# Supplementary material for: Host Interaction Analysis of PA-N155 and PA-N182 in Chicken Cells Reveals an Essential Role of UBA52 for Replication of H5N1 Avian Influenza Virus
Source: Front Microbiol. 2018 May 15;9:936. doi: 10.3389/fmicb.2018.00936 (PMC5963055; doi:10.3389/fmicb.2018.00936)
Supplement: Supplementary file 1 [file Table_1.XLSX]

## Sheet: PA-N155
PA-N155-host interacting proteins in chicken cells
Bait	Host interacting uniprot ID	Interacting gene name	Saint score
PA-N155	F1P3X4	MYH1F	1
PA-N155	R4GLP6	Gga.55993	1
PA-N155	F1NKL4	DYNC1H1	1
PA-N155	F1NDL1	NEB	1
PA-N155	H9L340	ATP5B	1
PA-N155	Q03669	ATP2A2	1
PA-N155	R4GGI4	KRT3	1
PA-N155	R9PXM7	ARCN1	1
PA-N155	F1NEI9	NUP93	1
PA-N155	E1C2U4	MCM4	1
PA-N155	E1BX02	PSMD2	1
PA-N155	F1NAK4	GCN1L1	1
PA-N155	Q5ZJQ6	DARS	1
PA-N155	Q5ZHL7	AIFM1	1
PA-N155	E1BV83	NUP205	1
PA-N155	Q5F411	CCT5	1
PA-N155	F1NZ24	SLC25A3	1
PA-N155	F1N8D4	FLNB	1
PA-N155	Q5ZMN3	PHB2	1
PA-N155	Q8AWB8	SMC3	1
PA-N155	Q8AWB7	SMC1	1
PA-N155	F1P2G5	Gga.14530	1
PA-N155	Q90WF1	Q90WF1	1
PA-N155	F1NP51	LMNB2	1
PA-N155	F1NGT4	RNF213	1
PA-N155	F1NI75	UTRN	1
PA-N155	Q58I02	PBEF1	1
PA-N155	F1NU79	PSMC5	1
PA-N155	Q5ZMB8	PSMC2	1
PA-N155	Q5ZKL0	MCM5	1
PA-N155	Q90828	DYNC1LI1	1
PA-N155	Q9I8D6	tcp-1	1
PA-N155	F1P064	IPO5	1
PA-N155	E1BZ74	AFG3L2	1
PA-N155	F1N8A8	FASN	1
PA-N155	F1NBL6	XPO5	1
PA-N155	Q5ZJ86	RCJMB04_20b9	1
PA-N155	E1C245	LOC101750034	1
PA-N155	E1BQV7	SLK	1
PA-N155	F1NDN4	SMC4	1
PA-N155	E1C612	SMC2	1
PA-N155	Q9DF58	Q9DF58	1
PA-N155	F1NPK2	KNTC1	1
PA-N155	H9L029	LIG1	1
PA-N155	R4GIN3	OTUB1	1
PA-N155	F1P0Z6	UNC45A	1
PA-N155	E1C2M8	GULP1	1
PA-N155	F1P0K1	RRBP1	1
PA-N155	F1NHE5	LOC428510	1
PA-N155	F1NEG1	RAD50	1
PA-N155	E1C472	KIF27	1
PA-N155	F1P172	SACS	1
PA-N155	E1C4X6	MDN1	1
PA-N155	F1NFP5	F1NFP5	1
PA-N155	F1N9U0	PRPF6	1
PA-N155	F1NA05	LOC776067	1
PA-N155	E1C784	ATP2B4	1
PA-N155	V9GVG9	V9GVG9	1
PA-N155	E1C0M8	SMARCA5	1
PA-N155	Q5F454	NRK	1
PA-N155	F1NLP0	FAT4	1
PA-N155	F1P4P9	GCC2	1
PA-N155	E1BZL0	Gga.48892	1
PA-N155	R4GJH8	SPTBN1	1
PA-N155	F1N8I1	SCN5A	1
PA-N155	E1BQC5	PARP14	1
PA-N155	E1BXK4	Gga.55607	1
PA-N155	F1NK59	SACM1L	1
PA-N155	F1NVR7	DOCK1	1
PA-N155	F1N812	Gga.2859	1
PA-N155	E1C5U0	SYCP1	1
PA-N155	F1NF28	WAPAL	1
PA-N155	E1C796	TRRAP	1
PA-N155	E1C9F6	NF1	1
PA-N155	Q5ZKE7	CMPK	1
PA-N155	E1BVQ3	ARFGEF2	1
PA-N155	F1NL71	CCDC47	1
PA-N155	F1NK34	TJP2	1
PA-N155	E1C231	LTN1	1
PA-N155	F1N8N2	RBM6	1
PA-N155	F1NRZ4	F1NRZ4	1
PA-N155	E1C470	MYO9B	1
PA-N155	F1NJL2	PI4KA	1
PA-N155	Q5ZLT0	XPO7	1
PA-N155	F1P3X1	MYH1G	0.9997
PA-N155	E1BQU4	NSF	0.9997
PA-N155	E1C163	TBRG4	0.9997
PA-N155	Q5F4B9	ABCD3	0.9997
PA-N155	F1NV15	SFXN3	0.9997
PA-N155	F1P3D1	NBEA	0.9997
PA-N155	V9GW36	V9GW36	0.9997
PA-N155	E1C593	XPOT	0.9997
PA-N155	P15988	COL6A2	0.9997
PA-N155	F1NP63	KPNB1	0.9997
PA-N155	E1C2K7	TBC1D9B	0.9997
PA-N155	F1NP16	EPHA2	0.9997
PA-N155	F1NB52	COPG	0.9993
PA-N155	E1BUQ4	ITSN1	0.9993
PA-N155	E1C7M2	E1C7M2	0.9993
PA-N155	F1NY82	IQGAP1	0.9993
PA-N155	E1C6R7	RAI14	0.9993
PA-N155	F1P455	NPEPPS	0.9993
PA-N155	R4GJH6	ITPRIP	0.9993
PA-N155	Q68Y81	fancd2	0.9993
PA-N155	E1BW83	SLC25A24	0.9993
PA-N155	F1P458	QSOX2	0.9993
PA-N155	E1BUS3	DNAJC13	0.9993
PA-N155	E1BW97	AP3B1	0.9993
PA-N155	Q6DV79	STAT3	0.9993
PA-N155	F1NU61	PCSK5	0.9993
PA-N155	F1NLD7	EIF2AK2	0.9993
PA-N155	E1BV44	CSE1L	0.999
PA-N155	F1NJ10	SLC25A5	0.999
PA-N155	Q5ZMJ6	SLC25A4	0.999
PA-N155	Q5ZIZ7	RCJMB04_22f12	0.999
PA-N155	F1NMC3	MTHFD1	0.999
PA-N155	Q5ZIF0	MAP2K1	0.999
PA-N155	E1BSN7	E1BSN7	0.999
PA-N155	F1NYZ2	MAP2K2	0.999
PA-N155	Q5ZMC1	DDX19B	0.999
PA-N155	F1P5P9	RIMS1	0.999
PA-N155	Q5ZKX2	PSMC6	0.999
PA-N155	Q71SG2	CRMP2A	0.999
PA-N155	F1NHL2	CAND1	0.999
PA-N155	Q5ZKV4	NUBP2	0.999
PA-N155	F1NWW4	DNAH1	0.999
PA-N155	H9KZF8	ATP5C1	0.999
PA-N155	Q98TH5	cRPS11	0.999
PA-N155	E1BTX9	PPEF1	0.999
PA-N155	E1BTX8	CAD	0.999
PA-N155	F1P1F4	DHX30	0.999
PA-N155	Q5F470	RAB8A	0.999
PA-N155	F1NLT1	RPAP1	0.999
PA-N155	F1NYQ2	MAP3K3	0.999
PA-N155	E1C2R6	PSMD13	0.999
PA-N155	E1BUS2	NOP58	0.999
PA-N155	E1C2N3	BICD2	0.999
PA-N155	E1C1X1	TMEM126A	0.999
PA-N155	F1NHT7	CTNNB1	0.999
PA-N155	F1NZ35	SNX8	0.999
PA-N155	E1BXY4	DNM1	0.999
PA-N155	F1NHJ5	BTAF1	0.999
PA-N155	F1P1C3	LOC415976	0.999
PA-N155	E1C805	HEATR1	0.999
PA-N155	E1C262	AP3D1	0.999
PA-N155	E1C9E1	PPP1R9A	0.999
PA-N155	E1BTM6	SLC38A10	0.999
PA-N155	F1P0J8	THBS1	0.999
PA-N155	F2Z4K7	RPS3A	0.999
PA-N155	Q9DEH3	Q9DEH3	0.999
PA-N155	F1NLE7	AIMP1	0.999
PA-N155	F1N9R7	RAB7L1	0.999
PA-N155	P09644	P09644	0.9987
PA-N155	A0A060PQF0	PIPKIgamma90	0.9987
PA-N155	R4GIQ2	RPL21	0.9987
PA-N155	F1NSP7	PSMC1	0.9987
PA-N155	Q5ZM36	EIF4A3	0.9987
PA-N155	R4GIN8	PRKACB	0.9987
PA-N155	F1NV47	LOC100859860	0.9987
PA-N155	Q5ZM62	ABCF2	0.9987
PA-N155	F1NSP8	HNRNPU	0.9987
PA-N155	E1C3L7	E1C3L7	0.9987
PA-N155	E1C660	SLC25A22	0.9987
PA-N155	F1NZJ2	HK1	0.9987
PA-N155	F1P0R5	ATL2	0.9987
PA-N155	F1NZC2	AP3M1	0.9987
PA-N155	E1BVB0	ARL1	0.9987
PA-N155	F1NH92	APOOL	0.9987
PA-N155	Q5ZLT7	BZW1	0.9987
PA-N155	F1NC27	RAB21	0.9987
PA-N155	E1BSE6	FASTKD2	0.9987
PA-N155	F1NLP2	PDK1	0.9987
PA-N155	E1C8Z0	RPN2	0.9983
PA-N155	F1P4F1	LOC100857104	0.9983
PA-N155	Q5ZLD0	RCJMB04_6k21	0.9983
PA-N155	F1P2L5	LSG1	0.9983
PA-N155	E1C891	PARVB	0.9983
PA-N155	Q5ZL80	HNRNPM	0.9983
PA-N155	E1C2I9	LARS	0.9983
PA-N155	E1C3P5	TMTC3	0.9983
PA-N155	F1NGU3	LRPPRC	0.9983
PA-N155	Q5ZIT7	PSMC3	0.998
PA-N155	F1NV57	PTPN9	0.998
PA-N155	Q5ZM44	CHP1	0.998
PA-N155	F1NFC6	RPS4X	0.998
PA-N155	F1NXW3	RPS15A	0.998
PA-N155	E1C0F1	RPN1	0.998
PA-N155	F1P526	PPME1	0.998
PA-N155	Q5ZLA7	LOC100857165	0.998
PA-N155	F1NEQ3	DDX18	0.998
PA-N155	Q1KME6	RAB6A	0.998
PA-N155	E1C229	RARS2	0.998
PA-N155	F1NLJ3	RPS6KA3	0.998
PA-N155	E1BS48	CHD9	0.998
PA-N155	E1BY40	ABCA5	0.998
PA-N155	R9PXM6	SNRPB	0.998
PA-N155	Q5ZL99	RCJMB04_7b3	0.998
PA-N155	E1C9A8	LOC100859909	0.998
PA-N155	E1C3D2	42980	0.998
PA-N155	P16419	P16419	0.9977
PA-N155	F1NB02	RPS8	0.9977
PA-N155	P84173	PHB	0.9977
PA-N155	Q5ZLD1	FH	0.9977
PA-N155	R4GMC7	LOC430067	0.9977
PA-N155	Q8JHF6	PYC	0.9977
PA-N155	H9L0A9	TNPO3	0.9977
PA-N155	Q5ZI00	NDUFA9	0.9977
PA-N155	F1NJ94	ERLIN1	0.9977
PA-N155	Q90965	RAB2A	0.9977
PA-N155	H9L2N7	PELO	0.9977
PA-N155	E1C123	AHSA1	0.9977
PA-N155	E1C1B8	CNOT1	0.9977
PA-N155	F1N8Z4	RUVBL1	0.9977
PA-N155	E1C008	WDR37	0.9977
PA-N155	E1BUT6	INTS8	0.9977
PA-N155	R4GM98	NME4	0.9977
PA-N155	F1NZ25	EIF3B	0.9977
PA-N155	P05625	RAF1	0.9977
PA-N155	A0A090JQG8	TRAF2S	0.9977
PA-N155	P00548	PKM	0.9973
PA-N155	E1C2Z5	WARS	0.9973
PA-N155	Q5F348	RCJMB04_34k10	0.9973
PA-N155	E1C6M6	LOC423693	0.9973
PA-N155	E1C8G8	PRPF39	0.9973
PA-N155	Q76FQ4	cMSH2	0.9973
PA-N155	E1C3D3	ERGIC2	0.9973
PA-N155	E1BZT1	KIAA2026	0.9973
PA-N155	F1NZJ9	MON2	0.9973
PA-N155	E1BRA6	DNAJC10	0.9973
PA-N155	F1NBA8	IPO7	0.9973
PA-N155	H9L366	IDH2	0.9973
PA-N155	F1P3F9	GLUD1	0.9973
PA-N155	E1BZ33	LOC100857691	0.9973
PA-N155	F1NJT4	FN1	0.9973
PA-N155	F1N9L3	IGDCC4	0.9973
PA-N155	F1NWG6	VAC14	0.997
PA-N155	F1NPA9	RPS3	0.997
PA-N155	Q5ZHR4	GARS	0.997
PA-N155	F1NTL1	ADRBK2	0.997
PA-N155	F1NW40	Gga.48381	0.997
PA-N155	Q5ZHU4	PFKP	0.997
PA-N155	E1C6Q1	TRIP13	0.997
PA-N155	F1NF89	RPS24	0.997
PA-N155	E1C6X2	SEL1L	0.997
PA-N155	B4X9P4	MGST1	0.997
PA-N155	Q5ZIC8	IPO13	0.997
PA-N155	E1C312	CAPN6	0.997
PA-N155	Q5F3L5	NEK6	0.997
PA-N155	F1NPA2	PSMD11	0.997
PA-N155	Q5ZIX2	RCJMB04_23a9	0.997
PA-N155	F1NUN3	RIN3	0.997
PA-N155	E1BYT2	VPS4A	0.997
PA-N155	E1C8R1	DDX6	0.997
PA-N155	Q5ZJQ2	FARSA	0.997
PA-N155	E1BVP6	HSPA12A	0.997
PA-N155	F1NDW0	Gga.22231	0.997
PA-N155	E1BR52	DGCR8	0.9967
PA-N155	F2Z4K6	RPL26L1	0.9967
PA-N155	H9KZD7	LIMA1	0.9967
PA-N155	F1N914	PYCR2	0.9967
PA-N155	E1BQ63	E1BQ63	0.9967
PA-N155	F1NYI3	C22ORF28	0.9967
PA-N155	F1P4C1	C2ORF47	0.9967
PA-N155	H9L1C1	H9L1C1	0.9967
PA-N155	Q5F3P1	NEK7	0.9967
PA-N155	F1P3J5	LIPA	0.9967
PA-N155	F1P0C8	SLC25A1	0.9967
PA-N155	F1P5H0	LDB3	0.9963
PA-N155	A2IAR9	CDK2	0.9963
PA-N155	Q6BDR9	Hsp25	0.9963
PA-N155	E1BW84	Gga.55651	0.9963
PA-N155	Q5ZIS4	RCJMB04_23o18	0.9963
PA-N155	E1BQU2	PGM3	0.9963
PA-N155	E1BW27	TMEM33	0.9963
PA-N155	F1NCS6	MTHFD1L	0.9963
PA-N155	F1NJT9	LPCAT2	0.9963
PA-N155	Q71SF9	CRMP4A	0.9963
PA-N155	F1NUG2	CYP20A1	0.9963
PA-N155	Q5ZM57	PTPLAD1	0.9963
PA-N155	E1C958	LGMN	0.9963
PA-N155	Q5ZMQ4	RCJMB04_1g23	0.9963
PA-N155	E1BQI0	SPTLC1	0.9963
PA-N155	F1NHD8	PDCD6	0.9963
PA-N155	F1NYW0	PTPN2	0.9963
PA-N155	F1P0L5	TRMT2A	0.9963
PA-N155	Q5ZIQ5	RCJMB04_24e8	0.996
PA-N155	F1NMT5	RAB10	0.996
PA-N155	F1NK40	A2ML4	0.996
PA-N155	Q9W6J2	GSTA3	0.996
PA-N155	F1NPF0	EIF2S3	0.996
PA-N155	F1NW17	F1NW17	0.996
PA-N155	F1NLH8	DNAJA4	0.996
PA-N155	E1BSW0	AHSA2	0.996
PA-N155	F1NK09	C6H10ORF76	0.996
PA-N155	Q5ZMP6	AP2M1	0.996
PA-N155	E1C5B5	E1C5B5	0.996
PA-N155	Q5ZJ64	EIF3M	0.996
PA-N155	E1BXA0	NOC3L	0.996
PA-N155	Q5ZMU3	RCJMB04_1c14	0.9957
PA-N155	E1C4M0	RPS2	0.9957
PA-N155	F1NPD3	RPL18A	0.9957
PA-N155	F1NCI5	HNRNPA0	0.9957
PA-N155	P63247	GNB2L1	0.9957
PA-N155	R4GFE1	RFC5	0.9957
PA-N155	F1NG69	HSD17B7	0.9957
PA-N155	Q5ZKJ0	CLPTM1L	0.9957
PA-N155	R4GJK6	Gga.32618	0.9957
PA-N155	H9L0H1	SUPT5H	0.9957
PA-N155	F1NI24	LOC100858467	0.9957
PA-N155	Q9DEA3	PCNA	0.9953
PA-N155	R4GJK4	SSR3	0.9953
PA-N155	H9L083	SENP1	0.9953
PA-N155	E1BQB7	SMPD4	0.9953
PA-N155	P0C1H3	H2B-I	0.9953
PA-N155	Q5F418	PSMD1	0.9953
PA-N155	P34065	PSMB5	0.9953
PA-N155	Q5ZM65	PTDSS1	0.9953
PA-N155	E1C4N5	DPM1	0.9953
PA-N155	F1NW50	ATP6V1H	0.9953
PA-N155	E1BUH7	TMEM43	0.9953
PA-N155	Q5ZLX2	EIF2S1	0.9953
PA-N155	F1P299	GMDS	0.9953
PA-N155	F1NC34	SLC35B2	0.9953
PA-N155	Q5ZII1	RPL4	0.9953
PA-N155	F1NUY5	FAF2	0.9953
PA-N155	Q5ZIK9	COPE	0.9953
PA-N155	F1NBN1	SEC61A1	0.995
PA-N155	R4GJI5	Gga.12343	0.995
PA-N155	F1NNI2	LONP1	0.995
PA-N155	P61355	RPL27	0.995
PA-N155	F1N9C5	TMEM209	0.995
PA-N155	F1NEI2	SLC7A5	0.995
PA-N155	F1NF68	F1NF68	0.995
PA-N155	E1C8A8	TMCO1	0.995
PA-N155	F1NXN9	HM13	0.995
PA-N155	D0VX29	D0VX29	0.9947
PA-N155	F1N9Y0	TUBG1	0.9947
PA-N155	E1C5Q1	DCBLD1	0.9947
PA-N155	F1NZV7	MSLN	0.9947
PA-N155	Q5ZKN9	Q5ZKN9	0.9947
PA-N155	F1P5V9	PARVA	0.9947
PA-N155	R4GI26	GNA13	0.9947
PA-N155	F1NQ96	TP53RK	0.9947
PA-N155	Q800K9	SURF4	0.9947
PA-N155	Q5ZJ36	RCJMB04_20p15	0.9947
PA-N155	P13127	CAPZA1	0.9947
PA-N155	F1P5H9	TMEM120A	0.9947
PA-N155	F1P593	HSPB1	0.9943
PA-N155	F1P4X7	DHCR7	0.9943
PA-N155	O42254	IGF2BP1	0.9943
PA-N155	E1BR36	ACTL6A	0.9943
PA-N155	E1BWI3	RSU1	0.9943
PA-N155	E1C6N0	PSMD14	0.9943
PA-N155	H9L3L1	H9L3L1	0.9943
PA-N155	R4GHK7	SEC31A	0.9943
PA-N155	F1NFT6	UBE2N	0.9943
PA-N155	F1NNE0	DNAJA3	0.9943
PA-N155	Q90WI4	MXRA8	0.9943
PA-N155	Q9I9D1	VDAC2	0.994
PA-N155	F1NUP9	SDR16C5	0.994
PA-N155	Q90XD9	Q90XD9	0.994
PA-N155	F1P4K3	SEC61A2	0.994
PA-N155	F1NZP5	TLCD1	0.994
PA-N155	E1C4Q3	PDXDC1	0.994
PA-N155	R4GHT3	LOC776992	0.994
PA-N155	F1NBD0	ERLIN2	0.9937
PA-N155	F1NHE1	MAP2K3	0.9937
PA-N155	F1NRU5	NOB1	0.9937
PA-N155	F1NSQ1	AIMP2	0.9937
PA-N155	F1NBW0	MTPAP	0.9937
PA-N155	F1NC49	AARSD1	0.9937
PA-N155	E1BS37	HSD17B11	0.9937
PA-N155	Q98TQ8	CTGF	0.9937
PA-N155	R4GM34	EMC4	0.9937
PA-N155	F1NLH9	ITPA	0.9933
PA-N155	Q5ZKU5	RAB14	0.9933
PA-N155	F1N9I5	ELAVL1	0.9933
PA-N155	Q5ZJZ5	Q5ZJZ5	0.9933
PA-N155	E1C4S5	LOC421441	0.9933
PA-N155	E1BWQ3	VMP1	0.9933
PA-N155	Q5ZIW8	RRAS2	0.9933
PA-N155	F1P4I1	EEF1E1	0.9933
PA-N155	P68139	P68139	0.993
PA-N155	F6UGI5	RAB1A	0.993
PA-N155	H9KYP7	PSMA5	0.993
PA-N155	F1NS86	CDS2	0.993
PA-N155	F1NCN4	TRAM1	0.993
PA-N155	E1BR29	TIMM23	0.993
PA-N155	F1P1R3	PSMD10	0.993
PA-N155	F1NE93	SLC35E1	0.993
PA-N155	F1NRG5	TM9SF3	0.993
PA-N155	E1C735	MAT1A	0.993
PA-N155	R4GM69	LOC100857262	0.993
PA-N155	F1NXD7	F1NXD7	0.9927
PA-N155	R4GI12	MARS	0.9927
PA-N155	F1P376	WLS	0.9927
PA-N155	E1C1K4	CCDC104	0.9927
PA-N155	Q5F3T9	UGDH	0.9927
PA-N155	F1NPL8	GSK3B	0.9927
PA-N155	F1NA86	SQSTM1	0.9923
PA-N155	E1C5K0	HOMER3	0.9923
PA-N155	F1NQT4	NPC1	0.9923
PA-N155	F1NPW8	TMEM48	0.9923
PA-N155	O42388	UBA52	0.992
PA-N155	H9KYX7	LOC100859776	0.992
PA-N155	R4GGE4	ARID3A	0.992
PA-N155	F1NVL9	THBD	0.992
PA-N155	Q5ZLL8	AGPAT9	0.992
PA-N155	F1N8W9	DCTN5	0.992
PA-N155	Q5ZM75	RCJMB04_2o24	0.9917
PA-N155	E3VVZ8	ELOVL5	0.9917
PA-N155	E1C3M4	MOCS3	0.9917
PA-N155	Q5ZHT2	RCJMB04_33i8	0.9917
PA-N155	F1NS60	MMS19	0.9917
PA-N155	F1P1G4	RAB43	0.9913
PA-N155	E1C2N1	SLC25A39	0.9913
PA-N155	F7BGT1	NUDT1	0.9913
PA-N155	F1NRU9	SGMS1	0.9913
PA-N155	R4GJD5	MAB21L2	0.9913
PA-N155	R4GIB7	SAAL1	0.991
PA-N155	R4GJZ4	PURB	0.991
PA-N155	F1NRQ2	F1NRQ2	0.991
PA-N155	F1P4F4	SSR1	0.991
PA-N155	E1C4K4	RAB28	0.991
PA-N155	Q5ZM32	DLD	0.991
PA-N155	F1N8V1	RSL1D1	0.991
PA-N155	E1C4M3	CTSZ	0.9907
PA-N155	E1BXT5	TPRKB	0.9907
PA-N155	F1NBX6	MYD88	0.9907
PA-N155	Q0MRC6	Q0MRC6	0.9907
PA-N155	Q5ZL58	SNRPD3	0.9907
PA-N155	E1C7I8	TMEM63B	0.9907
PA-N155	Q5ZLP8	IGF2BP3	0.9903
PA-N155	R4GGF3	GLIPR2	0.9903
PA-N155	F1NX13	DRG1	0.9903
PA-N155	F1NK96	PDIA6	0.9903
PA-N155	Q5F3Z5	DNAJB6	0.9903
PA-N155	E1BUU9	ALG5	0.9903
PA-N155	Q5ZIR9	RNF185	0.99
PA-N155	Q5ZKF5	SKP1	0.99
PA-N155	Q5ZKT4	RCJMB04_9e4	0.99
PA-N155	F1NZ68	GBAS	0.9897
PA-N155	Q5ZMF9	DERL1	0.9897
PA-N155	F1NQW3	SQLE	0.9897
PA-N155	E1BVT6	ZNF512	0.9893
PA-N155	F1NP45	TANC2	0.9893
PA-N155	E1BSD8	POLR2H	0.9893
PA-N155	F1P151	AP3S1	0.989
PA-N155	R4GFA5	UBE2M	0.989
PA-N155	E1C540	NPM3	0.988
PA-N155	F1N9A3	ARL3	0.988
PA-N155	F1NF93	NAA30	0.988
PA-N155	R4GHK0	LOC100857231	0.9877
PA-N155	Q90576	Q90576	0.987
PA-N155	R4GGA9	TMEM115	0.987
PA-N155	R4GJS0	LOC427362	0.9863
PA-N155	R4GGT0	R4GGT0	0.986
PA-N155	E1C7F5	SLC33A1	0.986
PA-N155	Q5ZHT8	TMEM164	0.9857
PA-N155	Q5ZLD4	Q5ZLD4	0.9853
PA-N155	E1BX18	DHX33	0.9853
PA-N155	E1C2I3	ERGIC1	0.9853
PA-N155	Q5ZJR3	OSTC	0.985
PA-N155	Q9PUJ3	AKT2	0.985
PA-N155	R4GIT7	FITM2	0.9847
PA-N155	P02604	P02604	0.9843
PA-N155	R4GK17	FAAH2	0.9843
PA-N155	P32882	P32882	0.9837
PA-N155	F1NZA2	TSPO	0.9837
PA-N155	H9L1A3	LOC100859076	0.983
PA-N155	E1C3M7	CLN6	0.9827
PA-N155	F1NVA4	NPM1	0.982
PA-N155	E1C4I9	SLC25A21	0.982
PA-N155	F1N872	Gga.30681	0.982
PA-N155	H9L0M5	DAP3	0.9813
PA-N155	F1NWC9	GLT8D2	0.981
PA-N155	F1P3A9	MSMO1	0.9803
PA-N155	E1BRV6	SLC1A4	0.9797
PA-N155	F1NH93	RPS20	0.9787
PA-N155	F1NLM5	SNRPD1	0.972
PA-N155	R4GME6	LOC100859387	0.9617
PA-N155	H9L258	H9L258	0.9587
PA-N155	E1C5N7	PXMP4	0.9553
PA-N155	F1P0J3	LMF2	0.9543
PA-N155	E1BUJ8	CHCHD4	0.95
PA-N155	H9L3L2	LOC100859596	0.944
PA-N155	P02588	P02588	0.941
PA-N155	V9GVQ0	V9GVQ0	0.94
PA-N155	E1BVK8	ACOT8	0.9307
PA-N155	F1P4B8	SNRPF	0.9303
PA-N155	Q5ZKN2	PGRMC1	0.9263
PA-N155	Q9PSQ9	Gallus	0.8653
PA-N155	H9L0R7	LOC426881	0.8203
PA-N155	A6BM71	TTN	0.6667
PA-N155	Q5ZMD9	RCJMB04_2h4	0.6667
PA-N155	P00368		0.6667
PA-N155	E1BYJ2	MSH6	0.6667
PA-N155	F1NWT0	ACACA	0.6667
PA-N155	Q5F3Q0	RCJMB04_10h22	0.6667
PA-N155	F1NMQ0	GOLGA4	0.6667
PA-N155	E1BU62	DOPEY2	0.6667
PA-N155	Q5F3B4	RCJMB04_23c19	0.6663
PA-N155	E1C8J1	HEATR5B	0.6663
PA-N155	F1NGX1	ITGAV	0.6663
PA-N155	E1C6V3	RUFY1	0.6663
PA-N155	Q9DGM4	2	0.666
PA-N155	Q5ZL00	EMC1	0.666
PA-N155	F1NZ81	ACADSB	0.666
PA-N155	F1P5V4	HELLS	0.666
PA-N155	E1BSS3	EIF3A	0.666
PA-N155	F7BYQ2	RPS6	0.666
PA-N155	E1BT82	EIF2S2	0.6657
PA-N155	E1C458	CTPS	0.6657
PA-N155	Q5ZKR8	MCM6	0.6653
PA-N155	F1NB20	MCM2	0.6653
PA-N155	F1P0U3	RABGAP1	0.6653
PA-N155	F1NQH1	FMNL2	0.6653
PA-N155	F1NVF0	VPS35	0.6653
PA-N155	F1NXV4	SRPR	0.665
PA-N155	E1C1B5	ZBTB41	0.665
PA-N155	E1C122	ELMO2	0.665
PA-N155	F1NMF6		0.665
PA-N155	F1NN08	ARF1	0.665
PA-N155	P53478		0.6647
PA-N155	F1NIZ0	WDR63	0.6647
PA-N155	F1NGM0	EHD3	0.6647
PA-N155	E1BRI4	TBC1D5	0.6647
PA-N155	F1NAM2	LMNB1	0.6643
PA-N155	F1NU73	TRAP1	0.6643
PA-N155	F1NSY1	ATP1A1	0.6643
PA-N155	Q8UWA0	SSMHC	0.664
PA-N155	F1NNW0	MYOM2	0.664
PA-N155	P12620		0.664
PA-N155	F1P4D7	PRPF4B	0.664
PA-N155	F1NGI4	TSC2	0.664
PA-N155	F1NJS6	KPNA2	0.6637
PA-N155	Q90ZM5	2	0.6637
PA-N155	Q5F436	RCJMB04_3j20	0.6637
PA-N155	F1NVJ5	FAM92A1	0.6633
PA-N155	F1NGR0	PASD1	0.6633
PA-N155	F1P2S8	AKAP9	0.663
PA-N155	H9L213	LOC770025	0.663
PA-N155	P26990	ARF6	0.663
PA-N155	F1NEA4	MYO10L	0.663
PA-N155	F1NV49	DDX1	0.663
PA-N155	E1BYG8	GSPT1	0.663
PA-N155	Q5ZK51	RCJMB04_13c23	0.663
PA-N155	F1NYW7	AMOTL2	0.663
PA-N155	F1P375	RFTN1	0.6627
PA-N155	F1NVE5	XPO1	0.6627
PA-N155	Q5ZLB0	DDX47	0.6627
PA-N155	R4GLV4	Gga.51531	0.6623
PA-N155	F1NJ66	LOC427439	0.6623
PA-N155	F1NCE1	EIF3D	0.6623
PA-N155	Q90WA6	2	0.6623
PA-N155	Q5ZKU6	RCJMB04_9b22	0.6623
PA-N155	E1BUM3	FAM110D	0.6623
PA-N155	R4GMK5	MYH1E	0.662
PA-N155	F1NS48	DPYSL3	0.662
PA-N155	R4GH75	LOC100859236	0.6617
PA-N155	R4GHK5	GMIP	0.6617
PA-N155	Q90755	brm	0.6613
PA-N155	R4GLW9	NUMA1	0.661
PA-N155	F1NEE3	PCID2	0.6603
PA-N155	Q9I8J4	Smtn	0.6603
PA-N155	Q5ZL71	VPS33B	0.6603
PA-N155	F1NF02	SDCCAG3	0.6603
PA-N155	F1NCC9	SMARCE1	0.66
PA-N155	R4GKR5	PURG	0.66
PA-N155	F1NWX1	ALG2	0.66
PA-N155	F1NMB5	NCOA3	0.6597
PA-N155	Q5ZMI2	RCJMB04_1p19	0.6593
PA-N155	Q5ZLV4	NSUN2	0.6593
PA-N155	Q5ZK40	SMARCB1	0.6593
PA-N155	F1NRP8	Gga.55200	0.6593
PA-N155	F1P108	Gga.13331	0.6593
PA-N155	E1BXK5	4	0.659
PA-N155	R4GJ54	DOK2	0.659
PA-N155	E1BQV4	EMC3	0.659
PA-N155	H9L0M3	ASH1L	0.6583
PA-N155	F1NI29	HADHA	0.658
PA-N155	E1BU33	VPS26A	0.658
PA-N155	E1C2C3	SF3B1	0.658
PA-N155	F1NJ69	USO1	0.6577
PA-N155	F1NT93	C1H21ORF33	0.6577
PA-N155	E1C6L5	SCG2	0.6577
PA-N155	F1P070	EVPL	0.6573
PA-N155	F1NNW2	ACAD8	0.6573
PA-N155	Q90600	RB1	0.6573
PA-N155	E1C4J7	FBXO47	0.6573
PA-N155	F1NG31	STX17	0.6573
PA-N155	A6N7Y9	PIWIL1	0.6573
PA-N155	E7EDS8	FADS1	0.6573
PA-N155	O13113	DAD1	0.6573
PA-N155	Q5ZIY4	SBDS	0.6573
PA-N155	A8VIF4	Rab23	0.657
PA-N155	E1BXY6	GOLGA3	0.657
PA-N155	F1N903	PSMD6	0.657
PA-N155	F1P158	LATS2	0.6567
PA-N155	Q5ZML5	LSM12	0.6567
PA-N155	F1NMM9	UCK2	0.6567
PA-N155	R4GHS0	HSD17B12	0.6567
PA-N155	Q5F3U4	PDPK1	0.6563
PA-N155	P07751		0.6563
PA-N155	Q5ZKP5	RCJMB04_9m12	0.656
PA-N155	F1NU30	FYCO1	0.656
PA-N155	Q5ZLS4	RCJMB04_5a14	0.656
PA-N155	F1NG87	TTC28	0.6557
PA-N155	E1BW01	YEATS2	0.6557
PA-N155	E1BTG2	LMOD2	0.6557
PA-N155	Q5ZML0	BRE	0.6557
PA-N155	F1P3T1	MAP2K4	0.6557
PA-N155	E1BXW9	TDRD3	0.6553
PA-N155	F1NF77	VPS53	0.6553
PA-N155	H9L023	NCLN	0.6553
PA-N155	Q5ZMM8	LOC416354	0.6553
PA-N155	R4GJA2	OSBP	0.6553
PA-N155	F1NGJ0	CEP152	0.655
PA-N155	E1BU04	Gga.12027	0.655
PA-N155	R4GHL0	Gga.34606	0.655
PA-N155	E1BSH7	MFN2	0.655
PA-N155	F1NVY5	DNAJB11	0.655
PA-N155	E1BXE7	Gga.30201	0.6547
PA-N155	F1NP30	PGM2	0.6547
PA-N155	F1NEL0	CCDC109B	0.6547
PA-N155	F1NUZ2	TBC1D2B	0.6543
PA-N155	F1P463	CNDP2	0.6543
PA-N155	F1NQ51	LAMA3	0.6543
PA-N155	Q5ZJV3	DNAJA1	0.6543
PA-N155	E1BX77	CLPX	0.654
PA-N155	F1NDP8	KRT20	0.654
PA-N155	Q5ZL86	RCJMB04_7d16	0.654
PA-N155	F1NSI8	4	0.6537
PA-N155	E1C748	LOC101748060	0.6537
PA-N155	F1NGZ3	4	0.6537
PA-N155	O42130	TOP2A	0.6537
PA-N155	R4GLK6	LOC426044	0.6537
PA-N155	H9KZG0	SHC1	0.6537
PA-N155	F1NIL3	ATP5L	0.6533
PA-N155	F1NCG5	Gga.55418	0.6533
PA-N155	E1C6T8	EIF3I	0.6533
PA-N155	F1NNS1	DDOST	0.653
PA-N155	E1C0R8	CENPJ	0.653
PA-N155	F1NNG4	RIOK2	0.653
PA-N155	E1C8Z1	GPN3	0.653
PA-N155	F1NJD9	WDR52	0.653
PA-N155	F1NDC6	MYH13	0.6527
PA-N155	Q05623	MYBPH	0.6527
PA-N155	Q5ZL03	GCLM	0.6527
PA-N155	P81021	HDLBP	0.6527
PA-N155	F1N8Z9	MAST4	0.6523
PA-N155	E1BV97	POLR2C	0.6523
PA-N155	E1BY36	ASMTL	0.6523
PA-N155	H9L0P9	LOC101751282	0.6523
PA-N155	F1P3F5	NUMB	0.6523
PA-N155	F1NKH2	KCMF1	0.652
PA-N155	Q5ZLW3	DYM	0.652
PA-N155	F1NW66	MLL3	0.6517
PA-N155	E1C293	ARFGEF1	0.6517
PA-N155	Q5F3X0	LCLAT1	0.6517
PA-N155	Q5F364	ABCC1	0.6513
PA-N155	F1P3B0	FRY	0.6513
PA-N155	E1C246	BICD1	0.6513
PA-N155	Q5ZLP9	RCJMB04_5e11	0.6513
PA-N155	F1P1D5	MYH7	0.651
PA-N155	R4GKI6	MCM3	0.651
PA-N155	R4GJX7	PSMA7	0.651
PA-N155	F1NU51	NAV1	0.651
PA-N155	Q5ZLA5	EIF3E	0.651
PA-N155	F1NQI1	CCDC88C	0.6507
PA-N155	F1NG22	CAMK2D	0.6507
PA-N155	R4GG72	YEATS4	0.6507
PA-N155	F1P1Z0	INTS2	0.6507
PA-N155	H9KYW9	LOC100859689	0.6507
PA-N155	F1NYL2	AMOTL1	0.6507
PA-N155	Q5ZIR8	TIMM9	0.6503
PA-N155	F1NMK3	WASH1	0.6503
PA-N155	Q7T1R9	TERF1	0.6503
PA-N155	E1BYU8	NUP98	0.6503
PA-N155	F1P528	SPCS2	0.6503
PA-N155	Q9PSV0	2	0.65
PA-N155	F1N9P4	PRSS3	0.65
PA-N155	F1NPQ8	Gga.51490	0.65
PA-N155	F1NV21	4	0.65
PA-N155	E1BY78	Gga.55009	0.65
PA-N155	R4GGW7	SYTL5	0.65
PA-N155	P84175	RPS12	0.65
PA-N155	F1NVG1	ARVCF	0.6497
PA-N155	F1N8F0	SCD	0.6497
PA-N155	R4GMF0	LOC425795	0.6493
PA-N155	E1BRE1	LRRC7	0.6493
PA-N155	F1N8B5	MPP2	0.6493
PA-N155	E1BZ29	Gga.10924	0.6493
PA-N155	F1NL85	MAGT1	0.6493
PA-N155	E1BSQ2	TRIM63	0.6493
PA-N155	F1NWB0	NT5DC3	0.6493
PA-N155	Q5ZHR5	RCJMB04_34b5	0.6493
PA-N155	E1BUZ7	ATPAF2	0.649
PA-N155	F1P1T9	SPG11	0.649
PA-N155	F1NHX1	PIK3CD	0.6487
PA-N155	F1NF27	4	0.6487
PA-N155	E1C1B6	RPTOR	0.6487
PA-N155	P29616		0.6483
PA-N155	A1KXK6	2	0.6483
PA-N155	F1NPT0	DNM1L	0.6483
PA-N155	R9PXN2	4	0.6483
PA-N155	R4GGD1	SPHKAP	0.6483
PA-N155	E1BZ54	PDZRN4	0.648
PA-N155	Q7ZZK3		0.6477
PA-N155	F1NNA2	FAM105A	0.6477
PA-N155	E1BXA7	MYO1H	0.6477
PA-N155	E1BWM1	MAK	0.6477
PA-N155	E1C807	BCOR	0.6473
PA-N155	F1NIA7	Gga.49370	0.647
PA-N155	F1P2B1	TOR1A	0.647
PA-N155	F1P3B8	PDS5B	0.647
PA-N155	E1C7B5	SLC1A3	0.647
PA-N155	F1NLT5	DENND3	0.6467
PA-N155	F1NTY0	ZC3H14	0.6467
PA-N155	E1C476	GKAP1	0.6467
PA-N155	F1NMU0	COX15	0.6467
PA-N155	E1C8F9	ARMC3	0.6463
PA-N155	H9L055	NAA40	0.6463
PA-N155	F6V7J1	PCDH1	0.6463
PA-N155	P70080	TPH1	0.6463
PA-N155	E1BT53	Gga.51341	0.646
PA-N155	E1BQ86	4	0.646
PA-N155	Q5ZL25	RCJMB04_8c2	0.646
PA-N155	R4GHM4	LOC100857484	0.646
PA-N155	F1ND46	RNF121	0.6457
PA-N155	Q9PU36	PCLO	0.6453
PA-N155	E1C0J5	LRRC70	0.6453
PA-N155	Q5ZHW4	RAB5B	0.6453
PA-N155	E1BU12	COL21A1	0.6453
PA-N155	E1C179	EFHA1	0.6453
PA-N155	F1NB66	RPLP0	0.6453
PA-N155	R4GHS4	LOC101747528	0.645
PA-N155	E1C900	OTUD7A	0.645
PA-N155	E1C0H1	FAM108A1	0.645
PA-N155	Q6XQM9	2	0.6447
PA-N155	E1BY88	EHBP1	0.6447
PA-N155	F1NVV0	PCF11	0.6443
PA-N155	Q5ZIE3	SRP14	0.6443
PA-N155	F1NA20	ZFP161	0.6437
PA-N155	F1NB09	C2ORF21	0.6433
PA-N155	E1C1L6	ENTPD5	0.6433
PA-N155	Q5ZLG1	RAB18	0.6433
PA-N155	E1BQC3	ALPK1	0.643
PA-N155	E1BZT2	LOC100858275	0.643
PA-N155	E1BXL2	SH2B3	0.6427
PA-N155	Q5F3S5	RCJMB04_7p22	0.6423
PA-N155	Q4JIM4	PSEN1	0.6423
PA-N155	R4GMJ5	LOC100857771	0.642
PA-N155	F1P298	AMDHD1	0.642
PA-N155	Q5ZIF4	RCJMB04_27c17	0.6417
PA-N155	F1NI55	DGKD	0.6417
PA-N155	F1NSL8	PIGS	0.6417
PA-N155	E1C485	42801	0.6413
PA-N155	F1N8L2	TECR	0.6413
PA-N155	F1NEJ8		0.641
PA-N155	F1NFJ6	3	0.6407
PA-N155	F1NS13	RNPEP	0.6407
PA-N155	F1NLF6	BIRC6	0.6407
PA-N155	E1BR07	QSER1	0.6403
PA-N155	E1C7U9	PRKRIR	0.64
PA-N155	E5DEK7	ND1	0.64
PA-N155	E1BZ13	POLRMT	0.6397
PA-N155	Q5F3J9	RCJMB04_15d19	0.6397
PA-N155	R4GHT2	LOC425706	0.6397
PA-N155	R4GKU1	TRIM47	0.6393
PA-N155	E1BXP4	RRM2	0.6393
PA-N155	F1N870	PDGFRA	0.639
PA-N155	E1BTG6	SOAT1	0.639
PA-N155	E1BTW4	SYNJ2	0.6387
PA-N155	F1NI54	EPG5	0.6383
PA-N155	Q90940	P22	0.6383
PA-N155	F1NMK5	KIAA0100	0.6383
PA-N155	E1BZK0	HTT	0.638
PA-N155	R4GLU4	4	0.638
PA-N155	F1NYR2	SH3RF1	0.638
PA-N155	F1NGJ3	GBF1	0.638
PA-N155	E1BSD9	PDHX	0.6377
PA-N155	F1NPS8	HEATR2	0.6377
PA-N155	E1C224	VPS13C	0.6373
PA-N155	E1C929	AKAP2	0.6373
PA-N155	F1NMS0	AKT1	0.6373
PA-N155	R4GK38	LOC101748788	0.6367
PA-N155	E1BZ70	CEP76	0.6367
PA-N155	F1NGT3	MMP9	0.6363
PA-N155	Q90W79	CNTN5	0.636
PA-N155	F1NJD8	LOC427250	0.6357
PA-N155	E1BTB8	4	0.6357
PA-N155	F1NMK9	DNAH5	0.6353
PA-N155	F1NJK1	LOC427547	0.6347
PA-N155	E1C1H6	YIPF1	0.6347
PA-N155	Q5ZHM5	RER1	0.6347
PA-N155	E1BU18	TBCD	0.6343
PA-N155	E3VVM5	ELOVL1	0.634
PA-N155	F1NLA9	DNAH7	0.6337
PA-N155	R4GI60	CZH9orf84	0.6327
PA-N155	E1C8S5	CEP120	0.6327
PA-N155	Q5ZMC5	ORC1	0.632
PA-N155	F1NV65	DMXL1	0.632
PA-N155	F1P0B0	ITGA6	0.6313
PA-N155	F1NAN8	3	0.6313
PA-N155	F1P3W6	NPHP4	0.631
PA-N155	F1NIC0	UNC5C	0.6307
PA-N155	E1BQM3	MDH1B	0.6307
PA-N155	Q5F3A7	BTBD1	0.629
PA-N155	F1NX84	MRM1	0.6283
PA-N155	F1NEW7	CNGA3	0.6283
PA-N155	F1NW88	4	0.6263
PA-N155	E1C282	AFAP1	0.6263
PA-N155	H9L041	ATP13A1	0.6263
PA-N155	F1NQI4	PLEKHM2	0.6253
PA-N155	N0DLW6	ATP6	0.6253
PA-N155	E1BQ84	CPNE2	0.625
PA-N155	E1BXK1	LAMC2	0.6247
PA-N155	F1NCI0	WDFY4	0.6243
PA-N155	E1BZV7	Gga.49134	0.6243
PA-N155	E1C2P3	HSPA14	0.6243
PA-N155	F1P1P3	APAF1	0.624
PA-N155	E1C757	ABCB11	0.624
PA-N155	F1P574	GMPPB	0.6237
PA-N155	F1NL02	COL22A1	0.6223
PA-N155	F1NSW3	TNPO1	0.6223
PA-N155	F1NKE5	3	0.6213
PA-N155	F1NXG9	4	0.6193
PA-N155	Q5F3Q2	RCJMB04_10e18	0.6193
PA-N155	F1ND23	NDUFS3	0.619
PA-N155	E1BX61	4	0.619
PA-N155	E1BV10	CHAMP1	0.6187
PA-N155	F1P091	LRP12	0.618
PA-N155	R4GK59	BAI2	0.617
PA-N155	R4GHA3	4	0.6167
PA-N155	O93526	CDD	0.6163
PA-N155	E1BU93	MYOZ1	0.6153
PA-N155	Q5ZHV1	RAB33B	0.6153
PA-N155	E1BVN3	LOC431656	0.6147
PA-N155	F1NME3	LPCAT1	0.6123
PA-N155	H9L2I7	LOC770039	0.612
PA-N155	H9L082		0.611
PA-N155	E1C6H0	NOS1AP	0.607
PA-N155	F1NBV0	PRDX6	0.6043
PA-N155	Q5ZJC2	RCJMB04_19f23	0.604
PA-N155	E1BR82	MBTPS2	0.604
PA-N155	F1NVF6	WDR66	0.6033
PA-N155	F1NQT9	CASQ2	0.6027
PA-N155	F1NEZ6	GPR116	0.6023
PA-N155	P09652	1	0.6
PA-N155	F1NYZ3	SENP5	0.5987
PA-N155	R4GL30	BAG2	0.5983
PA-N155	F1N865	LOC101747714	0.5973
PA-N155	Q5ZJN2	RAB11A	0.597
PA-N155	P56520	HDAC3	0.5967
PA-N155	E1C6Q9	LOC771977	0.5883
PA-N155	R4GG92	LMAN2	0.5867
PA-N155	E1BVG1	ATG14	0.5867
PA-N155	Q90YA3	pfk	0.5737
PA-N155	F1NPQ0	LOC100859465	0.5667
PA-N155	R4GIR9	4	0.565
PA-N155	F1NG89	USP10	0.5413
PA-N155	F1NLD1	SRD5A3	0.529
PA-N155	E1BUD3		0.5283
PA-N155	F1NZF7	SF3B3	0.5157
PA-N155	F1NEP2	4	0.504
PA-N155	E1C8H2	TEX264	0.4977
PA-N155	Q5F424	CCT2	0.497
PA-N155	P21566	CFL2	0.495
PA-N155	P19121	ALB	0.4743
PA-N155	F1NMB3	UGT2A3	0.4577
PA-N155	Q5F3I2	RCJMB04_16d21	0.4437
PA-N155	E1C0J4	UPF1	0.389
PA-N155	F6U7Z0	4	0.3333
PA-N155	Q9DEG4	2	0.3333
PA-N155	F1NX83	4	0.3333
PA-N155	E1C3E2	MYOM1	0.3333
PA-N155	E1C3A9	HDLBP	0.3333
PA-N155	F1NFJ0	MCM3	0.3333
PA-N155	Q07718	ES/130	0.3333
PA-N155	F1NNU7	ACOT9	0.3333
PA-N155	Q90631	KTN1	0.3333
PA-N155	O57660	2	0.3333
PA-N155	E1C2G3	MIB1	0.3333
PA-N155	F1P204	ABCC1	0.3333
PA-N155	F1NY52	4	0.3333
PA-N155	Q9DGM5	2	0.333
PA-N155	Q90WF0	2	0.333
PA-N155	F1NCZ1	4	0.333
PA-N155	E1C576	TTC37	0.333
PA-N155	Q8AYP7	HK2	0.333
PA-N155	E1BSG5	Gga.53757	0.333
PA-N155	Q5ZJ70	PDCD6IP	0.333
PA-N155	F1NIQ3	PDS5A	0.333
PA-N155	F1P1P6	SMTN	0.333
PA-N155	F1NLI6	ZFR	0.333
PA-N155	F1NNU3	LOC100858210	0.333
PA-N155	Q9DFB6	TOP2B	0.333
PA-N155	Q90753	brg1	0.3327
PA-N155	R4GL94	CHSY1	0.3327
PA-N155	O57389	CNP	0.3327
PA-N155	P62207	PPP1CB	0.3327
PA-N155	R4GL15	PFKM	0.3323
PA-N155	Q5ZMA0	RCJMB04_2m6	0.3323
PA-N155	Q90732	PSMC1	0.3323
PA-N155	E1BVI9	LRRN3	0.3323
PA-N155	F1NAZ3	KIF2A	0.3323
PA-N155	Q5ZMQ2		0.3323
PA-N155	Q6PVZ2	2	0.3323
PA-N155	Q98TT7	2	0.3323
PA-N155	E1C3Y5	SEC23A	0.3323
PA-N155	Q8JIF5		0.3323
PA-N155	F1P5B0	TUBAL3	0.332
PA-N155	F1NWS8	4	0.332
PA-N155	F1P0N2	AMPD1	0.332
PA-N155	Q5F3F7	RCJMB04_18g2	0.332
PA-N155	F1P2U1	CUL4A	0.332
PA-N155	Q5F3U9	PDS5B	0.332
PA-N155	F1NG53	LOC770025	0.332
PA-N155	R4GHQ1	ARF6	0.332
PA-N155	E1BQG1	TNRC6B	0.3317
PA-N155	Q9DEQ6	EIF2B	0.3317
PA-N155	F1NM49	MYH15	0.3317
PA-N155	P68246		0.3313
PA-N155	F1NZF0	TOP2A	0.3313
PA-N155	Q9I898	2	0.3313
PA-N155	F1NCL7	TACC3	0.3313
PA-N155	F1P2S9	TUBGCP3	0.3313
PA-N155	P53033	RFC2	0.3313
PA-N155	Q5ZIG5	GFPT1	0.3313
PA-N155	F1NPR7	LOC100858439	0.3313
PA-N155	F1NRZ6	IPO9	0.3313
PA-N155	Q5ZHQ6	ACBD5	0.3313
PA-N155	F1P0V5	ABCF3	0.3313
PA-N155	E1C1F2	TRIP11	0.3313
PA-N155	Q7SZI5	RFTN1	0.3313
PA-N155	E1BZY9	EPB41L1	0.331
PA-N155	F1CN30	2	0.331
PA-N155	Q5ZI64	RCJMB04_29p4	0.331
PA-N155	E1C0T6	PLEKHC1	0.331
PA-N155	F1NKV0	DNAJB4	0.331
PA-N155	E1C2P9	KTN1	0.3307
PA-N155	F1P3Q2	SORCS3	0.3307
PA-N155	P15989	COL6A3	0.3307
PA-N155	Q5ZLP4	RCJMB04_5f2	0.3307
PA-N155	Q5F3T4	RCJMB04_7j8	0.3307
PA-N155	F1NCA2	GPD2	0.3307
PA-N155	F1NY33	DIAPH3	0.3307
PA-N155	Q90771	cdk6	0.3307
PA-N155	F1P3U1	IMMT	0.3307
PA-N155	Q5F421	RCJMB04_3m18	0.3307
PA-N155	Q9PTD6	2	0.3303
PA-N155	Q5ZLG0	AACS	0.3303
PA-N155	E1BSK1	SLC38A2	0.3303
PA-N155	P56517	HDAC1	0.3303
PA-N155	F1NYY0	4	0.33
PA-N155	F1NT68	LOC100859089	0.33
PA-N155	E1BRQ3	MAP4K4	0.33
PA-N155	F1NZM1	EIF3E	0.33
PA-N155	H9L3J8	UBAP2L	0.33
PA-N155	Q5ZKQ8	ARL8A	0.33
PA-N155	Q91021	2	0.3297
PA-N155	Q5ZLK5	P4HA2	0.3297
PA-N155	E1BRG6	ATP2B1	0.3293
PA-N155	E1BV94	WTAP	0.3293
PA-N155	P14731	LMNB1	0.3293
PA-N155	E1C207	SH3PXD2A	0.3293
PA-N155	F1P3I3	SLC20A1	0.3293
PA-N155	R4GI85	CNN2	0.329
PA-N155	Q5F428	EIF3L	0.329
PA-N155	F1NQL7	PPIP5K2	0.329
PA-N155	E1C455	CZH9ORF64	0.329
PA-N155	H9KZP6	4	0.329
PA-N155	E1C2F7	4	0.3287
PA-N155	R4GGQ3	PTPN23	0.3287
PA-N155	F1NH88	NCAPD2	0.3287
PA-N155	E1BQI6		0.3287
PA-N155	Q71SF8	CRMP4B	0.3283
PA-N155	F1NDF2		0.3283
PA-N155	F1N830	CYTH1	0.3283
PA-N155	E1BR04	Gga.50931	0.3283
PA-N155	E1C5L2	TRPM6	0.3283
PA-N155	B5BSD4	TAP1	0.3283
PA-N155	F1NFV7	PLB1	0.3283
PA-N155	R4GK49	HOXC6	0.3283
PA-N155	E1BTA6	42990	0.3283
PA-N155	P11029	ACAC	0.328
PA-N155	F1NU16	SF3A1	0.328
PA-N155	F1P1V5	ECHDC3	0.328
PA-N155	R4GLC9	TCF21	0.328
PA-N155	R4GL69	Gga.52741	0.328
PA-N155	F1P4W0	ARL4C	0.328
PA-N155	Q5ZJQ8	UBAC2	0.328
PA-N155	Q5ZJM4	DCTD	0.328
PA-N155	F1NN95	C6ORF97	0.3277
PA-N155	F1NRH6	ROCK1	0.3277
PA-N155	R4GK40	3	0.3277
PA-N155	Q5ZKW2	LZIC	0.3277
PA-N155	R4GGZ2	NDUFA4	0.3277
PA-N155	F1NWX7	SEC61B	0.3277
PA-N155	F1P051	KRIT1	0.3273
PA-N155	R4GKI5	EMC3	0.3273
PA-N155	Q5ZJ96	RCJMB04_19n23	0.3273
PA-N155	F1NCY9	GPATCH3	0.3273
PA-N155	R4GIL8	LOC771977	0.3273
PA-N155	F1NWW5	FAT1	0.3273
PA-N155	F1P231	RAP2C	0.3273
PA-N155	E1C889	Gga.48506	0.327
PA-N155	Q5ZK70	RCJMB04_12m17	0.327
PA-N155	Q5ZL97	ELMO1	0.327
PA-N155	E1C223	ARMC10	0.327
PA-N155	E1C509	ASXL3	0.3267
PA-N155	F1NGJ4	PCNT	0.3267
PA-N155	E1BQM8	MYOZ3	0.3267
PA-N155	F1NA45	C5H14ORF166	0.3267
PA-N155	E1BRB5	TTLL7	0.3267
PA-N155	F1P3D8	SLC25A12	0.3267
PA-N155	E1BQQ5	DCTN4	0.3267
PA-N155	Q2UZR2	2	0.3267
PA-N155	F1NX72	SMC1B	0.3267
PA-N155	Q8UVD9	KHSRP	0.3267
PA-N155	E1C6Y6	AKAP7	0.3267
PA-N155	Q5ZM94	RCJMB04_2m19	0.3263
PA-N155	E1C8P0	Gga.38593	0.3263
PA-N155	F1NFQ9	TEK	0.3263
PA-N155	F1NRI4	DYNLL2	0.3263
PA-N155	Q805C1	GS	0.326
PA-N155	F1NC43	4	0.326
PA-N155	P16924	P4HA1	0.326
PA-N155	H9KZA3	Gga.10681	0.326
PA-N155	F1P1A8	SMARCC1	0.326
PA-N155	F1NLS6	PTK2	0.326
PA-N155	Q01795	MYF6	0.326
PA-N155	F1NAP1	EIF2B2	0.326
PA-N155	E1C1Q0	LYAR	0.326
PA-N155	Q6XD56	2	0.326
PA-N155	F1NVK1	DNAH9	0.3257
PA-N155	F1NNT8	MLF1	0.3257
PA-N155	F1P153	Gga.56106	0.3257
PA-N155	Q90899	PTRF	0.3257
PA-N155	E1C4P5	GRK7	0.3257
PA-N155	R4GJK2	4	0.3257
PA-N155	E1BXV2	ACTRT2	0.3253
PA-N155	H9KYY1	Gga.30045	0.3253
PA-N155	R4GI22	NPR2	0.3253
PA-N155	R4GJ50	TIMM50	0.3253
PA-N155	R4GL45	4	0.3253
PA-N155	F1NX46	ATP2B1	0.3253
PA-N155	E1C117	IL1RAP	0.3253
PA-N155	E1BR47	SRL	0.325
PA-N155	E1C642	DIXDC1	0.325
PA-N155	E1BTL4	PPM1L	0.325
PA-N155	Q5F390	RCJMB04_28a6	0.325
PA-N155	Q5ZLG6	RCJMB04_6f1	0.325
PA-N155	E1C129	NUBP1	0.325
PA-N155	E1C7I7	4	0.3247
PA-N155	F1NCB5	CEBPZ	0.3247
PA-N155	E1C0W8	CUL1	0.3247
PA-N155	Q5ZMC7	RCJMB04_2i14	0.3247
PA-N155	E1BXJ2	MYO5C	0.3247
PA-N155	Q5F3J8	RCJMB04_15d24	0.3243
PA-N155	F1NI96	USP30	0.3243
PA-N155	E1C480	SCMH1	0.3243
PA-N155	E1C3S2	TAB2	0.3243
PA-N155	F1N8S4	CENPO	0.3243
PA-N155	Q5F3I8	RCJMB04_15n19	0.3243
PA-N155	F1NLI4	TXLNA	0.3243
PA-N155	F1NH70	PCOLCE2	0.3243
PA-N155	F1NPH8	Gga.51002	0.3243
PA-N155	F1N9G6	GSTK1	0.3243
PA-N155	E1BYT8	PDE1A	0.3243
PA-N155	P21868	CSNK2A1	0.3243
PA-N155	E1C6C0	MEMO1	0.3243
PA-N155	R4GLT4	SNTB2	0.3243
PA-N155	F1NBS1	TMEM53	0.3243
PA-N155	Q07784	2	0.324
PA-N155	R4GG39	4	0.324
PA-N155	F1NH79	CHD4	0.324
PA-N155	Q5ZKB2	RCJMB04_11p11	0.324
PA-N155	F1NYD0	RAD21	0.324
PA-N155	E1C8V4	SBNO2	0.324
PA-N155	R4GHP0	ANGPT4	0.324
PA-N155	F1NR19	POLA1	0.324
PA-N155	F1NS62	CHD1L	0.324
PA-N155	F1NU06	BRP44	0.324
PA-N155	P26008	ITGAV	0.324
PA-N155	F1NUX4	MTOR	0.324
PA-N155	E1BZM3	DDX26B	0.324
PA-N155	Q5ZL61	RCJMB04_7i14	0.3237
PA-N155	F1P080	ANGPT1	0.3237
PA-N155	H9L0N9	ECHDC1	0.3237
PA-N155	Q90647	ATP6V1A	0.3237
PA-N155	F1NSL3	LIN7A	0.3237
PA-N155	Q5ZKT0	RCJMB04_9e23	0.3237
PA-N155	E1BXM8	ATP2C1	0.3237
PA-N155	E1BT15	N4BP2L1	0.3237
PA-N155	E1C406	ZMYM3	0.3233
PA-N155	P98157	LRP1	0.3233
PA-N155	E1C8Q1	Gga.54814	0.3233
PA-N155	Q5ZM41	TEX10	0.3233
PA-N155	F1NAQ6	KIF2B	0.3233
PA-N155	Q5ZIY0	RCJMB04_22n21	0.3233
PA-N155	R4GMI7	C12H9ORF89	0.3233
PA-N155	F1NLZ9	RYR2	0.3233
PA-N155	F1NDW5	Gga.54426	0.3233
PA-N155	F1NXM2	LBR	0.3233
PA-N155	F1NAS4	CCDC18	0.323
PA-N155	E1C2P7	CEP55	0.323
PA-N155	R4GHC3	LAMTOR1	0.323
PA-N155	E1BVU4	SH3BGR	0.323
PA-N155	F1NMU1	POLQ	0.323
PA-N155	Q9I8F3	MDP62	0.323
PA-N155	Q5ZJX6	ABCE1	0.323
PA-N155	E1C8J8	GLMN	0.323
PA-N155	F1N8P1	NRP1	0.323
PA-N155	F1NDQ5	CCDC88A	0.323
PA-N155	F1NWI3	SLC25A13	0.323
PA-N155	F1P054	CYP1A4	0.323
PA-N155	E1C9B4	LOC422002	0.323
PA-N155	Q5ZM71	SUPT20H	0.323
PA-N155	E1BWS4	PTRH2	0.323
PA-N155	F1NKX2	EDC4	0.3227
PA-N155	E1BSQ5	ZFYVE1	0.3227
PA-N155	F1NET7	TTC30A	0.3227
PA-N155	R4GFK7	LOC100858227	0.3227
PA-N155	E1BQX8	Gga.54711	0.3227
PA-N155	F1P1P9	LRP4	0.3227
PA-N155	E1C3K6	BCL9	0.3227
PA-N155	Q2KN97	SPECC1L	0.3227
PA-N155	E1C8S3	SRBD1	0.3227
PA-N155	E1C8M8	ABAT	0.3227
PA-N155	F1NCD0	ERCC6L	0.3223
PA-N155	E1C555	SMARCD2	0.3223
PA-N155	E1BQI2	RAP2A	0.3223
PA-N155	F1P446	KIF7	0.3223
PA-N155	Q646T7	FKBP51	0.3223
PA-N155	E1C963	RAD54L2	0.3223
PA-N155	Q5ZLP0	RCJMB04_5f21	0.3223
PA-N155	R9PXP2	AGTPBP1	0.3223
PA-N155	E1BWC6	MICU1	0.3223
PA-N155	F1NZB9	SLMO2	0.3223
PA-N155	E1C2S3	RABEP1	0.3223
PA-N155	G1UCX5	ATAD5	0.3223
PA-N155	Q5F3A9	RCJMB04_24b10	0.3223
PA-N155	Q01406	CTTN1	0.3223
PA-N155	E1BWL1	STOX1	0.3223
PA-N155	Q5ZL77	RIC8A	0.3223
PA-N155	E1BR33	SFXN4	0.3223
PA-N155	Q5ZL01	ERI1	0.322
PA-N155	Q5ZJV5	COX4I1	0.322
PA-N155	F1P5L2	GLI2	0.322
PA-N155	Q5F3Y2	GPATCH2	0.322
PA-N155	F1N9Z7	OXCT1	0.322
PA-N155	E1BQM7	PDCL	0.322
PA-N155	Q5ZMS9	RCJMB04_1e12	0.322
PA-N155	E1BVC2	4	0.322
PA-N155	Q90ZI1	pcaf	0.322
PA-N155	H9L141	ADRBK1	0.322
PA-N155	R4GL41	ANKRD27	0.322
PA-N155	E1BZI5	SYNE2	0.322
PA-N155	Q5ZM17	RCJMB04_3g13	0.322
PA-N155	F1NV08	MFN1	0.322
PA-N155	F1NB95	PCSK1	0.322
PA-N155	E1BZA4	WWC1	0.322
PA-N155	E1BX23	GLT8D1	0.322
PA-N155	E1BX97	IGDCC3	0.322
PA-N155	E1BTT4	HADHB	0.322
PA-N155	E1BTK2	ARAP2	0.3217
PA-N155	P67881	CYC	0.3217
PA-N155	F1NXJ5	KLHL3	0.3217
PA-N155	F1NV58	SPTBN5	0.3217
PA-N155	F1P038	ANKIB1	0.3217
PA-N155	H9KZZ5	ARHGEF11	0.3217
PA-N155	E1BYF5	MLLT4	0.3217
PA-N155	E1C8P7	DSCAML1	0.3217
PA-N155	E1BTE7	TOR3A	0.3217
PA-N155	E1C6R2	COX16	0.3217
PA-N155	F1P4X4	TOMM34	0.3217
PA-N155	Q5F469	RCJMB04_2k14	0.3217
PA-N155	F1NEG6	HNRNPH1	0.3213
PA-N155	B0ZDU2	ASIP	0.3213
PA-N155	F1P1B1	PHLDA2	0.3213
PA-N155	B2ZUA3	WNT11B	0.3213
PA-N155	F1NHA5	FOXM1	0.3213
PA-N155	F1NMQ2	GNE	0.3213
PA-N155	E1C501	FAM13A	0.3213
PA-N155	R4GIQ4	4	0.3213
PA-N155	F1NL08	4	0.3213
PA-N155	T2I4A2	enc3	0.3213
PA-N155	E1C0Q6	ATM	0.3213
PA-N155	R4GH06	ZHX3	0.3213
PA-N155	E1C8I4	HUS1	0.3213
PA-N155	Q5F339	HCCS	0.3213
PA-N155	Q5F3G1	RCJMB04_18a15	0.321
PA-N155	F1NE16	4	0.321
PA-N155	E1BWF7	DBF4	0.321
PA-N155	E1BQS8	CCDC77	0.321
PA-N155	E1BXE9	4	0.321
PA-N155	R4GLJ5	RRP8	0.321
PA-N155	R4GM36	IKBIP	0.321
PA-N155	R4GJD2	Gga.56053	0.321
PA-N155	F1NSY0	RIOK3	0.321
PA-N155	Q5F3R8	RAB11B	0.321
PA-N155	Q5ZIJ6	RCJMB04_25k20	0.321
PA-N155	F1P215	DOK6	0.321
PA-N155	Q8QFV6	BRCA2	0.321
PA-N155	Q92070	integrin	0.321
PA-N155	Q679P3	PDLIM7	0.321
PA-N155	F1NXH2	GALNTL1	0.321
PA-N155	Q5ZJA5	SRPRB	0.321
PA-N155	E1C687	CEP44	0.3207
PA-N155	R4GIZ0	PSMD4	0.3207
PA-N155	F1P5T2	PHKG1	0.3207
PA-N155	E1C2F9	IQGAP2	0.3207
PA-N155	F1NAC5	DEPTOR	0.3207
PA-N155	F1NGJ9	MLF2	0.3207
PA-N155	F1P2F0	COL6A3	0.3207
PA-N155	E1BSI5	THOC2	0.3207
PA-N155	F1NS19	GLCCI1	0.3207
PA-N155	F1N912	LEPREL1	0.3207
PA-N155	F1NQF4	HMOX1	0.3207
PA-N155	F1NCB1	4	0.3207
PA-N155	Q5ZJ22	GMFB	0.3207
PA-N155	E1BSR4	CEP89	0.3203
PA-N155	Q5F3V8	RCJMB04_5p1	0.3203
PA-N155	E1BSR3	CLASP2	0.3203
PA-N155	F1NUW6	QPCT	0.3203
PA-N155	F1NYW3	SLC25A25	0.3203
PA-N155	F1NPS5	CHMP1A	0.3203
PA-N155	F1NAY3	RB1	0.3203
PA-N155	F1NYX7	TRIM37	0.3203
PA-N155	H9L044	PARD3B	0.3203
PA-N155	E1C8Z5	SH3BGRL3	0.3203
PA-N155	E1BQR9	POLB	0.3203
PA-N155	Q4KWZ7	REV1	0.32
PA-N155	H9L038	PBX4	0.32
PA-N155	F1NUU7	ZYG11B	0.32
PA-N155	Q9YGL9	ATP2A3	0.32
PA-N155	Q9W744	2	0.32
PA-N155	Q90850	HIC1	0.32
PA-N155	E1C839	RIC3	0.32
PA-N155	F1NIK3	DRG2	0.32
PA-N155	Q5ZMM4	RCJMB04_1j22	0.32
PA-N155	F1NGW1	Gga.21455	0.3197
PA-N155	E1BWT5	CDC42BPA	0.3197
PA-N155	H9KZN4	HK2	0.3197
PA-N155	E1BW48	HERC2	0.3197
PA-N155	E1C6G6	SRP54	0.3197
PA-N155	F1NSC1	ATP5F1	0.3197
PA-N155	F1P3V3	CCDC27	0.3197
PA-N155	R9PXL3	LOC100858362	0.3197
PA-N155	F1NID6	ATP6V1B2	0.3197
PA-N155	F1P3F8	4	0.3197
PA-N155	E1BS87	EXOC1	0.3197
PA-N155	E1C0G5	USP8	0.3197
PA-N155	R4GGW0	4	0.3197
PA-N155	E1BVT9	4	0.3197
PA-N155	F1NC67	PLEKHA7	0.3197
PA-N155	F1NX52	PIDD	0.3197
PA-N155	Q5ZKU2	RCJMB04_9c6	0.3197
PA-N155	E1BVS1	ITCH	0.3193
PA-N155	E1BYU0	TCF7L2	0.3193
PA-N155	F1P2G2	EPS15L1	0.3193
PA-N155	F1NVH1	CCDC69	0.3193
PA-N155	F1P3V8	DNAJC2	0.3193
PA-N155	E1C607	TANC1	0.3193
PA-N155	E1BX64	CBX2	0.3193
PA-N155	Q5ZJ05	RCJMB04_22b21	0.3193
PA-N155	E1C4H2	PITPNM3	0.3193
PA-N155	Q5ZM37	RCJMB04_3e16	0.3193
PA-N155	F1NP42	UPRT	0.3193
PA-N155	E1C152	PHF17	0.3193
PA-N155	R4GJY1	ORMDL3	0.3193
PA-N155	F1NG70	CSPG4	0.319
PA-N155	Q8UVV4	ABCA1	0.319
PA-N155	F1NEH1	4	0.319
PA-N155	F1NS46	MCC	0.319
PA-N155	Q5ZKH7	RCJMB04_10l24	0.319
PA-N155	R4GLS9	HORMAD2	0.319
PA-N155	Q04205	TNS	0.319
PA-N155	Q5ZMI4	MVP	0.319
PA-N155	E1BZ36	CCDC90A	0.319
PA-N155	F1NHC8	ABCD2	0.319
PA-N155	Q5ZHW3	RCJMB04_32k7	0.319
PA-N155	E1BY52	P4HA1	0.319
PA-N155	E1C012	HEATR5A	0.319
PA-N155	F1P1C6	Gga.54991	0.319
PA-N155	F1NYT9	FAM83H	0.319
PA-N155	F1NVK8	SRGAP3	0.319
PA-N155	E1BQJ6	3	0.3187
PA-N155	F1NQT0	REV3L	0.3187
PA-N155	F1NHR1	SPTLC3	0.3187
PA-N155	E1C866	Gga.50010	0.3187
PA-N155	E1C181	NCAPG	0.3187
PA-N155	F1N9Y1	ITPR3	0.3187
PA-N155	F1NJ76	UNC79	0.3187
PA-N155	F1NBE4	ARHGEF26	0.3187
PA-N155	F1P352	DNMT3A	0.3187
PA-N155	E1BXF9	C5H14ORF105	0.3187
PA-N155	E1C8N6	EVI5	0.3187
PA-N155	Q05916	EN1	0.3187
PA-N155	H9KYS8	ARID1A	0.3187
PA-N155	F1P1X4	ITPR2	0.3187
PA-N155	H9L2B5	LOC100859554	0.3187
PA-N155	H9KZA7	MRPL16	0.3187
PA-N155	E1C1G6	TCEANC2	0.3187
PA-N155	F1NHH1	CSTB	0.3187
PA-N155	R4GHF8	FBXO22	0.3187
PA-N155	E1BZD8	4	0.3183
PA-N155	E1BWZ5	NEK4	0.3183
PA-N155	Q5F4C6	RCJMB04_1b10	0.3183
PA-N155	F1NYA3	SNAP29	0.3183
PA-N155	Q5ZJH2	NCLN	0.3183
PA-N155	F1NYY9	INO80	0.3183
PA-N155	E1BUW5	TAMM41	0.3183
PA-N155	E1C758	RASGRP1	0.3183
PA-N155	F1NY54	THRAP3	0.3183
PA-N155	E1BQ54	4	0.3183
PA-N155	P0CB05	CEP63	0.3183
PA-N155	E1C009	4	0.3183
PA-N155	F1NTK1	PSAT1	0.3183
PA-N155	F1NQJ0	Gga.37308	0.3183
PA-N155	R4GFR4	LOC100857133	0.3183
PA-N155	F1P5I1	UBR1	0.318
PA-N155	F1NMJ6	RICTOR	0.318
PA-N155	Q5ZLK3	RCJMB04_5m6	0.318
PA-N155	F1NG12	TGM6	0.318
PA-N155	E1C906	MYLK	0.318
PA-N155	E1BXE0	GOLIM4	0.318
PA-N155	E1BZC4	4	0.318
PA-N155	F1N9X0	FOLR1	0.318
PA-N155	Q04584	ZYX	0.318
PA-N155	E1C9C2	DHX37	0.318
PA-N155	E1C0X6	IYD	0.318
PA-N155	F1P3C5	KLHL2	0.318
PA-N155	R4GHY3	LYPLAL1	0.318
PA-N155	Q58NQ5	PLAG1	0.318
PA-N155	E1BQ98	PRRC2B	0.3177
PA-N155	F1P541	UCHL5	0.3177
PA-N155	F1NLH5	BAG4	0.3177
PA-N155	E1BWB9	INF2	0.3177
PA-N155	F1N8P0	LRRK1	0.3177
PA-N155	F1NAA2	C12H3ORF37	0.3177
PA-N155	F1NP36	TCEA1	0.3177
PA-N155	E9NPB4	cflar	0.3177
PA-N155	E1BT27	STARD13	0.3177
PA-N155	E1BVQ9	KIAA0922	0.3177
PA-N155	F1NPT5	SPATA13	0.3177
PA-N155	E1C5F3	CHST6	0.3177
PA-N155	Q5ZLV5	RCJMB04_4l9	0.3177
PA-N155	Q5ZMW6	MDM1	0.3177
PA-N155	F1NCN0	JUN	0.3177
PA-N155	F1NLG8	EIF2B1	0.3177
PA-N155	E1C3L0	CZH9ORF3	0.3173
PA-N155	E1C427	KIF9	0.3173
PA-N155	E1C8I3	EPC2	0.3173
PA-N155	F1NGA7	PSTPIP2	0.3173
PA-N155	E1C0J9	LRCH2	0.3173
PA-N155	R4GKM6	LOC100857313	0.3173
PA-N155	Q9DGQ2	CHD1W	0.3173
PA-N155	E1BS31	MPP6	0.3173
PA-N155	E1BQM2	TUBGCP4	0.3173
PA-N155	F1N8L6	4	0.3173
PA-N155	E1C883	SYTL4	0.3173
PA-N155	E1C2G7	GKN2	0.3173
PA-N155	F1P1A1	FRYL	0.3173
PA-N155	E1C4H7	HERC1	0.3173
PA-N155	R4GKR9	GINS2	0.3173
PA-N155	F1P2R3	COL4A1	0.3173
PA-N155	R4GJB7	RGS8	0.3173
PA-N155	P11533	DMD	0.317
PA-N155	P35062	1	0.317
PA-N155	F1NXF1	KIAA0564	0.317
PA-N155	F1NFV8	BAZ1A	0.317
PA-N155	Q5ZIQ2	RCJMB04_24f7	0.317
PA-N155	E1BVT1	IFT172	0.317
PA-N155	F1P1W7	TRMT13	0.317
PA-N155	F6RW83	RPL19	0.317
PA-N155	F1NVB0	ARHGEF4	0.317
PA-N155	F1NVX6	FNIP1	0.317
PA-N155	E1BT05	USPL1	0.317
PA-N155	Q5F345	RCJMB04_35f19	0.317
PA-N155	E1BUJ5	GCOM1	0.317
PA-N155	H9KYQ9	4	0.317
PA-N155	F1NV09	EPCAM	0.317
PA-N155	E1C243	Gga.54323	0.3167
PA-N155	F1NCD9	ABL1	0.3167
PA-N155	F1P5G2	LOC423919	0.3167
PA-N155	R4GFT6	4	0.3167
PA-N155	F1NLA8	GAS8	0.3167
PA-N155	F1NY72	OSCP1	0.3167
PA-N155	P79782	TCF15	0.3167
PA-N155	Q8AV28	PCM1	0.3167
PA-N155	F1NVB1	PTPRC	0.3167
PA-N155	E1BZ85	MARF1	0.3167
PA-N155	E1C7M0	CPN1	0.3167
PA-N155	F1NXB9	COG3	0.3167
PA-N155	E1BST9	4	0.3167
PA-N155	F1N9T1	SEPP1	0.3167
PA-N155	E1BRV1	Gga.31484	0.3167
PA-N155	F1NBB7	AMFR	0.3167
PA-N155	F1NVA3	LOC100858420	0.3167
PA-N155	F1NZB7	ATP12A	0.3167
PA-N155	F1NN77	OSMR	0.3167
PA-N155	F1NRB4	KIAA2022	0.3167
PA-N155	R4GLX2	ARL9	0.3167
PA-N155	E1C0U9	4	0.3167
PA-N155	F1NHT3		0.3163
PA-N155	P24798	ATP1A3	0.3163
PA-N155	F1NLI8	KIF20A	0.3163
PA-N155	E1BQE4	RBM26	0.3163
PA-N155	Q5ZJL9	SAMHD1	0.3163
PA-N155	F1NI51	ZNF804B	0.3163
PA-N155	E1C781	RDH5	0.3163
PA-N155	E1C0U6	LOC100858460	0.3163
PA-N155	E1C849	CIT	0.3163
PA-N155	F1NML2	4	0.3163
PA-N155	F1NAG1	COL4A3	0.3163
PA-N155	H9KZD2	METTL7A	0.3163
PA-N155	F1P0T3	SAMHD1	0.3163
PA-N155	Q90Z51	BRCA1	0.3163
PA-N155	Q5ZIB7	RCJMB04_28g5	0.3163
PA-N155	E1BY06	BROX	0.3163
PA-N155	E1BQ78	FILIP1	0.316
PA-N155	E1BSG1	BRWD1	0.316
PA-N155	F1NGM5	CUX1	0.316
PA-N155	Q5ZLC0	RCJMB04_6m21	0.316
PA-N155	F1NS42	GAD2	0.316
PA-N155	E1C8X0	ARHGAP42	0.316
PA-N155	Q5ZLV7	RCJMB04_4l2	0.316
PA-N155	R4GI37	PBDC1	0.316
PA-N155	E1BQY3	MYOCD	0.316
PA-N155	E1BZ82	4	0.316
PA-N155	E1C422	LOC100857356	0.316
PA-N155	E1AP05	ADAM19	0.316
PA-N155	F1NSM7	1	0.316
PA-N155	F1NS00	4	0.316
PA-N155	B2WUP1	SOCS5	0.316
PA-N155	Q98931	LRP8	0.316
PA-N155	R4GH29	LOC101748310	0.316
PA-N155	F1NJZ7	TRPM3	0.316
PA-N155	E1C1D2	UBR2	0.316
PA-N155	E1C6P6	TAX1BP1	0.316
PA-N155	F1P120	UBE2E1	0.316
PA-N155	E1C0R9	C5H15ORF24	0.316
PA-N155	Q5ZLG8	TAPT1	0.316
PA-N155	Q5S039	B-G	0.316
PA-N155	B5BSJ4	Blec2	0.316
PA-N155	E1BQZ7	PHKA1	0.3157
PA-N155	F1N829	CUL2	0.3157
PA-N155	H9KYV9	ETV3	0.3157
PA-N155	Q5ZL39	LOC100858156	0.3157
PA-N155	F1NF56	RASA4	0.3157
PA-N155	Q5ZMU5	RCJMB04_1c11	0.3157
PA-N155	P05122	CKB	0.3157
PA-N155	F1P1U0	LOC100858112	0.3157
PA-N155	F1NWR5	4	0.3157
PA-N155	F1NZI1	XRCC5	0.3157
PA-N155	E1BUP6	PDIA5	0.3157
PA-N155	E1C8P4	MAML1	0.3157
PA-N155	F1NQH8	3	0.3157
PA-N155	F1NWL2	SLC30A9	0.3157
PA-N155	F1NYM3	NDUFS7	0.3157
PA-N155	A0A024F8U1	EXO1	0.3153
PA-N155	E1C8J2	ARHGAP17	0.3153
PA-N155	F1NZ04	BIN1	0.3153
PA-N155	F1NZ06	PDE10A	0.3153
PA-N155	Q9W7R5	SOX21	0.3153
PA-N155	E1C5V8	KIAA0408	0.3153
PA-N155	F1NSB7	PDIK1L	0.3153
PA-N155	E1BZ80	KIAA1244	0.3153
PA-N155	F1NYR0	4	0.3153
PA-N155	F1P5M3	RAD54B	0.3153
PA-N155	Q02173		0.3153
PA-N155	Q6JGU4	B-F	0.3153
PA-N155	F1NIL0	42986	0.3153
PA-N155	F1NIP0	COL24A1	0.3153
PA-N155	R4GIH3	4	0.3153
PA-N155	F1NTI4	GTPBP8	0.3153
PA-N155	F1P3T8	COL4A6	0.3153
PA-N155	F1NXP9	PHIP	0.315
PA-N155	H9KZE5	RACGAP1	0.315
PA-N155	Q5F3A8	RCJMB04_24b18	0.315
PA-N155	E1C054	AP4S1	0.315
PA-N155	Q5F395	RCJMB04_27d23	0.315
PA-N155	F1P4P1	FREM2	0.315
PA-N155	Q8AV58	SDK1	0.315
PA-N155	F1NLN4	SPRY1	0.315
PA-N155	F1P5T4	ALPK3	0.315
PA-N155	F1P3S2	PMPCB	0.315
PA-N155	Q91422	antithrombin/	0.315
PA-N155	R4GGW5	LOC771552	0.315
PA-N155	R4GKQ6	4	0.315
PA-N155	G0ZS69	GARNL1	0.315
PA-N155	E1C0L8	KCNG3	0.315
PA-N155	E1BXB7	CLMP	0.3147
PA-N155	E1C7M1	KCNT2	0.3147
PA-N155	F1NHM0	PTPN3	0.3147
PA-N155	O42391	PIK3CA	0.3147
PA-N155	R4GJP0	4	0.3147
PA-N155	P07530	CRYBB1	0.3147
PA-N155	F1NAT4	CBWD1	0.3147
PA-N155	F1NGV6	DYNC2LI1	0.3147
PA-N155	F1N824	CADM1	0.3147
PA-N155	E1BX53	TTC21B	0.3147
PA-N155	R4GK73	C20H20ORF112	0.3147
PA-N155	E1BZU8	STK32A	0.3147
PA-N155	E1C8I6	C5H14ORF49	0.3147
PA-N155	F1P421	ARHGAP18	0.3147
PA-N155	F6QPB3	LIN9	0.3147
PA-N155	P0C597	DUPD1	0.3147
PA-N155	P70082	H2A-IX	0.3147
PA-N155	E1BW90	CCDC99	0.3147
PA-N155	F1NZW8	3	0.3147
PA-N155	F1NGB5	CREBBP	0.3147
PA-N155	F1NNS0	FOXK2	0.3147
PA-N155	E1C488	4	0.3147
PA-N155	Q5ZI42	MCTS1	0.3147
PA-N155	F1NHB7	PDE5A	0.3143
PA-N155	E1BU81	USP54	0.3143
PA-N155	F1NLE8	SUZ12	0.3143
PA-N155	R4GHQ5	4	0.3143
PA-N155	A4L9I7	2	0.3143
PA-N155	D0PRN3	1	0.3143
PA-N155	E1BV37	Gga.30201	0.3143
PA-N155	F1P0W9	NEDD1	0.3143
PA-N155	F1NEQ2	TAB1	0.3143
PA-N155	F1NM59	RBM27	0.3143
PA-N155	R4GGN4	ZNF292	0.3143
PA-N155	F1NEW4	LOC416752	0.3143
PA-N155	F1NS30	SECISBP2	0.3143
PA-N155	F1NI58	FAM179A	0.3143
PA-N155	F1NWT8	RUFY3	0.3143
PA-N155	E1C014	SUV420H1	0.3143
PA-N155	E1BYY8	MGA	0.314
PA-N155	E1BRG3	KDM1B	0.314
PA-N155	F1NGS0	ANKRD27	0.314
PA-N155	F1NH12	GLRA1	0.314
PA-N155	Q5ZJN4	USP10	0.314
PA-N155	E1C658	ATP5H	0.314
PA-N155	E1C7G9	WDR7	0.314
PA-N155	F1NHL1	PRKD1	0.314
PA-N155	E1C8P3	TTC39A	0.314
PA-N155	R4GG96	TARS2	0.314
PA-N155	E1C267	MED27	0.314
PA-N155	F1NTB0	DARS2	0.3137
PA-N155	F1NZX5	USP48	0.3137
PA-N155	F1NKT0	Gga.11148	0.3137
PA-N155	R4GJL2	4	0.3137
PA-N155	R4GI42	CHRD	0.3137
PA-N155	F1NHA9	PDLIM3	0.3137
PA-N155	F1P557	ANGEL2	0.3137
PA-N155	F1NXA7	POLR1E	0.3137
PA-N155	P49147	PLA2G4A	0.3137
PA-N155	F1NIG4	C15ORF23	0.3137
PA-N155	F1NY27	INPP5F	0.3137
PA-N155	F1P275	LIG4	0.3137
PA-N155	Q5ZMN7	RCJMB04_1i18	0.3137
PA-N155	F1NXI9	PRKAG2	0.3137
PA-N155	Q5ZMV6	DTYMK	0.3137
PA-N155	E1BWY6	BRAT1	0.3137
PA-N155	F1NMY8	DOCK10	0.3133
PA-N155	F1P429		0.3133
PA-N155	E1BVM2	RAPGEF2	0.3133
PA-N155	Q5F414	PNO1	0.3133
PA-N155	F1NI11	BTBD3	0.3133
PA-N155	F1NXV6	F2	0.3133
PA-N155	F1NKU1	CADPS2	0.3133
PA-N155	F1N8M4		0.3133
PA-N155	F1NTT5	RAB23	0.3133
PA-N155	F1NA54	TRIM9	0.3133
PA-N155	E1C493	4	0.3133
PA-N155	F1NLD4	CHUK	0.3133
PA-N155	F1NU91	LOC101749340	0.3133
PA-N155	Q90636	17.5	0.3133
PA-N155	Q9PW47	CACHA1B	0.3133
PA-N155	P49337	WNT4	0.3133
PA-N155	Q90640	KIF4	0.313
PA-N155	E1C3X1	DOCK8	0.313
PA-N155	F1NT61	4	0.313
PA-N155	E1BRT3	USP40	0.313
PA-N155	E1BRU9	CROT	0.313
PA-N155	F1ND78	ZNF644	0.313
PA-N155	F1NKC1	KDM6A	0.313
PA-N155	E1BZK5	SGK2	0.313
PA-N155	E1BTH3	SERPINB2	0.313
PA-N155	P11799		0.313
PA-N155	E1C5R5	LRRK2	0.313
PA-N155	Q5ZII7	RCJMB04_25n2	0.313
PA-N155	F1NWS6	GRSF1	0.313
PA-N155	F1P290	JHDM1D	0.313
PA-N155	E1C927	GDAP1	0.3127
PA-N155	F1NMV4		0.3127
PA-N155	V9ITD3	NOS3	0.3127
PA-N155	E1BZA5	FTSJD1	0.3127
PA-N155	F1NJZ2	KDM3B	0.3127
PA-N155	F1NGR1	4	0.3127
PA-N155	R4GI10	MSRB3	0.3127
PA-N155	H9L0J1	RETSAT	0.3127
PA-N155	F1NQI7	NXPH1	0.3127
PA-N155	R4GHJ7	PHKB	0.3123
PA-N155	Q5ZI89	TRAPPC11	0.3123
PA-N155	F1P2Z1	FAM117B	0.3123
PA-N155	F1NH25	PRSS12	0.3123
PA-N155	F1P187	GPHN	0.3123
PA-N155	F1NKQ4	4	0.3123
PA-N155	F1NXG6	LOC419888	0.3123
PA-N155	E1C618	TECTA	0.3123
PA-N155	F1NQ66	TNIP1	0.3123
PA-N155	F1NVM3	DCPS	0.3123
PA-N155	F1P3I1	SSH2	0.3123
PA-N155	R4GKJ7	GPRIN1	0.3123
PA-N155	F1NNE7	LNPEP	0.3123
PA-N155	Q5ZKB5	RCJMB04_11o15	0.3123
PA-N155	F1NA92	CLPX	0.3123
PA-N155	Q5ZLV3	RCJMB04_4l13	0.3123
PA-N155	Q5ZIC6	RCJMB04_27p20	0.312
PA-N155	E1BSB9	MAPK8IP3	0.312
PA-N155	E1C200	TPST1	0.312
PA-N155	F1N8N9	RNF10	0.312
PA-N155	F1NIK7	POLR3A	0.312
PA-N155	F1NTD8	CD2	0.312
PA-N155	F1NSS4	SCP2	0.312
PA-N155	V9GWB6	4	0.312
PA-N155	E1BY77	USP13	0.312
PA-N155	E1BWV0	FAM96B	0.312
PA-N155	Q5ZFP5	TAP1	0.312
PA-N155	Q5ZHQ8	RCJMB04_34f23	0.312
PA-N155	F1P1Z1	FANCI	0.312
PA-N155	Q5ZHN3	WIPI2	0.312
PA-N155	Q07816	BCL2L1	0.312
PA-N155	R4GMH0	ELOVL2	0.312
PA-N155	F1NCG8	SLC9A3	0.3117
PA-N155	F1NLD6	ACSBG1	0.3117
PA-N155	E1BYQ4	NDST2	0.3117
PA-N155	F1NML1	4	0.3117
PA-N155	E1C7U3	HEMGN	0.3117
PA-N155	F1NXK6	KIF1A	0.3117
PA-N155	F1NGF7	4	0.3117
PA-N155	F1NG56	ARHGAP5	0.3117
PA-N155	F1NMZ1	4	0.3117
PA-N155	F1NCY5	UFL1	0.3117
PA-N155	F1NUS8	LOC415554	0.3117
PA-N155	E1C7F8	RAE1	0.3117
PA-N155	F1NJT2	INSR	0.3117
PA-N155	F1NW11	DCLRE1C	0.3117
PA-N155	Q5ZJ01	ABHD17B	0.3117
PA-N155	F1NFG8	TRMT5	0.3117
PA-N155	E1C7Y7	TRPA1	0.3113
PA-N155	F1NIN1	KLHL4	0.3113
PA-N155	F1NBA6	4	0.3113
PA-N155	Q5ZKT2	RCJMB04_9e7	0.3113
PA-N155	F1NXL0	BAI1	0.3113
PA-N155	E1C352	4	0.3113
PA-N155	F1NDW6	KCNH7	0.3113
PA-N155	R4GJI7	FRMPD3	0.3113
PA-N155	E1C377	SPOPL	0.3113
PA-N155	E1BX91	ADCY2	0.3113
PA-N155	F1NTS4	MYO15L	0.3113
PA-N155	E1BYA6	4	0.3113
PA-N155	F1NUT3	GPR158	0.3113
PA-N155	F1NGY1	UBE4B	0.3113
PA-N155	E1C5J4	ZNF462	0.3113
PA-N155	H9KZK5	GBP7	0.3113
PA-N155	Q5ZMM9	C6H10ORF46	0.3113
PA-N155	E1C848	MAP3K8	0.3113
PA-N155	F1NV82	FNDC3A	0.3113
PA-N155	E1BXQ0	USP18	0.3113
PA-N155	F1NWD9	GPR107	0.3113
PA-N155	E1BRS7	C5	0.311
PA-N155	R4GHD6	EMILIN3	0.311
PA-N155	F1NA27	PTPRG	0.311
PA-N155	E1C4D4	SHC3	0.311
PA-N155	E1BWM7	SELO	0.311
PA-N155	Q5ZMR5	RCJMB04_1g3	0.311
PA-N155	F1NB01	CSGALNACT1	0.311
PA-N155	F1NW38	COL18A1	0.311
PA-N155	Q92182		0.311
PA-N155	F1P4I4	EPHB1	0.311
PA-N155	F1NBA3	ELL2	0.311
PA-N155	F1NTQ2	HEXB	0.311
PA-N155	F1NY89	RHPN1	0.311
PA-N155	E1BXX6	DIS3	0.311
PA-N155	F1NA57	GDF10	0.311
PA-N155	P08251	ATP1B1	0.311
PA-N155	F1P278	RAB19	0.3107
PA-N155	F1N9K4	DOCK11	0.3107
PA-N155	E1C7B6	ANKRD16	0.3107
PA-N155	Q5ZKL2	GRK4	0.3107
PA-N155	R4GH07	4	0.3107
PA-N155	F1NEN5	DLGAP5	0.3107
PA-N155	E1C314	SLC4A3	0.3107
PA-N155	F1P5U7	Gga.55346	0.3107
PA-N155	E1C182	EIF2AK4	0.3107
PA-N155	Q9PSD4	3	0.3107
PA-N155	F1N9K0	C6ORF170	0.3107
PA-N155	E1BTE2	SERPINB5	0.3107
PA-N155	F1NQ91	PLEKHA5	0.3103
PA-N155	Q5ZK50	RCJMB04_13d5	0.3103
PA-N155	F1N916	BACE1	0.3103
PA-N155	P56734	AVR4	0.3103
PA-N155	F1NC41	CASZ1	0.3103
PA-N155	F1NA95	LOC100858093	0.3103
PA-N155	E1BXP3	NOL10	0.3103
PA-N155	F1NAS3	AKAP11	0.3103
PA-N155	F1NCQ3	LOC428278	0.3103
PA-N155	P12106	COL9A1	0.31
PA-N155	F1NDF5	COL4A5	0.31
PA-N155	H9KYV0	MCRS1	0.31
PA-N155	F1NF14	SLIT3	0.31
PA-N155	F1NVG4	NOX3	0.31
PA-N155	R4GJW5	WEE1	0.31
PA-N155	E1BWZ7	FAM65B	0.31
PA-N155	Q91436	tyrosinase	0.31
PA-N155	F1P0M3	TMTC4	0.31
PA-N155	F1NEB1	TCF7L2	0.31
PA-N155	E1C402	LOC422106	0.31
PA-N155	F1NUK8	SNRNP40	0.31
PA-N155	F1NQ93	SEMA3G	0.31
PA-N155	E1C030	TRIM29	0.31
PA-N155	P79762	ZP3	0.31
PA-N155	F1NHJ6	SLC12A5	0.3097
PA-N155	H9L022	SAFB	0.3097
PA-N155	F1NM39	HDAC2	0.3097
PA-N155	H9KZ99	SWT1	0.3097
PA-N155	F1NF36	FBXL15	0.3097
PA-N155	Q1T7C0	CENPL	0.3097
PA-N155	E1C281	PHF6	0.3097
PA-N155	F1NZP8	EMC1	0.3097
PA-N155	O57480	GC1	0.3097
PA-N155	F1N8T2	ITGA2	0.3097
PA-N155	Q5ZLF2	BTK	0.3097
PA-N155	Q5ZLW6	RCJMB04_4j11	0.3093
PA-N155	E1BVH9	N4BP2	0.3093
PA-N155	F1NLL9	INPP5D	0.3093
PA-N155	R4GJJ5	Gga.26003	0.3093
PA-N155	F1NUK7	FLRT3	0.3093
PA-N155	F1NG00	FAM129A	0.3093
PA-N155	A9UFQ6	SCD5	0.3093
PA-N155	F1NUX7	4	0.3093
PA-N155	F1NDA1	EIF2D	0.3093
PA-N155	F1NK53	UBN2	0.3093
PA-N155	E1BQH6	PPP6R2	0.3093
PA-N155	F1NEZ0	SRRM3	0.3093
PA-N155	E1BYF7	PRDM2	0.3093
PA-N155	F1NWV6	LRP6	0.3093
PA-N155	F1NSZ5	LAMA4	0.3093
PA-N155	E1BR08	H2AFY2	0.3093
PA-N155	E1BSW5	NCOR1	0.309
PA-N155	P55080	MFAP1	0.309
PA-N155	E1C571	FEM1A	0.309
PA-N155	E1C0G3	DND1	0.309
PA-N155	F1NVD8	UFD1L	0.309
PA-N155	Q90YB1	LIG4	0.309
PA-N155	F1P4K9	COL11A1	0.309
PA-N155	Q9W6V6	TENM1	0.309
PA-N155	F1NF97	GBX2	0.309
PA-N155	F1NY63	Gga.54176	0.309
PA-N155	F1NUR6	CAMTA1	0.309
PA-N155	R9PXM5	Gga.42448	0.309
PA-N155	E1BWJ1	STK36	0.309
PA-N155	F1N906	LOC100858528	0.309
PA-N155	F1NJB8	PHLPP1	0.3087
PA-N155	F1NN25	TRAPPC12	0.3087
PA-N155	F1NJ43	NYX	0.3087
PA-N155	E1BT89	RAB11FIP2	0.3087
PA-N155	R4GLZ5	CDK5RAP3	0.3087
PA-N155	F1NFN4	SMURF1	0.3087
PA-N155	F1NWC5	Gga.55785	0.3087
PA-N155	E1C6L2	ZNF423	0.3087
PA-N155	M4M6X6	RSPO3	0.3087
PA-N155	E1C6G1	ALS2CL	0.3087
PA-N155	E1BUG5	LOC416735	0.3087
PA-N155	F1NW73	ABCA8	0.3087
PA-N155	F1NZK4	HMX2	0.3087
PA-N155	F1NMH8	CSK	0.3087
PA-N155	F1NUI7	KIF16B	0.3083
PA-N155	F1ND09	RASGRF2	0.3083
PA-N155	H9L027	CTSG	0.3083
PA-N155	G8H1M4	SV2A	0.3083
PA-N155	C4PA30	IL12a	0.3083
PA-N155	R4GGM7	HK3	0.3083
PA-N155	E1C3U5	BFAR	0.3083
PA-N155	F1NTH9	SLC37A4	0.3083
PA-N155	Q5F4C7	GALNT6	0.3083
PA-N155	E1BS25	SLC6A15	0.3083
PA-N155	E1C5R4	4	0.308
PA-N155	P79760	CYP1A4	0.308
PA-N155	F1P3D2	EP400	0.308
PA-N155	E1C2W2	CEP104	0.308
PA-N155	O42414	NFASC	0.308
PA-N155	F1NET5	MLL	0.308
PA-N155	F1NZP1	BCORL1	0.3077
PA-N155	Q5ZKL9	PARPBP	0.3077
PA-N155	R4GFJ7	HDHD1	0.3077
PA-N155	F1NI31	LOC423849	0.3077
PA-N155	E1C750	4	0.3077
PA-N155	E1C222	DENND5B	0.3077
PA-N155	F1NRD6	PTBP2	0.3077
PA-N155	E1C5L3	CNOT6L	0.3077
PA-N155	F1NFM3	MTMR9	0.3077
PA-N155	E1BQU8	KCNG4	0.3073
PA-N155	Q5ZIY8	RNH1	0.3073
PA-N155	R4GJL7	RHOU	0.3073
PA-N155	F1NGL0	COL9A3	0.3073
PA-N155	E1C7T6	TYW5	0.3073
PA-N155	E1BYQ7	MXRA5	0.3073
PA-N155	F1NIG5	4	0.3073
PA-N155	F1NLL3	PLCB1	0.3073
PA-N155	Q9PUF7	2	0.3073
PA-N155	Q5ZMV7	WDR82	0.3073
PA-N155	Q5F495	MOB4	0.307
PA-N155	D5LPR1	FSCN1	0.307
PA-N155	F1NLA2	ZBTB11	0.307
PA-N155	R4GJ01	4	0.307
PA-N155	A8QJ84	2	0.3067
PA-N155	F1NPB8	AQR	0.3067
PA-N155	E1BXF2	PRKCQ	0.3067
PA-N155	R4GKF3		0.3067
PA-N155	Q5ZLN4	FEN1	0.3067
PA-N155	E1C3F8	MPP5	0.3067
PA-N155	R4GJN1	LOC101749869	0.3067
PA-N155	F1NDP3	FAP	0.3063
PA-N155	Q8UUR1	CHC	0.3063
PA-N155	F1NP97	LOC419074	0.3063
PA-N155	B6RCM1	2	0.3063
PA-N155	Q8QGQ8	PER2	0.3063
PA-N155	E1C7N8	DUOX2	0.3063
PA-N155	F1NEK0	PAG1	0.3063
PA-N155	F1NAK8	LOC100858693	0.3063
PA-N155	F1NSA1	4	0.306
PA-N155	E1C0I8	POP1	0.306
PA-N155	R4GFP9	4	0.306
PA-N155	F1NT99	4	0.306
PA-N155	F1NHB6	MAPKAPK5	0.3057
PA-N155	F1NSD9	CENPC1	0.3057
PA-N155	E1C2A9	MTMR3	0.3057
PA-N155	E1BXY3	4	0.3057
PA-N155	O93574	RELN	0.3057
PA-N155	E1BXR9	MICAL3	0.3057
PA-N155	F1NAI4	CHRNA5	0.3057
PA-N155	F1NFE1	NUP188	0.3053
PA-N155	E1C2C5	PIK3R2	0.3053
PA-N155	F1ND99	SLC7A6	0.3053
PA-N155	F1NDM7	NPR1	0.3053
PA-N155	E1BRH3	WDFY3	0.3053
PA-N155	F1NZF3	SLAIN1	0.3053
PA-N155	R4GJN7	H2AFX	0.305
PA-N155	Q5ZLI0	TAF13	0.305
PA-N155	Q5ZMB1	NCOA4	0.305
PA-N155	F1NLY3	SLC25A47	0.3047
PA-N155	Q5ZIV7	DESI2	0.3047
PA-N155	A4ZZA2	Lrrn1	0.3047
PA-N155	E1C594	LOC419511	0.3047
PA-N155	E1BYX3	KCNB1	0.3047
PA-N155	B3TZC1	PNPLA7	0.3047
PA-N155	R9RVW8	2	0.3047
PA-N155	F1P538	RNF169	0.3047
PA-N155	E1BYY9	Gga.53802	0.3047
PA-N155	F1NN22	4	0.3047
PA-N155	O42288	IL2	0.3047
PA-N155	R4GLF8	4	0.3043
PA-N155	F1P3I0	SYTL3	0.3043
PA-N155	E1C8Q2	AGXT2L1	0.3043
PA-N155	F1NLK3	4	0.3043
PA-N155	F1NVH3	ZDHHC2	0.3043
PA-N155	F1P2K5	ATP8A2	0.3043
PA-N155	Q5F389	WWOX	0.304
PA-N155	F1NW30	SCAF8	0.304
PA-N155	E1BRE9	DCN	0.304
PA-N155	E1BSU7	PLEKHM3	0.304
PA-N155	E1BWZ0	LOC423786	0.304
PA-N155	R4GH39	APBB1	0.3037
PA-N155	F1NL51	FSTL3	0.3037
PA-N155	F1P5Q6	FIGN	0.3037
PA-N155	F1P1D4	CDH7	0.3037
PA-N155	F1N9C3	APBA3	0.3033
PA-N155	F1NEQ5	VWA3B	0.3033
PA-N155	F1P5N4	4	0.3033
PA-N155	R4GJM4	LOC100859663	0.3033
PA-N155	D3X736	kcnma1	0.3033
PA-N155	E1BT70	UBP1	0.303
PA-N155	E1BTT1	LOC771734	0.303
PA-N155	F1NNB5	KIRREL3	0.303
PA-N155	E1C1L7	TUBE1	0.303
PA-N155	F1NUQ3	FABP3	0.3027
PA-N155	R4GFM3	ERN1	0.3027
PA-N155	F1NGX5	Gga.1204	0.3027
PA-N155	Q4L2A6	FMO3	0.3027
PA-N155	F1NSN9	42795	0.3027
PA-N155	F1NRC1	SPPL2B	0.3027
PA-N155	F1N9C4	SMPDL3B	0.3023
PA-N155	A4Q912	TNFRSF13B	0.3023
PA-N155	R4GIZ9	4	0.3023
PA-N155	E1C740	ME3	0.3023
PA-N155	F1NBB3	DCAF12	0.3023
PA-N155	F1NE88	USP4	0.302
PA-N155	F1NDV3	NUP133	0.302
PA-N155	F1NRY9	LOC428319	0.302
PA-N155	E1BQV5	DLGAP4	0.302
PA-N155	E1BSV5	DOLPP1	0.302
PA-N155	F1NFX7	LMLN	0.3017
PA-N155	F1NCH8	LAMC3	0.3017
PA-N155	Q5MAJ0	NOGO	0.3017
PA-N155	F1NQW1	MTSS1	0.3017
PA-N155	Q02092	GHR	0.3017
PA-N155	F1P145	ATG12	0.3017
PA-N155	F1NU75	LOC427594	0.3017
PA-N155	R4GG37	Gga.55388	0.3017
PA-N155	F1NT00	SENP7	0.3013
PA-N155	B5AHE5	CECR2	0.301
PA-N155	E1C4U9	4	0.301
PA-N155	R4GG81	DAPK3	0.301
PA-N155	G9MBR2	2	0.301
PA-N155	F1NBB2	ZNRF3	0.301
PA-N155	F1NDZ4	ROBO3	0.3007
PA-N155	F1NBU5	ATP5S	0.3007
PA-N155	E1C062	IST1	0.3007
PA-N155	F1P1I7	WIPI1	0.3007
PA-N155	O42101	NR5A2	0.3007
PA-N155	Q5F3M5	RCJMB04_13a21	0.3003
PA-N155	Q5ZLZ8	RCJMB04_4e4	0.3003
PA-N155	E1BWY7	PAK7	0.3
PA-N155	F1NZV6	USP32	0.3
PA-N155	E1C2C8	MATK	0.3
PA-N155	F1NUZ3	4	0.3
PA-N155	Q5ZJL6	RCJMB04_17e22	0.3
PA-N155	Q5ZJ99	RCJMB04_19n8	0.3
PA-N155	F1NUE2	VWA2	0.3
PA-N155	R4GIQ5	DUSP14	0.3
PA-N155	H9L0E0	UBQLN4	0.2997
PA-N155	E1BSB3	RFX2	0.2997
PA-N155	Q5W9C7	BFw-01	0.2997
PA-N155	R4GL43	THAP9	0.2997
PA-N155	F1P4S8	IL1RL1	0.2997
PA-N155	F1NYJ8	4	0.2997
PA-N155	Q5ZMN5	RCJMB04_1i20	0.2997
PA-N155	P48440	DDOST	0.2997
PA-N155	E1C8A3	ATP10D	0.2997
PA-N155	Q9DDT2	PIK3AP1	0.2993
PA-N155	F1NXD3	PLXDC1	0.2993
PA-N155	F1NAX7	EPHB6	0.2993
PA-N155	H9L033	CELSR1	0.2993
PA-N155	F1P2Q3	COL4A2	0.2993
PA-N155	E1BX75	ALS2	0.2993
PA-N155	F1NG13	TGM3	0.299
PA-N155	F1NAM6	ATL1	0.299
PA-N155	E1BQS0	ATG13	0.299
PA-N155	F1NF75	EEPD1	0.299
PA-N155	E1C228	UNC5B	0.299
PA-N155	R4GLK3	PSMD4	0.299
PA-N155	F1P1J2	CREB3L2	0.299
PA-N155	F1P1T8	LOC100857938	0.2987
PA-N155	A9XRG9	BMF	0.2987
PA-N155	F1P0N3	MMP28	0.2987
PA-N155	F1NTE9	3	0.2987
PA-N155	F1NPJ4		0.2983
PA-N155	E1BQU7	RWDD2A	0.2983
PA-N155	Q9YGX8	KCNA4	0.2983
PA-N155	H9KZ06	CWH18ORF25	0.2983
PA-N155	E1C4B7	LOC430991	0.2983
PA-N155	E1BSZ7	JOSD1	0.2983
PA-N155	Q5ZM11		0.298
PA-N155	F1NHP9	STAT4	0.298
PA-N155	F1NIQ1	SPATA20	0.298
PA-N155	F1NZ58	4	0.298
PA-N155	E1C8X4	CC2D2A	0.298
PA-N155	F1NLU3	LTK	0.298
PA-N155	O13076	ADORA2B	0.298
PA-N155	E1C7D0	FAM53A	0.298
PA-N155	R4GHU3	LOC424201	0.2977
PA-N155	F1NLR7	CLK3	0.2977
PA-N155	Q91044	NTRK3	0.2977
PA-N155	F1NFL4	ARSE	0.2977
PA-N155	R4GLU6	GALNTL4	0.2977
PA-N155	F1NNS8	PRDX4	0.2977
PA-N155	H9L261	LRRC46	0.2973
PA-N155	F1NHZ9	FANCE	0.2973
PA-N155	F1N9I3	KIAA0195	0.2973
PA-N155	R4GKG0	LOC101748011	0.2973
PA-N155	Q5ZK15	RCJMB04_13n21	0.2973
PA-N155	E1C3K0	Gga.14936	0.2973
PA-N155	Q5TM08	IL11Ra	0.297
PA-N155	F1N8E5	LOC101748744	0.297
PA-N155	E1BV79	IPPK	0.297
PA-N155	R9PXL7	PTDSS2	0.297
PA-N155	F1NXT8	PRDM16	0.297
PA-N155	F1NN85	CPAMD8	0.2967
PA-N155	F1NFD7	BLNK	0.2967
PA-N155	F1ND27	EYA3	0.2967
PA-N155	E1BWU8	KIAA0913	0.2963
PA-N155	E1BSZ8	ADAMTS20	0.2963
PA-N155	R4GFN2	LOC426448	0.2963
PA-N155	F1NGF1	ADCY3	0.296
PA-N155	E1BZH9	HADH	0.296
PA-N155	F1NJD5	DSG2	0.296
PA-N155	F6T808	SLC34A2	0.296
PA-N155	F1NT94	KAT6A	0.296
[truncated: 298 more rows]

## Sheet: PA-N182
PA-N182-host interacting proteins in chicken cells
Bait	Host interacting uniprot ID	Interacting gene name	Saint score
PA-N182	F1NKL4	DYNC1H1	1
PA-N182	Q03669	ATP2A2	1
PA-N182	Q5ZMD9	RCJMB04_2h4	1
PA-N182	F1NEI9	NUP93	1
PA-N182	E1C2U4	MCM4	1
PA-N182	F1NAK4	GCN1L1	1
PA-N182	F1NMC3	MTHFD1	1
PA-N182	F1NB52	COPG	1
PA-N182	Q5ZHL7	AIFM1	1
PA-N182	E1BV83	NUP205	1
PA-N182	Q8AWB8	SMC3	1
PA-N182	Q8AWB7	SMC1	1
PA-N182	Q90WF1	Q90WF1	1
PA-N182	F1NP51	LMNB2	1
PA-N182	Q58I02	PBEF1	1
PA-N182	E1BQU4	NSF	1
PA-N182	F1NY82	IQGAP1	1
PA-N182	F1P064	IPO5	1
PA-N182	F1P455	NPEPPS	1
PA-N182	E1BW84	Gga.55651	1
PA-N182	F1NV57	PTPN9	1
PA-N182	E1C612	SMC2	1
PA-N182	F1NPK2	KNTC1	1
PA-N182	F1NHL2	CAND1	1
PA-N182	Q5ZKR8	MCM6	1
PA-N182	F1P1F4	DHX30	1
PA-N182	F1NA05	LOC776067	1
PA-N182	E1C784	ATP2B4	1
PA-N182	F1NVR7	DOCK1	1
PA-N182	E1BSS3	EIF3A	1
PA-N182	E1C3A9	HDLBP	1
PA-N182	F1NGU3	LRPPRC	1
PA-N182	H9L3L2	LOC100859596	1
PA-N182	F1NWT0	ACACA	1
PA-N182	F1NFJ0	MCM3	1
PA-N182	F1P204	ABCC1	1
PA-N182	F1P179	EPRS	1
PA-N182	P09644	P09644	0.9997
PA-N182	E1BV44	CSE1L	0.9997
PA-N182	R9PXM7	ARCN1	0.9997
PA-N182	Q5F411	CCT5	0.9997
PA-N182	Q5ZKL0	MCM5	0.9997
PA-N182	F1NBL6	XPO5	0.9997
PA-N182	F1NDN4	SMC4	0.9997
PA-N182	H9L029	LIG1	0.9997
PA-N182	Q5F4B9	ABCD3	0.9997
PA-N182	F1P0Z6	UNC45A	0.9997
PA-N182	Q5ZL00	EMC1	0.9997
PA-N182	Q8JHF6	PYC	0.9997
PA-N182	F1P4F1	LOC100857104	0.9997
PA-N182	E1C593	XPOT	0.9997
PA-N182	E1C576	TTC37	0.9997
PA-N182	F1NSY1	ATP1A1	0.9997
PA-N182	Q5ZIF0	MAP2K1	0.9993
PA-N182	Q9I8D6	tcp-1	0.9993
PA-N182	F1N9U0	PRPF6	0.9993
PA-N182	E1BTX8	CAD	0.9993
PA-N182	E1BXY4	DNM1	0.9993
PA-N182	E1BWG0	FASN	0.9993
PA-N182	F1NJ10	SLC25A5	0.999
PA-N182	Q90828	DYNC1LI1	0.999
PA-N182	E1BZ74	AFG3L2	0.999
PA-N182	E1C0F1	RPN1	0.999
PA-N182	E1BW97	AP3B1	0.999
PA-N182	E1C231	LTN1	0.999
PA-N182	H9L340	ATP5B	0.9987
PA-N182	F1NSP8	HNRNPU	0.9987
PA-N182	F1NZJ9	MON2	0.9987
PA-N182	Q90XD9	Q90XD9	0.9987
PA-N182	F1NV33	MSH2	0.9987
PA-N182	F1NWG6	VAC14	0.9983
PA-N182	E1C163	TBRG4	0.9983
PA-N182	Q5F3B4	RCJMB04_23c19	0.9983
PA-N182	F1NXV4	SRPR	0.9983
PA-N182	F1NY52	F1NY52	0.9983
PA-N182	F1NQV5	DDX27	0.9983
PA-N182	F1NWC8	NUP153	0.998
PA-N182	Q5ZIZ7	RCJMB04_22f12	0.9977
PA-N182	F1P2G5	Gga.14530	0.9977
PA-N182	F1NU79	PSMC5	0.9977
PA-N182	E1C8Z0	RPN2	0.9977
PA-N182	D0VX29	D0VX29	0.9977
PA-N182	R4GMC7	LOC430067	0.9977
PA-N182	E1BTX9	PPEF1	0.9977
PA-N182	F1P5V4	HELLS	0.9977
PA-N182	Q5ZL80	HNRNPM	0.9977
PA-N182	E1C2I9	LARS	0.9977
PA-N182	R4GJ34	CKAP5	0.9977
PA-N182	F1NSP7	PSMC1	0.9973
PA-N182	F1NPA9	RPS3	0.9973
PA-N182	E1C2M8	GULP1	0.9973
PA-N182	F1NF28	WAPAL	0.9973
PA-N182	F1NYZ2	MAP2K2	0.997
PA-N182	Q5ZMB8	PSMC2	0.997
PA-N182	Q5ZLA7	LOC100857165	0.997
PA-N182	F1NBA8	IPO7	0.997
PA-N182	F1NVE5	XPO1	0.997
PA-N182	Q9DEH3	Q9DEH3	0.997
PA-N182	F1P458	QSOX2	0.9967
PA-N182	F1NK59	SACM1L	0.9967
PA-N182	E1C312	CAPN6	0.9967
PA-N182	P00368	P00368	0.9967
PA-N182	F1NNU3	LOC100858210	0.9967
PA-N182	Q5ZMN3	PHB2	0.9963
PA-N182	A2IAR9	CDK2	0.9963
PA-N182	Q5ZM62	ABCF2	0.9963
PA-N182	E1BUS3	DNAJC13	0.9963
PA-N182	E1C0M8	SMARCA5	0.9963
PA-N182	Q6DV79	STAT3	0.9963
PA-N182	E1BYJ2	MSH6	0.9963
PA-N182	E1C470	MYO9B	0.9963
PA-N182	E1C9A8	LOC100859909	0.9963
PA-N182	H9KZF8	ATP5C1	0.996
PA-N182	E1C2Z5	WARS	0.9957
PA-N182	H9L0A9	TNPO3	0.9957
PA-N182	F1NP16	EPHA2	0.9957
PA-N182	Q5ZM36	EIF4A3	0.995
PA-N182	Q5ZHR4	GARS	0.995
PA-N182	F1NV47	LOC100859860	0.995
PA-N182	E1BSE6	FASTKD2	0.995
PA-N182	E1BWJ5	USP9X	0.995
PA-N182	Q5F3U9	PDS5B	0.9947
PA-N182	Q5ZI64	RCJMB04_29p4	0.9947
PA-N182	Q5ZIT7	PSMC3	0.9943
PA-N182	O42254	IGF2BP1	0.9943
PA-N182	F1NJS6	KPNA2	0.9943
PA-N182	Q5F371	SBNO1	0.9943
PA-N182	F1NV15	SFXN3	0.9937
PA-N182	F1NS60	MMS19	0.9937
PA-N182	P32882	P32882	0.9933
PA-N182	R4GL94	CHSY1	0.993
PA-N182	E1BZ19	TOP2B	0.9927
PA-N182	F1NFC6	RPS4X	0.9923
PA-N182	E1C229	RARS2	0.9917
PA-N182	F1NZ25	EIF3B	0.9917
PA-N182	E1BVP6	HSPA12A	0.9917
PA-N182	F2Z4K7	RPS3A	0.9913
PA-N182	E1C6Q1	TRIP13	0.991
PA-N182	F1NBN1	SEC61A1	0.991
PA-N182	F1NPF0	EIF2S3	0.9907
PA-N182	F2Z4K6	RPL26L1	0.9903
PA-N182	Q5ZIC8	IPO13	0.9903
PA-N182	Q98TH5	cRPS11	0.9887
PA-N182	Q5ZJA5	SRPRB	0.9883
PA-N182	R4GIQ2	RPL21	0.988
PA-N182	Q5F348	RCJMB04_34k10	0.988
PA-N182	Q98TT7	Q98TT7	0.988
PA-N182	F1NPD3	RPL18A	0.9873
PA-N182	H9L213	LOC770025	0.9873
PA-N182	F1NLJ3	RPS6KA3	0.987
PA-N182	F1P375	RFTN1	0.9867
PA-N182	F1NEQ3	DDX18	0.9863
PA-N182	E1C660	SLC25A22	0.986
PA-N182	F1N914	PYCR2	0.9857
PA-N182	E1BQB7	SMPD4	0.9853
PA-N182	R4GJK6	Gga.32618	0.9853
PA-N182	F1NLT1	RPAP1	0.9847
PA-N182	E1C2K7	TBC1D9B	0.9847
PA-N182	F1NYW0	PTPN2	0.9843
PA-N182	E1BQU2	PGM3	0.984
PA-N182	Q5ZJ36	RCJMB04_20p15	0.984
PA-N182	E1BZ33	LOC100857691	0.984
PA-N182	H9L3L1	H9L3L1	0.9837
PA-N182	Q9DEA3	PCNA	0.9833
PA-N182	F1N9I5	ELAVL1	0.983
PA-N182	Q5F470	RAB8A	0.9823
PA-N182	E1BQ63	E1BQ63	0.9823
PA-N182	F1P3F9	GLUD1	0.9823
PA-N182	O42388	UBA52	0.982
PA-N182	E1C8R1	DDX6	0.982
PA-N182	Q5ZLD1	FH	0.9817
PA-N182	F1P0R5	ATL2	0.9817
PA-N182	F1NZC2	AP3M1	0.9813
PA-N182	Q71SF9	CRMP4A	0.981
PA-N182	F1NP63	KPNB1	0.981
PA-N182	E1BRA6	DNAJC10	0.981
PA-N182	R4GIN8	PRKACB	0.9807
PA-N182	E1BW27	TMEM33	0.9807
PA-N182	R4GJ54	DOK2	0.9807
PA-N182	A5HNF6	MYD88	0.9807
PA-N182	E1C4M0	RPS2	0.9803
PA-N182	F1P526	PPME1	0.98
PA-N182	F1NUP9	SDR16C5	0.9787
PA-N182	F1NHH9	F1NHH9	0.9787
PA-N182	F1NBD0	ERLIN2	0.978
PA-N182	F1N8Z4	RUVBL1	0.9777
PA-N182	P53033	RFC2	0.9777
PA-N182	F1NBW0	MTPAP	0.9777
PA-N182	F1P4X7	DHCR7	0.9773
PA-N182	Q5ZHU4	PFKP	0.9773
PA-N182	F1NZ81	ACADSB	0.9773
PA-N182	R4GJZ4	PURB	0.9773
PA-N182	F1P2S9	TUBGCP3	0.9763
PA-N182	E1C3M4	MOCS3	0.9757
PA-N182	F1NUG2	CYP20A1	0.9753
PA-N182	R4GFE1	RFC5	0.9753
PA-N182	R4GJH6	ITPRIP	0.9747
PA-N182	E1C122	ELMO2	0.9747
PA-N182	F1NLG5	SFXN1	0.9747
PA-N182	F1NLE7	AIMP1	0.9737
PA-N182	F1P1P6	SMTN	0.9737
PA-N182	E1C123	AHSA1	0.9733
PA-N182	E1BSW0	AHSA2	0.973
PA-N182	Q5ZIG5	GFPT1	0.973
PA-N182	E1BT82	EIF2S2	0.9727
PA-N182	F1NZ35	SNX8	0.9727
PA-N182	F1NY99	F1NY99	0.9723
PA-N182	P05625	RAF1	0.972
PA-N182	E1C008	WDR37	0.9717
PA-N182	F1NYI3	C22ORF28	0.9713
PA-N182	E1C958	LGMN	0.9713
PA-N182	F1NRU5	NOB1	0.9713
PA-N182	Q90771	cdk6	0.9713
PA-N182	O57389	CNP	0.9707
PA-N182	Q5ZI00	NDUFA9	0.9697
PA-N182	F1P355	CHPF	0.9697
PA-N182	F1NYI8	F1NYI8	0.9697
PA-N182	F1NA86	SQSTM1	0.9693
PA-N182	R4GIN3	OTUB1	0.9687
PA-N182	F1P2U1	CUL4A	0.9687
PA-N182	Q5ZJQ2	FARSA	0.9687
PA-N182	E1C3P5	TMTC3	0.9687
PA-N182	Q5ZMP6	AP2M1	0.9683
PA-N182	F1NRZ6	IPO9	0.9683
PA-N182	Q5F3L5	NEK6	0.968
PA-N182	Q5F421	RCJMB04_3m18	0.9673
PA-N182	E1BUS2	NOP58	0.967
PA-N182	Q5ZKX0	RCJMB04_8n14	0.967
PA-N182	F1P5V9	PARVA	0.9667
PA-N182	F1NW17	F1NW17	0.9663
PA-N182	F1NHE1	MAP2K3	0.9663
PA-N182	E1BRI4	TBC1D5	0.9663
PA-N182	P61355	RPL27	0.9657
PA-N182	F1P0J8	THBS1	0.9657
PA-N182	E1BTL9	NMD3	0.9657
PA-N182	F1N9C5	TMEM209	0.965
PA-N182	E1BZY9	EPB41L1	0.965
PA-N182	F1NXW3	RPS15A	0.9643
PA-N182	F1NUM7	DNAJC11	0.9643
PA-N182	E1C805	HEATR1	0.9637
PA-N182	E1BUU9	ALG5	0.9633
PA-N182	F1NGX1	ITGAV	0.963
PA-N182	F1NCE1	EIF3D	0.9623
PA-N182	E1BYG8	GSPT1	0.9623
PA-N182	F1NZ68	GBAS	0.962
PA-N182	F1NG69	HSD17B7	0.962
PA-N182	Q5ZLX2	EIF2S1	0.9617
PA-N182	E1BRV6	SLC1A4	0.9617
PA-N182	E1BWX3	MCU	0.9617
PA-N182	E1BR36	ACTL6A	0.9607
PA-N182	R4GI12	MARS	0.9603
PA-N182	Q90753	brg1	0.9603
PA-N182	F1NGM0	EHD3	0.9587
PA-N182	F1NRG5	TM9SF3	0.9577
PA-N182	E1C4M3	CTSZ	0.957
PA-N182	F1N872	Gga.30681	0.957
PA-N182	E1C3D3	ERGIC2	0.9563
PA-N182	F1NRQ2	F1NRQ2	0.956
PA-N182	F1NGI4	TSC2	0.9553
PA-N182	E1BUH7	TMEM43	0.955
PA-N182	R4GJI5	Gga.12343	0.9537
PA-N182	P34065	PSMB5	0.9537
PA-N182	F1NEI2	SLC7A5	0.9537
PA-N182	R4GHT3	LOC776992	0.9533
PA-N182	F1P0V5	ABCF3	0.953
PA-N182	Q5ZM57	PTPLAD1	0.9527
PA-N182	F1NPL8	GSK3B	0.9527
PA-N182	F1NFT6	UBE2N	0.9517
PA-N182	F1NS86	CDS2	0.9507
PA-N182	Q800K9	SURF4	0.949
PA-N182	Q5ZHV1	RAB33B	0.9487
PA-N182	E1C2N1	SLC25A39	0.9487
PA-N182	F1NX13	DRG1	0.9487
PA-N182	Q5ZLB0	DDX47	0.9487
PA-N182	F1NF89	RPS24	0.9477
PA-N182	Q5ZMF9	DERL1	0.9477
PA-N182	F1NQ96	TP53RK	0.9477
PA-N182	Q9I898	Q9I898	0.9473
PA-N182	Q90631	KTN1	0.945
PA-N182	E1C8A8	TMCO1	0.9447
PA-N182	R4GME6	LOC100859387	0.9443
PA-N182	E1BVE1	AURKA	0.9437
PA-N182	E1BQC5	PARP14	0.9423
PA-N182	E1C1X1	TMEM126A	0.9423
PA-N182	E1C4K4	RAB28	0.9423
PA-N182	R4GHS4	LOC101747528	0.9407
PA-N182	F1N9R7	RAB7L1	0.9407
PA-N182	E1C455	CZH9ORF64	0.9393
PA-N182	P56517	HDAC1	0.9387
PA-N182	Q5ZKT4	RCJMB04_9e4	0.9343
PA-N182	E1C697	GPX7	0.9343
PA-N182	F1NF68	F1NF68	0.934
PA-N182	F1NCA4	RBFOX2	0.934
PA-N182	R4GKR5	PURG	0.9333
PA-N182	E1BR29	TIMM23	0.9317
PA-N182	E1C4I9	SLC25A21	0.9307
PA-N182	F1P4I9	ADRM1	0.9177
PA-N182	Q5ZHT8	TMEM164	0.9153
PA-N182	F1NIL3	ATP5L	0.914
PA-N182	E1C7S2	HSDL2	0.912
PA-N182	F1NQH1	FMNL2	0.8957
PA-N182	E1C9F6	NF1	0.891
PA-N182	R4GJK4	SSR3	0.8347
PA-N182	F1NAZ3	KIF2A	0.8197
PA-N182	Q5ZIZ0		0.8177
PA-N182	Q5ZJQ6	DARS	0.6667
PA-N182	F1N8D4	FLNB	0.6667
PA-N182	F1P0K1	RRBP1	0.6667
PA-N182	F1P4P8	PSMD2	0.6667
PA-N182	Q07718	ES/130	0.6663
PA-N182	Q5F3Q0	RCJMB04_10h22	0.6663
PA-N182	F1NFP5		0.666
PA-N182	Q9PTD6	2	0.6657
PA-N182	F1NJT4	FN1	0.6657
PA-N182	F1NZ24	SLC25A3	0.6653
PA-N182	Q5ZMC1	DDX19B	0.665
PA-N182	F1NN08	ARF1	0.6643
PA-N182	Q5ZKX2	PSMC6	0.664
PA-N182	Q5W4T6	RAD50	0.664
PA-N182	F1N9Y0	TUBG1	0.6637
PA-N182	P84173	PHB	0.663
PA-N182	F1NK98	TBCD	0.663
PA-N182	Q5ZIQ5	RCJMB04_24e8	0.6623
PA-N182	F1NZF0	TOP2A	0.6623
PA-N182	Q5ZLP8	IGF2BP3	0.662
PA-N182	F1NW50	ATP6V1H	0.6613
PA-N182	P63247	GNB2L1	0.6607
PA-N182	F1P5B0	TUBAL3	0.66
PA-N182	F1NG89	USP10	0.66
PA-N182	F1NB02	RPS8	0.6597
PA-N182	Q5F418	PSMD1	0.6597
PA-N182	F1NJ69	USO1	0.6597
PA-N182	R4GHK7	SEC31A	0.659
PA-N182	E1BXA0	NOC3L	0.6573
PA-N182	F1NJT9	LPCAT2	0.6567
PA-N182	Q5ZKV4	NUBP2	0.6563
PA-N182	F1NLH8	DNAJA4	0.6563
PA-N182	F1NUT6	PSMD1	0.6557
PA-N182	Q6BDR9	Hsp25	0.6553
PA-N182	E1BVB0	ARL1	0.6553
PA-N182	E1BUN1	EXOC4	0.6553
PA-N182	F1NS48	DPYSL3	0.655
PA-N182	E1C3D2	2017-09-02	0.6547
PA-N182	F1NEE3	PCID2	0.6543
PA-N182	R4GI26	GNA13	0.654
PA-N182	R4GHS0	HSD17B12	0.654
PA-N182	F1N8V1	RSL1D1	0.654
PA-N182	Q5ZIX5	RCJMB04_22p13	0.654
PA-N182	F1P0L5	TRMT2A	0.6537
PA-N182	F1NCI5	HNRNPA0	0.6533
PA-N182	Q5F3P1	NEK7	0.6533
PA-N182	Q5F3T9	UGDH	0.653
PA-N182	F1NZJ6	UBE3C	0.653
PA-N182	Q5ZKN9		0.6527
PA-N182	F1NK96	PDIA6	0.6527
PA-N182	E1BW83	SLC25A24	0.6523
PA-N182	F1NRZ4	4	0.6523
PA-N182	E1BRQ3	MAP4K4	0.652
PA-N182	O57660	2	0.652
PA-N182	E1C6X2	SEL1L	0.6517
PA-N182	F1NMF6		0.6517
PA-N182	F1NLP2	PDK1	0.651
PA-N182	H9L010	LOC427025	0.651
PA-N182	E1C458	CTPS	0.6507
PA-N182	Q5ZJV3	DNAJA1	0.6507
PA-N182	F1NJM1	NSUN2	0.6507
PA-N182	F1NNI2	LONP1	0.6503
PA-N182	Q5ZLP4	RCJMB04_5f2	0.6503
PA-N182	F1NUN3	RIN3	0.65
PA-N182	P48440	DDOST	0.65
PA-N182	Q5ZIS4	RCJMB04_23o18	0.6497
PA-N182	H9L2N7	PELO	0.6497
PA-N182	F1NCS6	MTHFD1L	0.6493
PA-N182	Q5ZLW3	DYM	0.649
PA-N182	E1C8G8	PRPF39	0.6487
PA-N182	F1P0C8	SLC25A1	0.6487
PA-N182	F1P2G9	DYNC1LI2	0.6487
PA-N182	F6UGI5	RAB1A	0.6483
PA-N182	F1NHJ5	BTAF1	0.6483
PA-N182	F1NC27	RAB21	0.6483
PA-N182	F1P376	WLS	0.6483
PA-N182	E1C891	PARVB	0.648
PA-N182	Q5F3U4	PDPK1	0.648
PA-N182	F1NNE0	DNAJA3	0.648
PA-N182	E1C7M2	4	0.6477
PA-N182	E1C4N5	DPM1	0.6477
PA-N182	F1NC49	AARSD1	0.6477
PA-N182	F1NVA4	NPM1	0.6473
PA-N182	Q5ZKJ0	CLPTM1L	0.6473
PA-N182	F1NJ94	ERLIN1	0.647
PA-N182	E1C0J5	LRRC70	0.647
PA-N182	F1NC34	SLC35B2	0.647
PA-N182	Q5ZL71	VPS33B	0.647
PA-N182	F1NN51	FXR1	0.647
PA-N182	F1NIQ3	PDS5A	0.6467
PA-N182	F1NVF0	VPS35	0.646
PA-N182	Q5ZM75	RCJMB04_2o24	0.6457
PA-N182	Q5ZKU5	RAB14	0.6457
PA-N182	F1NNW2	ACAD8	0.6457
PA-N182	Q5F3C0	RCJMB04_22h1	0.6457
PA-N182	V9GVQ0		0.6453
PA-N182	E1C6M6	LOC423693	0.645
PA-N182	E1BWI3	RSU1	0.6447
PA-N182	E1BQI6		0.6443
PA-N182	F1NLH9	ITPA	0.644
PA-N182	F1N9A3	ARL3	0.644
PA-N182	R4GM69	LOC100857262	0.6437
PA-N182	F1P3U1	IMMT	0.6437
PA-N182	R4GLK3	PSMD4	0.6437
PA-N182	F1NCN4	TRAM1	0.6433
PA-N182	P26990	ARF6	0.643
PA-N182	E1C6N0	PSMD14	0.643
PA-N182	E7EDS8	FADS1	0.643
PA-N182	H9L035	RBM14	0.6427
PA-N182	F1NWX1	ALG2	0.6417
PA-N182	F1P0Z7	ARL8B	0.6417
PA-N182	Q5ZMH1	2017-09-02	0.6417
PA-N182	H9L0M5	DAP3	0.6413
PA-N182	R4GGQ3	PTPN23	0.6413
PA-N182	B4X9P4	MGST1	0.641
PA-N182	Q90965	RAB2A	0.641
PA-N182	F1NFS3	GLYR1	0.641
PA-N182	E1BY12	AP2B1	0.641
PA-N182	F1NXN9	HM13	0.6407
PA-N182	Q5ZIK9	COPE	0.6407
PA-N182	F1NQT4	NPC1	0.6403
PA-N182	E1BU33	VPS26A	0.6403
PA-N182	F1P3T1	MAP2K4	0.64
PA-N182	E1BYI6	RPUSD4	0.64
PA-N182	E1C3I7	CAMK2D	0.64
PA-N182	F1NHD8	PDCD6	0.6397
PA-N182	F1P0J3	LMF2	0.6397
PA-N182	Q5ZLZ8	RCJMB04_4e4	0.6397
PA-N182	F1NUX4	MTOR	0.6397
PA-N182	F1P3J5	LIPA	0.6393
PA-N182	F1NB20	MCM2	0.639
PA-N182	P84175	RPS12	0.639
PA-N182	Q5ZHL1	RCJMB04_37a17	0.639
PA-N182	F1NIB1	RAP1GDS1	0.6383
PA-N182	F1P1G4	RAB43	0.6377
PA-N182	F1N8F0	SCD	0.6377
PA-N182	Q5ZML0	BRE	0.6373
PA-N182	E1BX23	GLT8D1	0.6373
PA-N182	F1NMT5	RAB10	0.637
PA-N182	F1NV49	DDX1	0.637
PA-N182	E1C540	NPM3	0.6367
PA-N182	E1BQV7	SLK	0.6357
PA-N182	F1NSQ1	AIMP2	0.6357
PA-N182	A8VIF4	Rab23	0.6353
PA-N182	H9KYP7	PSMA5	0.6347
PA-N182	Q1KME6	RAB6A	0.6347
PA-N182	R4GJX7	PSMA7	0.6347
PA-N182	Q0MRC6	2	0.6347
PA-N182	F1P4W0	ARL4C	0.6347
PA-N182	F1NJL2	PI4KA	0.6343
PA-N182	R4GI22	NPR2	0.6343
PA-N182	F1NBY1	TARDBP	0.6343
PA-N182	Q5F3T4	RCJMB04_7j8	0.634
PA-N182	F1P574	GMPPB	0.634
PA-N182	F1NY33	DIAPH3	0.6337
PA-N182	P41239	CSK	0.633
PA-N182	E1C6T8	EIF3I	0.6327
PA-N182	F1NZ90	PUS1	0.6327
PA-N182	F1NAP1	EIF2B2	0.6323
PA-N182	Q5ZK40	SMARCB1	0.6313
PA-N182	Q5F3H9	ORC5	0.631
PA-N182	R4GM98	NME4	0.6307
PA-N182	F1NL85	MAGT1	0.6307
PA-N182	Q5ZL77	RIC8A	0.6307
PA-N182	R4GGZ2	NDUFA4	0.6303
PA-N182	Q5ZIW8	RRAS2	0.6297
PA-N182	E1BXT5	TPRKB	0.629
PA-N182	Q5ZM94	RCJMB04_2m19	0.6287
PA-N182	F1NSL8	PIGS	0.6287
PA-N182	E1C3M7	CLN6	0.6273
PA-N182	Q5ZL58	SNRPD3	0.626
PA-N182	Q5F3F7	RCJMB04_18g2	0.6257
PA-N182	R4GGF3	GLIPR2	0.6257
PA-N182	F1NCB0	POLR2B	0.6257
PA-N182	F1P4I1	EEF1E1	0.6253
PA-N182	E1C311	ITGA11	0.6253
PA-N182	E1C6V3	RUFY1	0.625
PA-N182	R4GHM4	LOC100857484	0.625
PA-N182	Q5ZLG1	RAB18	0.625
PA-N182	Q5ZJQ8	UBAC2	0.625
PA-N182	F1NU06	BRP44	0.6247
PA-N182	Q5ZJ10	RCJMB04_21n23	0.6247
PA-N182	H9KZ88	GNAI2	0.6247
PA-N182	F1NHB3		0.6247
PA-N182	F1NLM5	SNRPD1	0.624
PA-N182	R4GJ09	FASTKD5	0.624
PA-N182	R4GKI5	EMC3	0.6237
PA-N182	E1C5N7	PXMP4	0.6223
PA-N182	F1P151	AP3S1	0.622
PA-N182	R4GGA9	TMEM115	0.6217
PA-N182	F1P2G6	PIGT	0.6213
PA-N182	F1NDW5	Gga.54426	0.6203
PA-N182	Q5ZML5	LSM12	0.6187
PA-N182	E1C1B8	CNOT1	0.6183
PA-N182	F1NYS9	MAP3K5	0.6183
PA-N182	Q5ZIU6	RCJMB04_23h18	0.6183
PA-N182	O57658	BMP1	0.618
PA-N182	Q5ZL83	SUCLG1	0.6177
PA-N182	F1N8H3	MED23	0.6167
PA-N182	E1C3B2		0.616
PA-N182	E1BSI1	DSCR3	0.616
PA-N182	F1NWT4	LRRC16A	0.6153
PA-N182	F1NE84	4	0.6147
PA-N182	E1BW21	MYOF	0.6137
PA-N182	Q5ZI54	SF3B3	0.6113
PA-N182	F1N830	CYTH1	0.611
PA-N182	R4GFM0		0.6107
PA-N182	F1P212	TMX3	0.61
PA-N182	Q5F3C1	DEGS1	0.6097
PA-N182	Q5ZKD0	LPGAT1	0.606
PA-N182	E1C5N4	4	0.603
PA-N182	F1P0U4	4	0.602
PA-N182	E1BX22	HPS5	0.6017
PA-N182	F1NCU5	KIAA0368	0.6
PA-N182	F1NTL3	HEATR6	0.5993
PA-N182	F1NA76	TMED10	0.599
PA-N182	E1BZM0	SNX13	0.596
PA-N182	Q5ZJJ3	RCJMB04_17k23	0.594
PA-N182	F1NYK2	QSOX1	0.5937
PA-N182	Q5ZIX9	RCJMB04_22o14	0.5893
PA-N182	Q6IFY8	RTN3	0.588
PA-N182	E1C9A9	FIG4	0.5777
PA-N182	Q5ZKD1	CEPT1	0.5597
PA-N182	Q9PV94	SNRPB	0.5567
PA-N182	F1NZF7	SF3B3	0.5517
PA-N182	E1C266	YARS2	0.5437
PA-N182	V9GW36	4	0.4717
PA-N182	E1BYP1	KIF13B	0.3843
PA-N182	E1C0J4	UPF1	0.3723
PA-N182	E1BX02	PSMD2	0.3333
PA-N182	F1NI75	UTRN	0.3333
PA-N182	Q9DF58	2	0.3333
PA-N182	F1NEG1	RAD50	0.3333
PA-N182	F1P172	SACS	0.3333
PA-N182	E1C4X6	MDN1	0.3333
PA-N182	E1BZL0	Gga.48892	0.3333
PA-N182	Q90WF0	2	0.3333
PA-N182	F1NZJ2	HK1	0.3333
PA-N182	E1C796	TRRAP	0.3333
PA-N182	Q5ZKE7	CMPK	0.3333
PA-N182	E1BVQ3	ARFGEF2	0.3333
PA-N182	F1NL71	CCDC47	0.3333
PA-N182	E1BUT6	INTS8	0.3333
PA-N182	Q5ZLT0	XPO7	0.3333
PA-N182	Q8AYM3	avANT	0.3333
PA-N182	Q5ZMJ6	SLC25A4	0.333
PA-N182	E1C8J1	HEATR5B	0.333
PA-N182	F1NH92	APOOL	0.333
PA-N182	F1NPA2	PSMD11	0.333
PA-N182	Q5ZMQ4	RCJMB04_1g23	0.333
PA-N182	E1C262	AP3D1	0.333
PA-N182	Q5ZLT7	BZW1	0.333
PA-N182	Q5ZJ70	PDCD6IP	0.333
PA-N182	F1P593	HSPB1	0.3327
PA-N182	Q5ZM44	CHP1	0.3327
PA-N182	F1NVL9	THBD	0.3327
PA-N182	H9L366	IDH2	0.3327
PA-N182	E1BQI0	SPTLC1	0.3327
PA-N182	Q5ZL99	RCJMB04_7b3	0.3327
PA-N182	E1BYT2	VPS4A	0.3327
PA-N182	F1P299	GMDS	0.3327
PA-N182	F1NLD7	EIF2AK2	0.3327
PA-N182	Q9PUJ3	AKT2	0.3327
PA-N182	F7BYQ2	RPS6	0.3327
PA-N182	F1P0U3	RABGAP1	0.3327
PA-N182	O42130	TOP2A	0.3327
PA-N182	E1BSG5	Gga.53757	0.3327
PA-N182	E1BU62	DOPEY2	0.3327
PA-N182	P62207	PPP1CB	0.3327
PA-N182	F1NTV6	UGGT1	0.3327
PA-N182	E1C3L7	4	0.3323
PA-N182	F1P4C1	C2ORF47	0.3323
PA-N182	F1NHT7	CTNNB1	0.3323
PA-N182	F1P1C3	LOC415976	0.3323
PA-N182	Q5ZIX2	RCJMB04_23a9	0.3323
PA-N182	F1P4K3	SEC61A2	0.3323
PA-N182	Q5F3Z5	DNAJB6	0.3323
PA-N182	E1C2I3	ERGIC1	0.3323
PA-N182	F1NUY5	FAF2	0.3323
PA-N182	E1C735	MAT1A	0.3323
PA-N182	E1C2C3	SF3B1	0.3323
PA-N182	F1NVY5	DNAJB11	0.3323
PA-N182	R4GKA6	COL6A2	0.3323
PA-N182	Q5ZL33	STRAP	0.3323
PA-N182	E1BZT5	PRPF8	0.3323
PA-N182	F1NK09	C6H10ORF76	0.332
PA-N182	E1C5K0	HOMER3	0.332
PA-N182	Q5ZKF5	SKP1	0.332
PA-N182	H9L1A3	LOC100859076	0.332
PA-N182	F1NZP5	TLCD1	0.332
PA-N182	Q98TQ8	CTGF	0.332
PA-N182	E1C7I8	TMEM63B	0.332
PA-N182	R4GM34	EMC4	0.332
PA-N182	P09203	2	0.332
PA-N182	D5M8S3	PHB	0.332
PA-N182	F1NAM2	LMNB1	0.3317
PA-N182	H9KZD7	LIMA1	0.3317
PA-N182	Q5ZM65	PTDSS1	0.3317
PA-N182	Q5ZLV4	NSUN2	0.3317
PA-N182	Q5ZJ64	EIF3M	0.3317
PA-N182	E1BVK8	ACOT8	0.3317
PA-N182	F1NDW0	Gga.22231	0.3317
PA-N182	R4GJD5	MAB21L2	0.3317
PA-N182	E1BS37	HSD17B11	0.3317
PA-N182	F1NPW8	TMEM48	0.3317
PA-N182	F1NI24	LOC100858467	0.3317
PA-N182	R4GHS7	LOC429847	0.3317
PA-N182	P0C1H3	H2B-I	0.3313
PA-N182	F1NZM1	EIF3E	0.3313
PA-N182	F7BGT1	NUDT1	0.3313
PA-N182	Q5ZLL8	AGPAT9	0.3313
PA-N182	E1C4Q3	PDXDC1	0.3313
PA-N182	E1BSD8	POLR2H	0.3313
PA-N182	F1NZP8	EMC1	0.3313
PA-N182	Q5ZIT5	RAB10	0.3313
PA-N182	R4GJ59	SARS	0.3313
PA-N182	Q9I9D1	VDAC2	0.331
PA-N182	F1P1R3	PSMD10	0.331
PA-N182	E1BTM6	SLC38A10	0.331
PA-N182	E1C7F5	SLC33A1	0.331
PA-N182	Q5ZJW4	SEC22B	0.331
PA-N182	Q9I8J4	Smtn	0.331
PA-N182	P13127	CAPZA1	0.331
PA-N182	R4GFA5	UBE2M	0.331
PA-N182	E1BRG6	ATP2B1	0.331
PA-N182	Q5F454	NRK	0.3307
PA-N182	E3VVZ8	ELOVL5	0.3307
PA-N182	Q90576	2	0.3307
PA-N182	Q5ZIR9	RNF185	0.3307
PA-N182	F1NE93	SLC35E1	0.3307
PA-N182	R4GK17	FAAH2	0.3307
PA-N182	F1NWC9	GLT8D2	0.3307
PA-N182	F1N903	PSMD6	0.3307
PA-N182	F1NAY3	RB1	0.3307
PA-N182	P84169	PSMD13	0.3307
PA-N182	E1C4Q0	RRM1	0.3307
PA-N182	F1NSI8	4	0.3303
PA-N182	Q90732	PSMC1	0.3303
PA-N182	F1NQW3	SQLE	0.3303
PA-N182	Q5ZM32	DLD	0.3303
PA-N182	F1NH93	RPS20	0.3303
PA-N182	F1NBV0	PRDX6	0.3303
PA-N182	Q5ZLS4	RCJMB04_5a14	0.3303
PA-N182	F1N8W9	DCTN5	0.3303
PA-N182	F1NH88	NCAPD2	0.3303
PA-N182	A6NAB8	FADS2	0.3303
PA-N182	Q5ZMU3	RCJMB04_1c14	0.33
PA-N182	F1NJ66	LOC427439	0.33
PA-N182	E1BX77	CLPX	0.33
PA-N182	E1BY36	ASMTL	0.33
PA-N182	F1NG31	STX17	0.33
PA-N182	Q5ZKN2	PGRMC1	0.33
PA-N182	E1BWQ3	VMP1	0.33
PA-N182	E1BUJ8	CHCHD4	0.33
PA-N182	E1BUZ7	ATPAF2	0.33
PA-N182	Q90755	brm	0.33
PA-N182	Q5ZMM8	LOC416354	0.33
PA-N182	Q5ZM11		0.3297
PA-N182	P15989	COL6A3	0.3297
PA-N182	E1C0H1	FAM108A1	0.3297
PA-N182	Q90600	RB1	0.3293
PA-N182	F1NRI4	DYNLL2	0.3293
PA-N182	F1NV90	RB1	0.3293
PA-N182	F1NZA2	TSPO	0.329
PA-N182	E1BSK1	SLC38A2	0.329
PA-N182	E1BV97	POLR2C	0.3287
PA-N182	Q5F424	CCT2	0.3287
PA-N182	F1P5H9	TMEM120A	0.3287
PA-N182	F1P3D8	SLC25A12	0.3287
PA-N182	Q5F412	RCJMB04_3n18	0.3287
PA-N182	E1C2P9	KTN1	0.3283
PA-N182	H9KZN4	HK2	0.3283
PA-N182	H9L055	NAA40	0.3283
PA-N182	H9L0P9	LOC101751282	0.3283
PA-N182	F1P269	ACLY	0.3283
PA-N182	F1NU55	CTTN	0.3283
PA-N182	R4GK40	3	0.328
PA-N182	Q5ZIF4	RCJMB04_27c17	0.328
PA-N182	F1NXD7	4	0.328
PA-N182	E1BU18	TBCD	0.328
PA-N182	F1P3A9	MSMO1	0.328
PA-N182	Q5ZIY4	SBDS	0.328
PA-N182	F1NG87	TTC28	0.3277
PA-N182	F1P4F4	SSR1	0.3277
PA-N182	Q6XQM9	2	0.3277
PA-N182	H9L023	NCLN	0.3277
PA-N182	P21868	CSNK2A1	0.3277
PA-N182	R4GKJ8	LOC100858073	0.3277
PA-N182	Q9YH69	cdermo-1	0.3277
PA-N182	F1NPT0	DNM1L	0.3273
PA-N182	F1ND23	NDUFS3	0.3273
PA-N182	Q5ZJ96	RCJMB04_19n23	0.3273
PA-N182	F1NCS8	PSMC6	0.3273
PA-N182	F1NNS1	DDOST	0.327
PA-N182	F1NMS0	AKT1	0.327
PA-N182	E1BSA7	SEC24A	0.327
PA-N182	F1NNA2	FAM105A	0.3267
PA-N182	F1NYD0	RAD21	0.3267
PA-N182	F1P1F9	GFPT2	0.3267
PA-N182	Q71SF8	CRMP4B	0.3263
PA-N182	F1NMM9	UCK2	0.3263
PA-N182	E1BVT6	ZNF512	0.3263
PA-N182	P81021	HDLBP	0.3263
PA-N182	F1NU51	NAV1	0.326
PA-N182	E1BQV4	EMC3	0.326
PA-N182	F1P1A8	SMARCC1	0.326
PA-N182	R4GFR4	LOC100857133	0.326
PA-N182	F1NNG4	RIOK2	0.3257
PA-N182	F1NG70	CSPG4	0.3257
PA-N182	F1NF77	VPS53	0.3257
PA-N182	Q5ZIY8	RNH1	0.3257
PA-N182	E1BSH7	MFN2	0.3257
PA-N182	H9KZG0	SHC1	0.3257
PA-N182	F1NG10	LOC100859826	0.3257
PA-N182	F1NSW3	TNPO1	0.3253
PA-N182	R4GG72	YEATS4	0.3253
PA-N182	E1C129	NUBP1	0.3253
PA-N182	F1P528	SPCS2	0.3253
PA-N182	R4GJA5	IMP4	0.3253
PA-N182	F1P3C0	RFC3	0.3253
PA-N182	E1BRD0	ZNHIT6	0.3253
PA-N182	F1NPS8	HEATR2	0.325
PA-N182	E1C8H2	TEX264	0.325
PA-N182	Q5ZKU6	RCJMB04_9b22	0.325
PA-N182	F1NP42	UPRT	0.325
PA-N182	F1NBE3	GCAT	0.325
PA-N182	H9L082		0.3247
PA-N182	E1C1B6	RPTOR	0.3247
PA-N182	F1NQF4	HMOX1	0.3247
PA-N182	E1C0W8	CUL1	0.3243
PA-N182	E1C9C2	DHX37	0.3243
PA-N182	Q5ZLG0	AACS	0.3243
PA-N182	F1NX46	ATP2B1	0.3243
PA-N182	H9L3I7	LOC100859723	0.3243
PA-N182	E1C8Z1	GPN3	0.324
PA-N182	Q5F3X0	LCLAT1	0.324
PA-N182	E1BRK4	ALG1	0.324
PA-N182	E1BTZ4	TMEM214	0.324
PA-N182	E1BWS3	FAM49B	0.324
PA-N182	E1BQI2	RAP2A	0.3237
PA-N182	Q5ZKT0	RCJMB04_9e23	0.3237
PA-N182	F1NB92	ERAP1	0.3237
PA-N182	Q5ZMA1	RCJMB04_2m5	0.3237
PA-N182	F1NR19	POLA1	0.3233
PA-N182	F1NC43	4	0.323
PA-N182	F1NA45	C5H14ORF166	0.323
PA-N182	Q90940	P22	0.323
PA-N182	F1NME3	LPCAT1	0.323
PA-N182	F1NVM3	DCPS	0.323
PA-N182	F1NVJ2	LOC424430	0.323
PA-N182	D0VX32	1	0.323
PA-N182	F1N8Q2	MAPRE2	0.323
PA-N182	R4GLG2	SLC25A20	0.323
PA-N182	R4GHQ1	ARF6	0.3227
PA-N182	E1C012	HEATR5A	0.3227
PA-N182	Q5F3S5	RCJMB04_7p22	0.3223
PA-N182	F1NEB0	FBXO7	0.3223
PA-N182	Q5ZI04	FAM49A	0.3223
PA-N182	F1NU73	TRAP1	0.322
PA-N182	Q5ZJN4	USP10	0.322
PA-N182	Q5ZLN4	FEN1	0.322
PA-N182	F1N9G6	GSTK1	0.322
PA-N182	B0I564	FANCI	0.322
PA-N182	Q5F3J3	RCJMB04_15g18	0.322
PA-N182	Q5ZJL3	PSMF1	0.322
PA-N182	Q5ZK59	RNASEH2B	0.322
PA-N182	F1NFE1	NUP188	0.3217
PA-N182	Q5ZL03	GCLM	0.3217
PA-N182	Q5ZKH7	RCJMB04_10l24	0.3217
PA-N182	Q679P3	PDLIM7	0.3217
PA-N182	F1NTI4	GTPBP8	0.3217
PA-N182	F1NT80	ATAD1	0.3217
PA-N182	F1NUQ7	C10H15orf61	0.3217
PA-N182	Q5F497	RCJMB04_1o11	0.3217
PA-N182	E1C555	SMARCD2	0.3213
PA-N182	E1C866	Gga.50010	0.3213
PA-N182	E1BWV0	FAM96B	0.3213
PA-N182	Q5ZLT4	RCJMB04_4o20	0.3213
PA-N182	F1NXJ8	PRKAG2	0.3213
PA-N182	F1NAM6	ATL1	0.321
PA-N182	R4GHC3	LAMTOR1	0.321
PA-N182	E1C0C3	SEC63	0.321
PA-N182	R4GJ94		0.321
PA-N182	F1P4X9	INTS1	0.321
PA-N182	Q5ZI39	PLS3	0.321
PA-N182	F1NP98	ILK	0.321
PA-N182	E1BSD9	PDHX	0.3207
PA-N182	F1NLF6	BIRC6	0.3207
PA-N182	Q5F3R8	RAB11B	0.3207
PA-N182	E1C8J8	GLMN	0.3207
PA-N182	E1BW94	SF3B14	0.3207
PA-N182	Q5ZJ22	GMFB	0.3207
PA-N182	Q5F3B6	RCJMB04_23b17	0.3207
PA-N182	F1NVC8	DNAJB12	0.3207
PA-N182	F1P463	CNDP2	0.3203
PA-N182	F1NLS6	PTK2	0.3203
PA-N182	F1NEL0	CCDC109B	0.3203
PA-N182	E1BXM8	ATP2C1	0.3203
PA-N182	R4GLT4	SNTB2	0.3203
PA-N182	Q5F4C5	RAB35	0.3203
PA-N182	F1P5X5	RCC2	0.3203
PA-N182	D2D3P4	Rab27a	0.3203
PA-N182	R4GIS7	NDUFS2	0.3203
PA-N182	R4GGS1	4	0.3203
PA-N182	F1NI39	TMEM87A	0.32
PA-N182	F1NGJ3	GBF1	0.32
PA-N182	F1NMU0	COX15	0.32
PA-N182	Q5ZHM5	RER1	0.32
PA-N182	F1P5M3	RAD54B	0.32
PA-N182	Q5ZMI9	VPS4B	0.32
PA-N182	E1C3N0	PCTK3	0.32
PA-N182	Q5ZKI5	RCJMB04_10i19	0.32
PA-N182	Q9W7P7	SF2	0.32
PA-N182	Q5ZIM9	RCJMB04_24n6	0.32
PA-N182	F1NHE8	LOC425531	0.32
PA-N182	R4GI67	MMGT1	0.32
PA-N182	E1BXV2	ACTRT2	0.3197
PA-N182	F1NVA3	LOC100858420	0.3197
PA-N182	F1NPY6	DNAJC7	0.3197
PA-N182	F1NN66	NTPCR	0.3197
PA-N182	E1BWV6	MRPL21	0.3197
PA-N182	E1C2F7	4	0.3193
PA-N182	Q5ZJX6	ABCE1	0.3193
PA-N182	E1C7F8	RAE1	0.3193
PA-N182	E1BRV1	Gga.31484	0.3193
PA-N182	F1NLG8	EIF2B1	0.3193
PA-N182	F1NZH6	PECR	0.3193
PA-N182	P11722	FN1	0.3193
PA-N182	R4GGI4	KRT3	0.319
PA-N182	F1P1B1	PHLDA2	0.319
PA-N182	E1C607	TANC1	0.319
PA-N182	E1C2F9	IQGAP2	0.319
PA-N182	F1P1Z0	INTS2	0.319
PA-N182	E1BUW5	TAMM41	0.319
PA-N182	N0DLW6	ATP6	0.319
PA-N182	F1NV37	NT5C1B	0.319
PA-N182	E1C549	VPS13A	0.319
PA-N182	F1P0T4	Gga.7520	0.3187
PA-N182	E1BQE0	MLH1	0.3187
PA-N182	E1BZ65	RPP30	0.3187
PA-N182	E1C293	ARFGEF1	0.3183
PA-N182	F1NF56	RASA4	0.3183
PA-N182	Q5ZHW3	RCJMB04_32k7	0.3183
PA-N182	E1C488	4	0.3183
PA-N182	F1N8G5	IPO13	0.3183
PA-N182	E1BUB3	RGPD1	0.3183
PA-N182	F1NGY5	PLAA	0.3183
PA-N182	F1P2Q2	FAM45A	0.3183
PA-N182	Q5ZL20	MRPS11	0.3183
PA-N182	P63283	UBE2I	0.3183
PA-N182	E1BZK0	HTT	0.318
PA-N182	R4GHT2	LOC425706	0.318
PA-N182	Q5ZJE2	RCJMB04_19a18	0.318
PA-N182	F1P3M7		0.318
PA-N182	E1C8W3	ENDOD1	0.318
PA-N182	E1C2J7	INTS4	0.318
PA-N182	Q90835	EEF1A	0.318
PA-N182	Q5F414	PNO1	0.3177
PA-N182	F1P077	ALG12	0.3177
PA-N182	R4GJ50	TIMM50	0.3177
PA-N182	E1BV80	LIMS2	0.3177
PA-N182	E1C218	DOCK7	0.3177
PA-N182	B6E1W1	Cdk5	0.3177
PA-N182	E1BRW7	EMC2	0.3177
PA-N182	F1NMN7	ALDH9A1	0.3177
PA-N182	Q3YI09	PRKAG1	0.3177
PA-N182	Q5ZLC9	GOLGA7	0.3177
PA-N182	Q5ZL39	LOC100858156	0.3173
PA-N182	R4GMI7	C12H9ORF89	0.3173
PA-N182	F1NS98	NCAPD3	0.3173
PA-N182	P26007	ITGA6	0.3173
PA-N182	F1NH28	TEX10	0.3173
PA-N182	Q5F4B4	CREPT	0.3173
PA-N182	Q5ZLP7	RCJMB04_5e17	0.3173
PA-N182	E1C0W9	ABCB7	0.3173
PA-N182	E1BQM2	TUBGCP4	0.317
PA-N182	P09207	1	0.317
PA-N182	F1NEB4	SEC31A	0.317
PA-N182	Q5ZKM6	TRPC4AP	0.317
PA-N182	R4GJZ6	GOLPH3	0.317
PA-N182	E1C548	POLR1C	0.317
PA-N182	Q8JGM8	BID	0.317
PA-N182	F1NF19	4	0.317
PA-N182	Q6LC82	cRac1A	0.317
PA-N182	E1C297	MGST3	0.317
PA-N182	E1BTV0	NDUFA8	0.317
PA-N182	F1NVG1	ARVCF	0.3167
PA-N182	E1C0R9	C5H15ORF24	0.3167
PA-N182	Q5ZLG8	TAPT1	0.3167
PA-N182	E1BYI9	HEATR3	0.3167
PA-N182	R4GIC4	3	0.3167
PA-N182	F1NRK2	RPF1	0.3167
PA-N182	F1NF91	ISCU	0.3167
PA-N182	F1N9A4	COQ10B	0.3167
PA-N182	Q5ZMU5	RCJMB04_1c11	0.3163
PA-N182	E1C3I1	ZC3HC1	0.3163
PA-N182	F1NSN3	DDX28	0.3163
PA-N182	E1C7I2	MRPL14	0.3163
PA-N182	E1BTH8	PSMG3	0.3163
PA-N182	E1C1L6	ENTPD5	0.316
PA-N182	E1BUN2	EXOC4	0.316
PA-N182	F1NBJ8	EIF2B3	0.316
PA-N182	Q5ZHS2	RCJMB04_33n14	0.316
PA-N182	E1C6L7	SGCD	0.316
PA-N182	P24798	ATP1A3	0.3157
PA-N182	F1N9Z7	OXCT1	0.3157
PA-N182	P08070	2	0.3157
PA-N182	Q76CF0	HMGR	0.3157
PA-N182	F1NRN7	SHOC2	0.3157
PA-N182	F1NWC1	SLC25A16	0.3157
PA-N182	P37383	RAD51A	0.3157
PA-N182	Q5ZIP7	RAB5A	0.3157
PA-N182	F1NJK4	SERHL2	0.3157
PA-N182	F1N8V9	ARL11	0.3153
PA-N182	F2Z4M8	RQCD1	0.3153
PA-N182	F1NSF2	FOXK1	0.3153
PA-N182	Q27IP4	PRKAB1	0.3153
PA-N182	F1NEI8	PARN	0.3153
PA-N182	F1NY62	PGAM5	0.3153
PA-N182	F1NLT5	DENND3	0.315
PA-N182	F1NS13	RNPEP	0.315
PA-N182	E1C8I4	HUS1	0.315
PA-N182	Q07816	BCL2L1	0.315
PA-N182	F1NNL9	TSR1	0.315
PA-N182	R4GKI3	4	0.315
PA-N182	E1C6H7	FAR2	0.315
PA-N182	F1P540	POLD3	0.315
PA-N182	F1P573	VKORC1L1	0.315
PA-N182	Q07460	EIF5A2	0.315
PA-N182	E1BZK3	SLC12A4	0.315
PA-N182	E1BYR2	TRAPPC2L	0.315
PA-N182	E1BSI6	MRPS25	0.315
PA-N182	R4GJA2	OSBP	0.3147
PA-N182	E1C0U9	4	0.3147
PA-N182	Q5F475	RCJMB04_2h1	0.3147
PA-N182	Q5ZMK2	ABCC4	0.3147
PA-N182	Q2PUH1	PRKAA1	0.3147
PA-N182	Q9I9P2	2	0.3147
PA-N182	F1NWF1	RAB30	0.3147
PA-N182	R4GLZ8	Gga.28777	0.3147
PA-N182	F1NKN8	HMBS	0.3147
PA-N182	B4X9P5	MGST1	0.3147
PA-N182	E1BW48	HERC2	0.3143
PA-N182	E1BSR3	CLASP2	0.3143
PA-N182	F1NVD8	UFD1L	0.3143
PA-N182	Q04584	ZYX	0.3143
PA-N182	F1NYW3	SLC25A25	0.3143
PA-N182	F1NMH8	CSK	0.3143
PA-N182	Q8AYC9	CHEK1	0.3143
PA-N182	E1C8I5	ORC4	0.3143
PA-N182	R4GJN2	MMP14	0.3143
PA-N182	R4GLV4	Gga.51531	0.314
PA-N182	F1P1V5	ECHDC3	0.314
PA-N182	E1C5F3	CHST6	0.314
PA-N182	Q5ZKY5	TUBGCP2	0.314
PA-N182	F1NCI3	LOC101752211	0.314
PA-N182	F1NUY4	GHDC	0.314
PA-N182	F1P304	ATP5O	0.314
PA-N182	Q5ZHU2	RCJMB04_33e1	0.3137
PA-N182	Q5ZLW4	LOC420419	0.3137
PA-N182	F1P4X6	ITM2A	0.3137
PA-N182	F1NNQ3	VPS29	0.3137
PA-N182	Q8QG67	GPX4	0.3137
PA-N182	F1NH79	CHD4	0.3133
PA-N182	E1C117	IL1RAP	0.3133
PA-N182	E1BRM7	EFR3A	0.3133
PA-N182	E1BZP8	AGPAT6	0.3133
PA-N182	D0VX27	1	0.3133
PA-N182	Q9YGL9	ATP2A3	0.313
PA-N182	F1NDA9	AP1G1	0.313
PA-N182	Q5ZKA0	RRN3	0.313
PA-N182	E1C2E3	VDAC3	0.313
PA-N182	F1NEK7	C2H8ORF38	0.313
PA-N182	Q6PTX4		0.313
PA-N182	F1NEJ8		0.3127
PA-N182	E1C4A9	CIRH1A	0.3127
PA-N182	F1NX95		0.3127
PA-N182	Q5ZK28	RCJMB04_13j10	0.3127
PA-N182	F1P241	CRKL	0.3127
PA-N182	E1BTL3	RDH12	0.3127
PA-N182	F1ND18	PTPMT1	0.3127
PA-N182	R4GG15	LOC100858165	0.3127
PA-N182	F1NMJ6	RICTOR	0.3123
PA-N182	F1NVC3	DSTYK	0.3123
PA-N182	P84023	SMAD3	0.3123
PA-N182	F1NEF1	DNAJC16	0.3123
PA-N182	Q5F3A5	RCJMB04_24l18	0.3123
PA-N182	F1NNY1	CSNK1A1	0.3123
PA-N182	F1NQQ1	DNM3	0.312
PA-N182	E1C625	PKP4	0.312
PA-N182	E1BSN0	SLC25A17	0.312
PA-N182	F1P550	ATPBD4	0.312
PA-N182	Q90ZK6	ACVR1	0.312
PA-N182	F1P1X4	ITPR2	0.3117
PA-N182	R4GLX2	ARL9	0.3117
PA-N182	R4GHJ2	LOC100859242	0.3117
PA-N182	F1NYQ7	NCDN	0.3117
PA-N182	F1NIZ6	UBE2L3	0.3117
PA-N182	Q5ZLR5		0.3117
PA-N182	Q76F79	rad9	0.3117
PA-N182	E1BYF3	AGPAT3	0.3117
PA-N182	B6RCM7	2	0.3117
PA-N182	Q5ZIU0	ORMDL2	0.3117
PA-N182	Q90830	CRTAP	0.3117
PA-N182	Q5ZII7	RCJMB04_25n2	0.3113
PA-N182	P58268	REQ	0.3113
PA-N182	F1NPH9	UMPS	0.3113
PA-N182	E1BVC4	SEC13	0.3113
PA-N182	F1NW83	MOBKL1A	0.3113
PA-N182	E1C1G4	4	0.3113
PA-N182	E1BUG9	NUDCD2	0.3113
PA-N182	F1NHV9	POLR2E	0.3113
PA-N182	F1NKG9	PAPOLA	0.311
PA-N182	E1BSW8	TIMMDC1	0.311
PA-N182	R4GHT0	RUSC1	0.311
PA-N182	F1NNV7	APOO	0.311
PA-N182	F1NSU6	ZADH2	0.311
PA-N182	F1NY67	THUMPD1	0.311
PA-N182	Q5ZJT7	TCEB1	0.311
PA-N182	E1BV47	BUD31	0.311
PA-N182	F1NSC1	ATP5F1	0.3107
PA-N182	Q805F9	DDB1	0.3107
PA-N182	F1NMY4	LOC101752283	0.3107
PA-N182	R4GLY2	SCYL2	0.3107
PA-N182	F1P364	RUFY2	0.3107
PA-N182	F1NGM2	ADCK3	0.3107
PA-N182	Q5ZJX5	TLDC1	0.3107
PA-N182	E1BQX1	FAM185A	0.3107
PA-N182	Q04205	TNS	0.3103
PA-N182	F1NJT3	FN1	0.3103
PA-N182	Q5ZMG7	AP1M1	0.3103
PA-N182	R4GL20	TBL2	0.3103
PA-N182	F1NBI4	HECTD3	0.3103
PA-N182	F1NG51	VAV2	0.3103
PA-N182	Q5ZLT2	PDK3	0.3103
PA-N182	F1NIN3	PISD	0.3103
PA-N182	R4GH93	Gga.29531	0.3103
PA-N182	E1BRM8	EFR3B	0.31
PA-N182	Q5ZJK3	RCJMB04_17i9	0.31
PA-N182	F1NID0	VPS39	0.31
PA-N182	R4GIU0	LOC100859613	0.31
PA-N182	R4GKW2	TMEM167B	0.31
PA-N182	F1P4U4	USP7	0.3097
PA-N182	E1C5D5	HIP1	0.3097
PA-N182	E1C8I2	ANAPC7	0.3097
PA-N182	F1NB19	UCKL1	0.3097
PA-N182	F1NXK8	PTP4A3	0.3097
PA-N182	H9L0B5	POLR2I	0.3097
PA-N182	F1NKQ7	FADD	0.3097
PA-N182	E1BSJ2	RPS21	0.3097
PA-N182	R4GLJ5	RRP8	0.3093
PA-N182	E1BVC2	4	0.3093
PA-N182	Q5ZJ05	RCJMB04_22b21	0.3093
PA-N182	E1BSV5	DOLPP1	0.3093
PA-N182	F1P011	CAMK2A	0.3093
PA-N182	P16527	MARCKS	0.3093
PA-N182	Q5ZK61	NDUFB5	0.3093
PA-N182	Q5ZII6	TMEM167A	0.3093
PA-N182	F1NVQ2	ANKZF1	0.3093
PA-N182	E1C8N6	EVI5	0.309
PA-N182	F1NPP2	IPO8	0.309
PA-N182	R4GM87	AUP1	0.309
PA-N182	F1NKW9	PSMD5	0.309
PA-N182	E1BS82	MRPS34	0.309
PA-N182	Q8QGH2	SUMO1	0.309
PA-N182	F1NJI6	FBXO6	0.309
PA-N182	E1BTE9	AP3S2	0.309
PA-N182	E1BRT9	NDUFA5	0.309
PA-N182	F1NSV7	GLS	0.3087
PA-N182	Q5F3T2	2017-09-09	0.3087
PA-N182	Q5ZKQ6	POLE2	0.3087
PA-N182	Q5ZLS8	INTS10	0.3087
PA-N182	F1NFW5	XPO6	0.3083
PA-N182	F1NKR8	MVP	0.3083
PA-N182	R4GIQ9	LOC100858151	0.3083
PA-N182	R4GM91	BCAR1	0.3083
PA-N182	Q5F3B9	SUCLA2	0.3083
PA-N182	F1P3Q8	CRNKL1	0.3083
PA-N182	F1NW60	GINS1	0.3083
PA-N182	F1NKZ6	EIF1AY	0.3083
PA-N182	Q5ZL04	ANAPC10	0.3083
PA-N182	Q5ZMS8	RCJMB04_1e13	0.3083
PA-N182	E1BWC6	MICU1	0.308
PA-N182	F1NNN2	PPP2R2D	0.308
PA-N182	F1NDD1	SFXN2	0.308
PA-N182	E1C6C9	NDUFB10	0.308
PA-N182	R4GHG6	LOC100858988	0.308
PA-N182	E1C892	MRPL46	0.308
PA-N182	Q5F359	TRAPPC5	0.308
PA-N182	Q5ZIV0	PPP6C	0.3077
PA-N182	F1N9P5	ABCD4	0.3077
PA-N182	E1BZ78	SMG8	0.3077
PA-N182	O93481	CBX3	0.3077
PA-N182	E1BTY5	C18ORF55	0.3077
PA-N182	E1C6N4	IFT27	0.3077
PA-N182	F1N8L2	TECR	0.3073
PA-N182	E1C4H7	HERC1	0.3073
PA-N182	F1NNS0	FOXK2	0.3073
PA-N182	F1P1J7	CAMK2G	0.3073
PA-N182	Q5ZL42	BZW2	0.3073
PA-N182	E1C902	GALK2	0.3073
PA-N182	Q5ZIB0	SDF2L1	0.3073
PA-N182	F1P414	DNAJB14	0.3073
PA-N182	R4GGK9	3	0.3073
PA-N182	Q5F3Z1	CTPS2	0.307
PA-N182	F6SQB5	UBE2D2	0.307
PA-N182	F1N993	SKIV2L2	0.307
PA-N182	Q5ZL84	SIGMAR1	0.307
PA-N182	F1NWG2	CTSC	0.307
PA-N182	E1C8J7	TMX2	0.307
PA-N182	E1C0Z4	LGALS2	0.307
PA-N182	R4GLS1	CISD2	0.307
PA-N182	P16924	P4HA1	0.3067
PA-N182	F1NXN8	NDUFS1	0.3067
PA-N182	Q5ZJ25	VPS51	0.3067
PA-N182	F1NVX8	4	0.3067
PA-N182	E1C8A2	SAMM50	0.3067
PA-N182	R4GFA9	MED18	0.3067
PA-N182	E1BXP4	RRM2	0.3063
PA-N182	F1NYM3	NDUFS7	0.3063
PA-N182	E1BRY8	ATAD3A	0.3063
PA-N182	R4GGD2	TMEM38B	0.3063
PA-N182	O93417	CASP3	0.3063
PA-N182	E1BZ56	PSMG2	0.3063
PA-N182	F1NSK2	3	0.3063
PA-N182	R4GMD8	LOC100859674	0.306
PA-N182	B3TZC1	PNPLA7	0.306
PA-N182	F1NHL1	PRKD1	0.306
PA-N182	F1N9G5	CLCN5	0.306
PA-N182	F1P3Q4	SMARCA1	0.306
PA-N182	O57613	2	0.3057
PA-N182	F1NLV8	PTK7	0.3057
PA-N182	F1NYN9	GMPPA	0.3057
PA-N182	Q5ZJ13	UBL3	0.3057
PA-N182	R4GME4	LOC100859027	0.3057
PA-N182	E1C277	POLR1D	0.3057
PA-N182	F1NCC9	SMARCE1	0.3053
PA-N182	F1NS62	CHD1L	0.3053
PA-N182	A1KXM0	2	0.3053
PA-N182	E1C1M8	STX18	0.3053
PA-N182	P67869	CSNK2B	0.3053
PA-N182	F1NCH5	LOC100857935	0.3053
PA-N182	F1NCZ4	MRPS18C	0.3053
PA-N182	P18944	MT-CO2	0.305
PA-N182	E1C3Y5	SEC23A	0.305
PA-N182	E5DEK7	ND1	0.305
PA-N182	F1NK52	RHOJ	0.305
PA-N182	E1BQQ4	NUMA1	0.305
PA-N182	Q5ZJZ9	RCJMB04_14b8	0.305
PA-N182	H9KZD8	CERS5	0.3047
PA-N182	Q5ZM72	FAR1	0.3047
PA-N182	F1NLW5	CSNK1E	0.3047
PA-N182	F1NBN8	MTX3	0.3047
PA-N182	H9KYT9	LOC100859555	0.3047
PA-N182	E1C1H6	YIPF1	0.3043
PA-N182	Q5F419	VAPA	0.3043
PA-N182	E1BVP4	LIPT1	0.3043
PA-N182	F1NDP7	FAM175B	0.3043
PA-N182	F1N9E5	MAU2	0.304
PA-N182	Q8UVD9	KHSRP	0.304
PA-N182	E1BWS4	PTRH2	0.304
PA-N182	E1C2F5	ASPSCR1	0.304
PA-N182	F1NS09	SLC25A37	0.304
PA-N182	Q9YH14	rbf	0.304
PA-N182	F1NUU7	ZYG11B	0.3037
PA-N182	E1C8E1	URB2	0.3037
PA-N182	Q5ZKN1	CDK9	0.3037
PA-N182	F1NGZ2	TBC1D8B	0.3037
PA-N182	F1DS94	2	0.3037
PA-N182	E1BZJ2	UBE2D1	0.3037
PA-N182	F1P0Y7	4	0.3037
PA-N182	E1C9A1	BECN1	0.3037
PA-N182	E1C5P2	POLE	0.3033
PA-N182	B0FLP2	TBP1	0.3033
PA-N182	Q5ZIL6	TMEM41B	0.3033
PA-N182	R4GKJ2	LOC100858849	0.3033
PA-N182	Q5ZKR4	RABL3	0.3033
PA-N182	F1NEP1	Gga.9990	0.303
PA-N182	E1BVN1	MTX2	0.303
PA-N182	F1NI88	4	0.303
PA-N182	E1C5R5	LRRK2	0.3027
PA-N182	R4GLU1	LOC100857208	0.3027
PA-N182	F1NN99	DDX11	0.3027
PA-N182	D0VX31	1	0.3027
PA-N182	Q5ZIP2	LAMTOR3	0.3027
PA-N182	E1C758	RASGRP1	0.3023
PA-N182	E1BRY7	FHL3	0.3023
PA-N182	E1BRH3	WDFY3	0.302
PA-N182	E1C5B7	FARP2	0.302
PA-N182	E1BRH0	CDKAL1	0.302
PA-N182	O12969	mu-ARP1	0.302
PA-N182	Q5ZHU6	RCJMB04_33c16	0.302
PA-N182	Q5ZIA0	METTL16	0.3017
PA-N182	F1P1C9	NOM1	0.3017
PA-N182	Q5ZJR7	SGCB	0.3017
PA-N182	F1N8S4	CENPO	0.3013
PA-N182	E1C5I8	NSUN5	0.3013
PA-N182	F1NDV6	USP6NL	0.3013
PA-N182	E1BVW0	CSNK1D	0.3013
PA-N182	Q5ZMQ3	SEC11A	0.3013
PA-N182	D8MIU8	NUMA	0.301
PA-N182	Q5ZM83	RHOT2	0.301
PA-N182	Q5ZLI2	PSMA3	0.301
PA-N182	F1NJ54	ACTN1	0.301
PA-N182	F1NEA4	MYO10L	0.3007
PA-N182	F1NZW4	LIMS1	0.3007
PA-N182	Q90846	Galpa	0.3007
PA-N182	F1NBY2	REEP3	0.3007
PA-N182	E1C959	CWF19L1	0.3007
PA-N182	F1NS24	MIOS	0.3003
PA-N182	E1BW06	ECI2	0.3003
PA-N182	E1C761	ANTXR2	0.3003
PA-N182	F1NJ97		0.3003
PA-N182	Q5F352	NRAS	0.3003
PA-N182	E1C7G9	WDR7	0.3
PA-N182	E1C0T6	PLEKHC1	0.3
PA-N182	Q5ZL97	ELMO1	0.3
PA-N182	H9L0J1	RETSAT	0.3
PA-N182	E1BR33	SFXN4	0.3
PA-N182	F1NKU2	LOC100857167	0.3
PA-N182	F1NWS4	LOC100859347	0.3
PA-N182	F1P349		0.3
PA-N182	F1NV71	NOC2L	0.3
PA-N182	E1C4L1	SLC25A26	0.3
PA-N182	R4GJV4	STAT6	0.3
PA-N182	Q5ZIA3	SNX3	0.2997
PA-N182	Q5ZMV7	WDR82	0.2993
PA-N182	F1NZU1	SNX14	0.2993
PA-N182	F1NCD0	ERCC6L	0.299
PA-N182	F1P2B1	TOR1A	0.299
PA-N182	F1NGG5	DENND6A	0.299
PA-N182	F1NNQ1	VIPAR	0.299
PA-N182	H9KZE3	KIRREL	0.299
PA-N182	Q5ZKJ3	DUT	0.299
PA-N182	R4GK32	WDR13	0.299
PA-N182	F1NM39	HDAC2	0.2987
PA-N182	F1NHC8	ABCD2	0.2987
PA-N182	F1NAD2	SMARCAD1	0.2987
PA-N182	F1NLQ4	Gga.54939	0.2987
PA-N182	F1NAC9	CLEC16A	0.2983
PA-N182	E1BYT4	PIK3C3	0.2983
PA-N182	Q5ZL78	PIK3R4	0.2983
PA-N182	Q5ZKS5	RIT1	0.2983
PA-N182	F1NLI8	KIF20A	0.298
PA-N182	F1NKX2	EDC4	0.298
PA-N182	E1C4U4	AP3M2	0.298
PA-N182	F1NXB0	PLOD2	0.298
PA-N182	E1BRH7	PDE6D	0.298
PA-N182	F1NM85	TIMM17A	0.298
PA-N182	F1NHH2	Gga.49194	0.2977
PA-N182	Q5ZIN3	EXOC7	0.2977
PA-N182	F1P1E0		0.2977
PA-N182	F1NW39	Gga.10851	0.2977
PA-N182	R4GM70	4	0.2977
PA-N182	R4GLF4	SLC12A9	0.2973
PA-N182	R4GMA8	NANOS1	0.2973
PA-N182	F1P5N4	4	0.297
PA-N182	F1NG80	SPATA5L1	0.297
PA-N182	Q90733	NR2F2	0.297
PA-N182	R4GJC0	CARHSP1	0.297
PA-N182	F1NGH7	RPP14	0.297
PA-N182	F1NU68	MGEA5	0.297
PA-N182	E1BYH9	TBC1D7	0.2967
PA-N182	E1BYU8	NUP98	0.296
PA-N182	Q5ZJX8	RCJMB04_14i19	0.296
PA-N182	E1BT27	STARD13	0.2957
PA-N182	F1NLV9	POLR1B	0.2957
PA-N182	R4GLP5	INTS3	0.2957
PA-N182	Q5ZLQ3	AAMP	0.2957
PA-N182	Q5F428	EIF3L	0.2953
PA-N182	E1C2P3	HSPA14	0.2953
PA-N182	F1NUE3	ITGA4	0.295
PA-N182	F1NJF1	TTI2	0.295
PA-N182	Q5ZM76	FUBP3	0.295
PA-N182	F1NYZ7	CLIC4	0.295
PA-N182	E1BVA6	VPS33A	0.2947
PA-N182	F1NN92	UCK1	0.2947
PA-N182	F1NM69	LRRC58	0.2947
PA-N182	F1NQ92	RPRD1A	0.2947
PA-N182	F1NU38	TRAPPC4	0.2943
PA-N182	F1NEC1	BNIP2	0.2943
PA-N182	P04047		0.2943
PA-N182	Q5ZL56	ACADS	0.2943
PA-N182	F1NLW3	Gga.19190	0.2943
PA-N182	Q5ZMH9	NSA2	0.2943
PA-N182	E1BYJ6	4	0.294
PA-N182	H9KZA7	MRPL16	0.2937
PA-N182	E1C1Q3	SLC29A1	0.2937
PA-N182	E1C078	LOC428812	0.2937
PA-N182	F1NCB5	CEBPZ	0.2933
PA-N182	Q5ZKB3	RCJMB04_11p1	0.2933
PA-N182	F1NMQ4	TRMT10C	0.2933
PA-N182	F1NZ71	OSGEPL1	0.2933
PA-N182	F1NH35	DHRS7B	0.2933
PA-N182	E1BQL0	ARL5B	0.2933
PA-N182	Q5ZM91	PRKAR1A	0.293
PA-N182	P17251	PTHLH	0.293
PA-N182	F1NE49	RTEL1	0.2927
PA-N182	E1BZP7	RFTN2	0.2927
PA-N182	O93560	2	0.2927
PA-N182	Q90885	2	0.2927
PA-N182	E1BZQ4	ACOT11	0.292
PA-N182	H9L0U6	PSMB4	0.292
PA-N182	Q5F345	RCJMB04_35f19	0.2917
PA-N182	F1NSG9	4	0.2917
PA-N182	F1NQU7	EIF4G2	0.2917
PA-N182	Q8QG58	NAB1	0.2917
PA-N182	F1NLV3	FAM18B1	0.2917
PA-N182	E1C019	4	0.2913
PA-N182	Q9W6N3	2	0.2913
PA-N182	Q5F433	ARL6IP5	0.2913
PA-N182	E1C1B4	GALK1	0.291
PA-N182	F1NWD9	GPR107	0.291
PA-N182	E1BUB4	LOC770392	0.291
PA-N182	R4GGW9	YRDC	0.291
PA-N182	F1NJ64	PRKX	0.291
PA-N182	R4GJY7	LOC101751100	0.291
PA-N182	R4GF63	LOC101747947	0.291
PA-N182	F1P1K3	ARPC2	0.2907
PA-N182	F1NWM5	LOC100859557	0.2907
PA-N182	F1NSQ4	RHOT1	0.2907
PA-N182	Q5ZME7	YTHDF1	0.2907
PA-N182	Q76I89	NDC80	0.2907
PA-N182	F1NV30	CPSF3L	0.2903
PA-N182	O42417	2	0.2903
PA-N182	Q5ZHM9	RASA2	0.2903
PA-N182	Q8UUR2	ZW10	0.2903
PA-N182	E1C4L9	DMAP1	0.2903
PA-N182	R4GIM6	TMEM165	0.29
PA-N182	E1C0C4	PEX13	0.29
PA-N182	R4GJR8	SLC25A51	0.29
PA-N182	Q5ZK19	DCTN3	0.29
PA-N182	E1BYW9	PSMB3	0.29
PA-N182	R4GKA0	LOC100857185	0.29
PA-N182	R4GL90	ZNF740	0.29
PA-N182	E1BR67	NOD1	0.2897
PA-N182	F1P0T5	ALG3	0.2897
PA-N182	Q5ZJS0	CSNK1G1	0.2897
PA-N182	F1N823	PDHB	0.2897
PA-N182	A0A077KY10	PREB	0.2893
PA-N182	E1BRU0	MAD1L1	0.2893
PA-N182	F1N8P0	LRRK1	0.289
PA-N182	R4GI80	4	0.289
PA-N182	Q5F4B3		0.289
PA-N182	F1NZH8	ORAI1	0.289
PA-N182	F1NCV8	4	0.2887
PA-N182	R4GFV6	LOC101747893	0.2887
PA-N182	Q4JIM4	PSEN1	0.2883
PA-N182	F1P366	MBD4	0.2883
PA-N182	H9L0C4	PRPF19	0.2883
PA-N182	R9PXL7	PTDSS2	0.288
PA-N182	F1NQF9	KIAA1468	0.288
PA-N182	F1P1R9	EI24	0.288
PA-N182	F1NHV7	CZH9ORF100	0.288
PA-N182	E1BTL5	NECAP1	0.288
PA-N182	F1NE88	USP4	0.2877
PA-N182	Q5ZHQ3	FLOT2	0.2877
PA-N182	Q6JLB2	PSMB1	0.2877
PA-N182	F1NP06	TARBP1	0.2877
PA-N182	E1C3T8	ZWILCH	0.2877
PA-N182	Q9I8I2	BOK	0.2877
PA-N182	F1NPQ0	LOC100859465	0.2873
PA-N182	F1P2D9	MORC3	0.2873
PA-N182	Q6XD56	2	0.287
PA-N182	E1C6H2	FLII	0.287
PA-N182	F1NN41	PXDN	0.287
PA-N182	F1NDB4	LRRC32	0.287
PA-N182	F1P1T5	ORC3	0.287
PA-N182	F1NG21	RNMTL1	0.2867
PA-N182	F1NMA2	SULT1E1	0.2867
PA-N182	R4GKY7	C1ORF198	0.2863
PA-N182	R4GMA6	LOC100859599	0.2863
PA-N182	F1NGW1	Gga.21455	0.286
PA-N182	E1BQR2	TTK	0.286
PA-N182	Q2EJ72	ERBB2	0.286
PA-N182	Q5F3D7	UTP15	0.286
PA-N182	R4GKB4	FUNDC2	0.2857
PA-N182	F1NMB3	UGT2A3	0.2853
PA-N182	H9KYW9	LOC100859689	0.2853
PA-N182	E1C268	GAPVD1	0.2853
PA-N182	E1C722	RABL2B	0.2853
PA-N182	Q5ZJQ4	SGK3	0.2853
PA-N182	F1NX19	NBN	0.285
PA-N182	E1BSX2	CNN3	0.2847
PA-N182	E1BZN6	REEP5	0.2847
PA-N182	O13268	PSMA7	0.2843
PA-N182	O42146	TIMP2	0.2843
PA-N182	E1C7Z3	C2CD2L	0.284
PA-N182	F1NXK0	MCMBP	0.284
PA-N182	Q5ZJW6	NKIRAS2	0.284
PA-N182	E1BVF5	RAB9B	0.284
PA-N182	F6RII4	4	0.2837
PA-N182	R9PXN7	HPGDS	0.2837
PA-N182	E1BT18	SLC27A4	0.2837
PA-N182	E1C2R0	KDELR3	0.2837
PA-N182	H9L236	MRPS12	0.2833
PA-N182	F1NSZ4	NPEPL1	0.283
PA-N182	F1NII6	NHP2L1	0.283
PA-N182	E1C3P9	FRMD6	0.283
PA-N182	Q2ACD1	MRPS26	0.283
PA-N182	F1N9K2	MRPS30	0.2827
PA-N182	F1P4J0	RPS6KB1	0.2827
PA-N182	F1NPD7	PAAF1	0.2827
PA-N182	E1BS88	PEX3	0.2823
PA-N182	F1P3I3	SLC20A1	0.2823
PA-N182	Q5ZIT1	DCAF7	0.2823
PA-N182	F1NDP3	FAP	0.282
PA-N182	E1BRW0	OAT	0.2817
PA-N182	E1BQL9	IL17REL	0.2817
PA-N182	F1NWQ8	4	0.2813
PA-N182	E1BS93	METTL23	0.2813
PA-N182	Q5ZLX8	MBD3	0.2813
PA-N182	F1NY10	MED17	0.281
PA-N182	Q5QQ39		0.281
PA-N182	R4GL85	COX11	0.281
PA-N182	Q5F3G1	RCJMB04_18a15	0.2807
PA-N182	F1NYL0	MRE11A	0.2807
PA-N182	Q7ZZX8	RIP-1	0.2807
PA-N182	E1C7T4	PRELP	0.2807
PA-N182	E1BQT0	FAM118B	0.2807
PA-N182	E1BX03	FUBP1	0.2807
PA-N182	Q5F3Y1	RCJMB04_4g15	0.2807
PA-N182	P09652	1	0.2803
PA-N182	F1NV08	MFN1	0.2803
PA-N182	F1NGM1	MTMR1	0.2803
PA-N182	E1BYZ9	LOC420849	0.28
PA-N182	P67966	CSRP1	0.28
PA-N182	Q5ZJ61	FARSB	0.2793
PA-N182	Q5ZJ33	RCJMB04_21b8	0.2793
PA-N182	F1NNS8	PRDX4	0.279
PA-N182	F1NBS1	TMEM53	0.279
PA-N182	F1N9F3	OSBPL8	0.279
PA-N182	F1NVG3	MCM3AP	0.279
PA-N182	E1BRI5	LYPLA2	0.279
PA-N182	F1NVF4	GNA12	0.279
PA-N182	P21566	CFL2	0.2787
PA-N182	F1P0T3	SAMHD1	0.2783
PA-N182	E1C5N0	PPFIA1	0.2783
PA-N182	F1NAU1	GPC4	0.278
PA-N182	F1NSZ7	4	0.278
PA-N182	Q800W4	TIA1	0.278
PA-N182	F1NJ02	TRDMT1	0.278
PA-N182	F1NKH2	KCMF1	0.2773
PA-N182	F1NK93	ANAPC5	0.277
PA-N182	F1P0P3	4	0.277
PA-N182	E1BWB1	BCL7A	0.277
PA-N182	E1C3P8	NME7	0.277
PA-N182	Q5ZKZ9	LMF2	0.2767
PA-N182	F1NJU6	SMURF2	0.2767
PA-N182	R4GK07	CIAO1	0.2763
PA-N182	Q5F3S3	RCJMB04_8b2	0.2763
PA-N182	Q71R46	MID1	0.276
PA-N182	R4GFH1	SDPR	0.276
PA-N182	E1BST8	PIGU	0.276
PA-N182	E1BUH9	UEVLD	0.276
PA-N182	Q5ZIG3	SLC25A46	0.276
PA-N182	E1C8A6	4	0.2757
PA-N182	F1NT20	ACAT2	0.2757
PA-N182	E1C1E7	METTL19	0.2757
PA-N182	F1NGJ9	MLF2	0.2753
PA-N182	F1NKV0	DNAJB4	0.2753
PA-N182	F1NFA4	ZNFX1	0.2753
PA-N182	R4GFU1	LOC101747378	0.2753
PA-N182	Q5ZLK5	P4HA2	0.275
PA-N182	F1NZ57	VPRBP	0.2747
PA-N182	E1BR10	PRDX3	0.2743
PA-N182	E1BQZ3	SIPA1L1	0.2743
PA-N182	E1BRJ6	PQLC1	0.2743
PA-N182	Q7T1F6	2	0.274
PA-N182	E1BV41	CHPF2	0.2737
PA-N182	E1BQI8	CLIP2	0.2737
PA-N182	Q5ZIE0	EIF5	0.2737
PA-N182	F1ND99	SLC7A6	0.2733
PA-N182	F1NGP7	PSEN2	0.2733
PA-N182	Q5F3P6	ZDHHC21	0.2733
PA-N182	F1NIE6	B3GNT9	0.273
PA-N182	Q5ZJF1	COPS3	0.273
PA-N182	F1NA53	DDX49	0.273
PA-N182	F1NM13	ANKMY2	0.273
PA-N182	E1C2Y8	HPS6	0.2727
PA-N182	E1C894	LOC419755	0.2727
PA-N182	A5A748	FAAP100	0.2727
PA-N182	F1NPV8	BYSL	0.2727
PA-N182	D0VX26		0.2727
PA-N182	F1N9Q6	MGMT	0.2727
PA-N182	F1NVK4	LOC100858466	0.2723
PA-N182	E1C0Q6	ATM	0.2717
PA-N182	E1BQJ8	3	0.2717
PA-N182	F1NXT5	BCKDHB	0.2717
PA-N182	Q91013	cPITSLRE	0.2717
PA-N182	E1C207	SH3PXD2A	0.2713
PA-N182	F1NYN5	SLC38A1	0.2713
PA-N182	Q5F4B6	POLDIP3	0.2707
PA-N182	R4GJ00	EXOC2	0.27
PA-N182	F1NHX3	LEMD3	0.27
PA-N182	E1BS87	EXOC1	0.2697
PA-N182	Q5ZIZ6	CTBP1	0.2697
PA-N182	C3VIQ9	4	0.2697
PA-N182	Q5ZII8	CD151	0.2697
PA-N182	F1NI41	PIGK	0.2693
PA-N182	R4GMA1	4	0.269
PA-N182	F1P3X6	YTHDF2	0.269
PA-N182	P18943	MT-CO1	0.269
PA-N182	E1BT72	NVL	0.269
PA-N182	Q5F473	NUP50	0.269
PA-N182	F1NNN0	FBXL8	0.269
PA-N182	F1P5J5		0.269
PA-N182	F1NQD1	PRKDC	0.2683
PA-N182	F1P090	PPP2R5D	0.2683
PA-N182	E1BWT2	4	0.2683
PA-N182	F1N8Z5	ST5	0.2677
PA-N182	F1P2V4	PWWP2B	0.2673
PA-N182	A5HMN9	MBNL3	0.2673
PA-N182	E1BST4	PLXNB2	0.267
PA-N182	F1N8A1	MOCS1	0.267
PA-N182	F1NEQ6	PSMA6	0.267
PA-N182	F1N9H8	PRRC1	0.2667
PA-N182	F1NBB7	AMFR	0.2663
PA-N182	F1NR24	4	0.2663
PA-N182	F1NM06	DDX31	0.2663
PA-N182	F1NAH7	Gga.5984	0.2663
PA-N182	F1NIQ1	SPATA20	0.266
PA-N182	E1C2R8	DDX17	0.266
PA-N182	R4GKA5	C14ORF80	0.266
PA-N182	Q5ZJH1	GEMIN2	0.266
PA-N182	O57476	CDC37	0.266
PA-N182	E1BY00	SRSF5	0.2653
PA-N182	Q5ZJX0	PQLC2	0.2653
PA-N182	R4GIZ6	C1H12ORF5	0.265
PA-N182	Q5ZM34	STK17B	0.2643
PA-N182	Q3YK19	BRIP1	0.2643
PA-N182	E1C7R3	KSR1	0.2643
PA-N182	F1NUB8	NRBP1	0.2643
PA-N182	Q5ZMU7	ICMT	0.2643
PA-N182	F1NCB2	SLC9A6	0.264
PA-N182	F1NE50		0.264
PA-N182	Q9I8A2	VATB	0.264
PA-N182	F1P394	LIG3	0.264
PA-N182	R4GK81	4	0.264
PA-N182	E1BZH9	HADH	0.2633
PA-N182	E1BTE7	TOR3A	0.2633
PA-N182	Q90923	NTN3	0.2633
PA-N182	E1BR22	CAPN2	0.263
PA-N182	F1NUD1	XAB1	0.263
PA-N182	E1BQJ0	RABGAP1L	0.2627
PA-N182	F1N9E7	ZDHHC17	0.2627
PA-N182	F1NNJ1	ADCK1	0.2627
PA-N182	F1NZP4	TMEM263	0.2623
PA-N182	F1NZV3	CDK5RAP1	0.2623
PA-N182	F1P0X4	SMARCAL1	0.2623
PA-N182	F1P186	SLC38A7	0.2623
PA-N182	F1P3Y8	DTWD2	0.2623
PA-N182	E1C181	NCAPG	0.2617
PA-N182	F1NG99	IGF1R	0.261
PA-N182	F1NRK3	RPP38	0.261
PA-N182	Q7T2X3	LDLR	0.2607
PA-N182	Q5ZJV9	CNOT7	0.2607
PA-N182	F1NFT8	WDR61	0.2607
PA-N182	F1NXC0	SLC25A30	0.2607
PA-N182	E1BVK0	MARK1	0.2603
PA-N182	Q5ZJV4	MCMBP	0.2603
PA-N182	F1NYY2	PACS1	0.2603
PA-N182	E1C502	ATG3	0.2603
PA-N182	F1P0V0	CCNYL1	0.2603
PA-N182	F1P0L8	LOC100857526	0.26
PA-N182	B0M1D7	2	0.2597
PA-N182	E1BVQ1	HIP1R	0.2593
PA-N182	R4GMK6	NOL9	0.2593
PA-N182	R4GFR8	DNAJB2	0.2593
PA-N182	H9KZE0	SMARCD1	0.259
PA-N182	E1C056	DCP1A	0.2587
PA-N182	E1C7P7	ABHD6	0.2587
PA-N182	Q1T765	CENPN	0.2587
PA-N182	E1C2P7	CEP55	0.2583
PA-N182	F1NGV6	DYNC2LI1	0.2583
PA-N182	Q9W6S3	MAPKAP1	0.2583
PA-N182	F1NB03	LOC101751760	0.2583
PA-N182	R4GL29	POLD2	0.2583
PA-N182	F1NIC7	4	0.2583
PA-N182	I6LPK9	2	0.258
PA-N182	A7UEA8	GPAT	0.258
PA-N182	Q5F3C3	RCJMB04_21o24	0.258
PA-N182	F1NV50	NBAS	0.2577
PA-N182	F1P4E5	RABGGTB	0.2573
PA-N182	E1C347	GNAO1	0.2573
PA-N182	Q6B7Z6	EXOSC9	0.2573
PA-N182	Q5ZIG8	YME1L1	0.2567
PA-N182	F1NVF2	MAP2K6	0.2563
PA-N182	R4GJ64	TMEM161A	0.256
PA-N182	E1C5T1	SLC25A33	0.256
PA-N182	E1BTG6	SOAT1	0.2557
PA-N182	F1NGZ5	ACAP3	0.2557
PA-N182	F1NMH2	LOC768374	0.2553
PA-N182	F1NJU7	YARS	0.255
PA-N182	H9KZ66	GNA11	0.255
PA-N182	E1C5W9	CRYM	0.255
PA-N182	F6RHH1	KPNA4	0.2537
PA-N182	E1BUF6	AFAP1L2	0.2533
PA-N182	F1NXP6	CASP8	0.253
PA-N182	E1C8K9	GDAP2	0.253
PA-N182	F1P4D3	NADSYN1	0.2527
PA-N182	E1C8C5	MAPK10	0.252
PA-N182	F1NCJ9	PUS7	0.2517
PA-N182	F1NTJ1		0.2517
PA-N182	F1NF80	PPCS	0.2517
PA-N182	F1NPJ7	CASC5	0.2517
PA-N182	E1BSL7	ERP44	0.2513
PA-N182	F1NKB6	PFKL	0.2513
PA-N182	F1P4B4	PLEKHH3	0.251
PA-N182	F1NFV8	BAZ1A	0.2507
PA-N182	F1NZV1	ITPR1	0.2507
PA-N182	R4GL21	TUSC2	0.2507
PA-N182	F1P1Z2	LOC419035	0.2503
PA-N182	F1NIK8	STIM2	0.2503
PA-N182	Q04861	NFKB1	0.25
PA-N182	E1BYG3	STK16	0.25
PA-N182	E1BW08	RPP40	0.25
PA-N182	E1C5U8	C6ORF192	0.25
PA-N182	Q5F3N2	RCJMB04_11j11	0.2497
PA-N182	E1C254	RNGTT	0.2497
PA-N182	E1BUA8	BCCIP	0.2497
PA-N182	Q6TLV9	AXIN2	0.2493
PA-N182	F1NG59	PDPR	0.2493
PA-N182	F1P5D1	LOC427001	0.2493
PA-N182	E1BQE9	ULK3	0.2493
PA-N182	F2Z4M0	RBBP4	0.2493
PA-N182	Q646T7	FKBP51	0.249
PA-N182	Q5ZKT5	RCJMB04_9d22	0.249
PA-N182	O57580	2	0.249
PA-N182	Q5ZKY2	ATG7	0.249
PA-N182	H9L088	4	0.249
PA-N182	Q5ZI36	CDC20	0.2487
PA-N182	E1BSC6	OSBPL5	0.2473
PA-N182	F1N9Z5	NR3C1	0.2473
PA-N182	F1NDD3	MEST	0.2473
PA-N182	E1C8U1	NUP35	0.247
PA-N182	H9L0B9	VPS45	0.2467
PA-N182	E1BQW9	OBFC1	0.2463
PA-N182	F1NBH9	3	0.2463
PA-N182	Q5ZHY2	MYEF2	0.246
PA-N182	F1NEV6	4	0.246
PA-N182	P23991	ADH1	0.246
PA-N182	F1NPY2	ALG8	0.2457
PA-N182	F1NS96	ST3GAL5	0.2457
PA-N182	Q5F3G7	C1GALT1	0.2453
PA-N182	F1NWW1	TOR1B	0.245
PA-N182	R4GH39	APBB1	0.2447
PA-N182	F2Z4K8	CALM	0.2443
PA-N182	F1NCX2	UBFD1	0.2443
PA-N182	Q5F406	RCJMB04_3o14	0.2443
PA-N182	E1BR02	SGSM3	0.244
PA-N182	F1NCP7	RINT1	0.2437
PA-N182	F1ND64	HTRA1	0.2437
PA-N182	F1NBV3	L2HGDH	0.2437
PA-N182	Q5ZKG3	DNA2	0.243
PA-N182	E1BRX4	SFXN5	0.243
PA-N182	H9L0J4	LOC431003	0.243
PA-N182	F1NG23	NXN	0.2427
PA-N182	R9PXN9	ACTR6	0.2423
PA-N182	E1BTT4	HADHB	0.2417
PA-N182	F1P1F3	TOP3A	0.2417
PA-N182	E1C9B0	B4GALT4	0.2417
PA-N182	F1NXM2	LBR	0.2413
PA-N182	E1C7M7	CTNNA1	0.2413
PA-N182	Q5ZJB7	CHMP7	0.2407
PA-N182	F1NN46	SPHK1	0.2403
PA-N182	R4GKE6	GATAD2B	0.24
PA-N182	Q5ZLX0	PGRMC2	0.24
PA-N182	R4GFM3	ERN1	0.2397
PA-N182	E1C0K5	MFGE8	0.2397
PA-N182	F7B5R3	SLC20A2	0.2387
PA-N182	F1P1R2	RBM19	0.2387
PA-N182	F1NNN7	TRADD	0.2383
PA-N182	Q5F3U1	RCJMB04_7c5	0.2383
PA-N182	E1BRQ4	C2ORF18	0.2383
PA-N182	F1P1L8	SERPINB6	0.2383
PA-N182	F1NP77	4	0.2383
PA-N182	H9KZJ4	Gga.54828	0.238
PA-N182	F1NT98	PTEN	0.238
PA-N182	E1BTM2	HEMK1	0.2377
PA-N182	F1NY49	TIA1	0.237
PA-N182	F1NQ30	ARHGAP31	0.2363
PA-N182	Q5ZJS3	RCJMB04_16b18	0.2363
PA-N182	Q5ZME3	PHKB	0.2363
PA-N182	F1NG54	SLC15A4	0.2353
PA-N182	Q5ZLE8	DHX38	0.2347
PA-N182	E1C6G9	NCKAP1	0.2347
PA-N182	Q5ZHX1	RAP1B	0.2347
PA-N182	E1BQJ7	NSUN6	0.2347
PA-N182	F1NTC8	PDLIM5	0.2343
PA-N182	F1P4W7	SLC35B3	0.2343
PA-N182	F1P4A5	CDC16	0.234
PA-N182	E1C0M6	UPF2	0.2337
PA-N182	E1BSP5	LOC420992	0.2333
PA-N182	E1BUD8	SEC24C	0.2327
PA-N182	F1P0Y2	Gga.53230	0.2323
PA-N182	E1C0T3	PDZRN3	0.2323
PA-N182	F1P3E7	WDR26	0.232
PA-N182	F1ND63	ADAMTSL3	0.2313
PA-N182	R4GI50	RPAP3	0.2307
PA-N182	Q5ZJV0	COPS4	0.2307
PA-N182	A5HUJ4	TRIM7.2	0.2303
PA-N182	F1NDR9	NIF3L1	0.2303
PA-N182	R4GH52	LOC430099	0.2303
PA-N182	F1NID5	UBAC1	0.23
PA-N182	F1NEV3	TUBGCP5	0.2297
PA-N182	P43347	TPT1	0.2297
PA-N182	Q5ZLK1	DCAF13	0.2297
PA-N182	E1C0E0	CZH5ORF44	0.2293
PA-N182	Q5ZJ21	CTNND1	0.229
PA-N182	Q5ZJL4	CLP1	0.229
PA-N182	E1BZ05	DES	0.2287
PA-N182	F1NIT0	AKAP13	0.2287
PA-N182	Q805A9	2	0.2283
PA-N182	A0A023PTR9	3	0.2283
PA-N182	F1P5B8	VPS36	0.228
PA-N182	R9PXN8	RPS6KA5	0.2277
PA-N182	F1NS39	DCP2	0.2273
PA-N182	Q5ZLD9	RCJMB04_6j20	0.227
PA-N182	R4GJW5	WEE1	0.226
PA-N182	F1NI94	ITGA9	0.226
PA-N182	F1NLX2	2017-09-06	0.2257
PA-N182	F1NLF8	TTC27	0.2253
PA-N182	Q5ZIW1		0.225
PA-N182	E1C167	C3ORF58	0.2243
PA-N182	F1NEP7	METTL15	0.224
PA-N182	E1BTE0	SSBP1	0.2237
PA-N182	E1BSC1	SHC4	0.223
PA-N182	E1C1G0	PIK3C2A	0.2227
PA-N182	R4GG84	4	0.2227
PA-N182	E1BYS7	4	0.222
PA-N182	F1NFJ9	FDFT1	0.221
PA-N182	E1BWY8	NEDD4	0.2207
PA-N182	C4PCA3	4	0.22
PA-N182	F1N8J0	ACAA2	0.2197
PA-N182	F1NVI8	3	0.2197
PA-N182	F1NCA2	GPD2	0.2193
PA-N182	H9L3J8	UBAP2L	0.219
PA-N182	F1P4V4	C2ORF29	0.219
PA-N182	E1BWT7	ECT2	0.2187
PA-N182	R4GHT7	4	0.2187
PA-N182	Q5F448	GPR89	0.218
PA-N182	E1BZT3	C7ORF26	0.218
PA-N182	P23007		0.2167
PA-N182	F1NZS9	TMPO	0.216
PA-N182	E1BRR1	4	0.2157
PA-N182	F1NKP1	DPAGT1	0.2153
PA-N182	Q8UWG6	2	0.215
PA-N182	E1C8V4	SBNO2	0.2147
PA-N182	F1NP64	NUP160	0.2147
PA-N182	F1NB13	CDC7	0.2147
PA-N182	F1NWJ5	UBE2CBP	0.2147
PA-N182	E1C5J4	ZNF462	0.2143
PA-N182	E1BXX6	DIS3	0.2143
PA-N182	F1P479	ARID1B	0.2143
PA-N182	Q76I90	NUF2	0.2143
PA-N182	E1C144	CCM2	0.2143
PA-N182	E1BS76	LOC100859608	0.2137
PA-N182	F1NAD9		0.2137
PA-N182	F1P157	XPO4	0.2133
PA-N182	E1BXC8	SEC31B	0.2123
PA-N182	H9L081	AKAP8L	0.212
PA-N182	F1N803	C1S	0.212
PA-N182	F1NRZ9	PRODH	0.212
PA-N182	E1BVS1	ITCH	0.2113
PA-N182	P35458	DCTN1	0.211
PA-N182	F1NG30	NAA25	0.211
PA-N182	E1C6R1	TRIT1	0.2097
PA-N182	F1P0M3	TMTC4	0.2093
PA-N182	F1NC16	TMEM131	0.2093
PA-N182	E1C695	ZNF295	0.2093
PA-N182	F1NDQ2	LOC422347	0.209
PA-N182	E1C656	HACE1	0.209
PA-N182	F1N8G9	EIF4G3	0.2073
PA-N182	A4ZZ65	2	0.207
PA-N182	Q90611	MMP2	0.207
PA-N182	Q5ZKH3	EED	0.2067
PA-N182	F1NEX8	RBM45	0.2067
PA-N182	B8Q2V9	TPCN3	0.206
PA-N182	R4GLB3	PSMB2	0.2047
PA-N182	R4GLK1	LOC101751597	0.204
PA-N182	F1NIK3	DRG2	0.2037
PA-N182	E1C5W8	RNF123	0.2037
PA-N182	F1NQU9	FYN	0.2037
PA-N182	F1NT81	LOC100859426	0.2037
PA-N182	F1NXN1	C2CD2	0.2033
PA-N182	E5DEJ0	ND4	0.2033
PA-N182	F1NI96	USP30	0.2027
PA-N182	E1C2U2	RIF1	0.2023
PA-N182	F1NXH3	DUSP10	0.2023
PA-N182	Q8QFP8	LIMK1	0.2023
PA-N182	E1C494	NIP7	0.202
PA-N182	F1P4Y3	STK4	0.202
PA-N182	E1BVN5	PLRG1	0.2003
PA-N182	P47826	RPLP0	0.1997
PA-N182	F1NIA3	TSEN2	0.198
PA-N182	E1C7G0	ARMC6	0.198
PA-N182	R4GIH1	Gga.33903	0.198
PA-N182	F1P153	Gga.56106	0.1977
PA-N182	F1P1X0	LARP4B	0.1977
PA-N182	F1N8P6	SPPL2A	0.1977
PA-N182	F1NM82	DENND4A	0.1957
PA-N182	E1C039	PLEKHH2	0.1947
PA-N182	F1NPM4	TMTC2	0.1943
PA-N182	Q9PWN6	2	0.1943
PA-N182	E1C843	INTS12	0.1943
PA-N182	F1P339	LARP1	0.194
PA-N182	E1C006	PSMA2	0.1927
PA-N182	E1C0H5	LOC100859068	0.192
PA-N182	E1C769	Gga.48669	0.192
PA-N182	E1BTV4	SESTD1	0.192
PA-N182	F1P0G3	3	0.192
PA-N182	F1NWE6	LARP6	0.1917
PA-N182	E1BR51	MYO9A	0.191
PA-N182	E1C718	USP15	0.19
PA-N182	E1BXK5	4	0.1897
PA-N182	E1BQT3	DOPEY1	0.1897
PA-N182	R4GI61	LOC100858558	0.188
PA-N182	E1BS31	MPP6	0.1877
PA-N182	E1BYB2	KIDINS220	0.1877
PA-N182	F1NWM3	DHX40	0.1877
PA-N182	F1P2T2	POR	0.187
PA-N182	E1C155	ALDH6A1	0.187
PA-N182	A8C754	THADA	0.1867
PA-N182	E1BS26		0.1863
PA-N182	B3TZC0	2	0.1857
PA-N182	F1P051	KRIT1	0.1833
PA-N182	F1NXA0	TTI1	0.1827
PA-N182	R4GJG7	MCM3AP	0.1827
PA-N182	R4GG96	TARS2	0.1823
PA-N182	E1BW01	YEATS2	0.182
PA-N182	F1NFA8	NUP62	0.1813
PA-N182	E1BVN7	PIGQ	0.1813
PA-N182	Q5ZMJ7	RCJMB04_1n3	0.181
PA-N182	E1BZG4	EEF1D	0.18
PA-N182	F1NQZ6	KIAA0196	0.1797
PA-N182	Q9IA06	FZD2	0.1777
PA-N182	Q8JHZ8	PALD1	0.1773
PA-N182	F1NDV3	NUP133	0.1767
PA-N182	E1C7K4	WDR75	0.1767
PA-N182	Q5ZLW1	TARS	0.1753
PA-N182	R4GFY3	WDR81	0.175
PA-N182	F1P442	NAE1	0.1743
PA-N182	E1BQH1	FLCN	0.174
PA-N182	Q9YHD2	URP	0.1737
PA-N182	F1NFU5	SREBF2	0.172
PA-N182	E1C4G6	4	0.1717
PA-N182	F1NC26	HSPA4L	0.1713
PA-N182	F1NP58	PES1	0.171
PA-N182	F1ND51	SPTBN1	0.1707
PA-N182	Q2VB19	PUM1	0.1707
PA-N182	E1BSU7	PLEKHM3	0.1703
PA-N182	Q5F466	RCJMB04_2l15	0.1703
PA-N182	F1P0I3	DDX10	0.17
PA-N182	F1NJ00	4	0.169
PA-N182	F1NQG0	WFS1	0.169
PA-N182	E1BS28	DAAM2	0.1687
PA-N182	F1NZZ7	VPS8	0.168
PA-N182	E1BT93	ALDH2	0.1673
PA-N182	Q5F3I2	RCJMB04_16d21	0.1667
PA-N182	E1C3Z8	DSE	0.1667
PA-N182	P16236	REL	0.1663
PA-N182	F1NIC8	NUP88	0.1657
PA-N182	Q5ZIL9	kbp	0.1647
PA-N182	F1P164	ZNF650	0.1643
PA-N182	Q90694	CDC42	0.1607
PA-N182	E1C4M6	USP14	0.1603
PA-N182	P08836	FDPS	0.16
PA-N182	A5HDU0	3	0.16
PA-N182	F1NDZ7	FBXO21	0.1593
PA-N182	F1NIK0	AVL9	0.1593
PA-N182	F1P399		0.1577
PA-N182	F1P300	SLC6A9	0.1573
PA-N182	E1C1Y0	RTCA	0.157
PA-N182	F1NBP2	LOC100859311	0.1563
PA-N182	F1NUW8	NOA1	0.1563
PA-N182	Q5ZL70	VPS41	0.156
PA-N182	V5Y0M7	XPF	0.1553
PA-N182	Q5ZKS4	RCJMB04_9g1	0.155
PA-N182	F1NZV6	USP32	0.1547
PA-N182	F1NJE0	POLR1A	0.154
PA-N182	Q5ZMN1	G3BP1	0.153
PA-N182	H9KYS8	ARID1A	0.152
PA-N182	F1NJY8	KDM3A	0.1517
PA-N182	E1C6N5	DLAT	0.1517
PA-N182	F1P3Y7	STK11IP	0.1517
PA-N182	E1C484	Gga.56198	0.1503
PA-N182	R4GLA8	ZNF687	0.15
PA-N182	H9L008	SLC27A1	0.1483
PA-N182	F1P5J7	AGPS	0.148
PA-N182	Q5ZKJ2	YWHAH	0.1477
PA-N182	F1NKW5	CPSF3	0.147
PA-N182	F1NME2	ITGB5	0.1467
PA-N182	F1NIE3	ITIH3	0.1463
PA-N182	F1NYJ6	GEMIN5	0.1463
PA-N182	F1NNM3	METTL13	0.1463
PA-N182	Q5ZLG9	WDR59	0.146
PA-N182	F1NXA3	GPR155	0.1457
PA-N182	E1C822	JMY	0.1457
PA-N182	H9L063	MED24	0.1453
PA-N182	F1NSF6	USP34	0.1447
PA-N182	E1BVP8	GNL2	0.1433
PA-N182	F1P1A1	FRYL	0.143
PA-N182	F1NES4	Gga.30068	0.1423
PA-N182	F1NB47	Gga.31120	0.1417
PA-N182	F1NN77	OSMR	0.141
PA-N182	E1BUT1	ARMC8	0.141
PA-N182	E1C8E9	TAF5L	0.141
PA-N182	F1P174	MIPEP	0.14
PA-N182	F1NY74	C14H16ORF62	0.1397
PA-N182	E1BX91	ADCY2	0.1393
PA-N182	Q5ZHU1	RCJMB04_33e6	0.1373
PA-N182	F1NMN0	CPSF2	0.1363
PA-N182	E1C3Y4	4	0.1363
PA-N182	F1NFZ8	GEMIN4	0.1357
PA-N182	F1NY27	INPP5F	0.1353
PA-N182	F1NGE8	WWC3	0.1353
PA-N182	Q5ZMS0	RCJMB04_1f15	0.135
PA-N182	Q5ZMD0	RCJMB04_2i9	0.1343
PA-N182	Q5F4A2	PIK3CB	0.1343
PA-N182	E1BVC3	Gga.35168	0.134
PA-N182	F1NIF9	4	0.1337
PA-N182	F1NEX9	CCNF	0.1333
PA-N182	E1BXX0	TMEM168	0.1327
PA-N182	F1P353	MRTO4	0.1323
PA-N182	F1NM02	KLHL11	0.1323
PA-N182	Q5ZMH2	RCJMB04_2a19	0.1303
PA-N182	E1BU56	MIB2	0.13
PA-N182	E1C1Q2	MAP1B	0.1293
PA-N182	E1BRJ3	ATP9B	0.1293
PA-N182	F1N8Q9	SOS2	0.1287
PA-N182	E1BZV7	Gga.49134	0.1283
PA-N182	F1P3M3	IFT122	0.1263
PA-N182	H9KZD5	LARP4	0.126
PA-N182	F1NYK3	MCCC1	0.126
PA-N182	E1BV17	LMBRD2	0.1253
PA-N182	Q6JHU8	LEPRE1	0.125
PA-N182	F1NS53	PLEKHM1	0.124
PA-N182	F1NYV3	MAP7D1	0.1227
PA-N182	F1P396	TLK1	0.1223
PA-N182	Q5ZI61	RCJMB04_30a22	0.1213
PA-N182	E1BR81	WDR67	0.1213
PA-N182	E1BWY6	BRAT1	0.121
PA-N182	E1C860	DCLK2	0.1203
PA-N182	Q6ITC7	RPS13	0.119
PA-N182	R4GF59	Gga.22975	0.119
PA-N182	F1NRQ0	NISCH	0.119
PA-N182	E1C982	KIAA0317	0.119
PA-N182	F1NH69	4	0.1177
PA-N182	F1NTQ4	4	0.116
PA-N182	F1NHD9	EXOC3	0.1147
PA-N182	F1NXB9	COG3	0.114
PA-N182	F1NN09	MYO19	0.1127
PA-N182	B3TZB8	2	0.1127
PA-N182	F1NA36	SEC24B	0.1117
PA-N182	E1BSU4	4	0.1113
PA-N182	F1NEW4	LOC416752	0.1107
PA-N182	O73664	RBMS1	0.1097
PA-N182	H9KZL2	NCSTN	0.1097
PA-N182	E1BT37	MFSD6	0.1067
PA-N182	E1BWB9	INF2	0.1063
PA-N182	E1BW56	CYFIP1	0.106
PA-N182	E1BRP4	FAM160B1	0.105
PA-N182	F1NH67	CYLD	0.105
PA-N182	E1BQD9	4	0.103
PA-N182	F1P4T6	TMEM63A	0.1027
PA-N182	E1BUZ5	RPLP2	0.102
PA-N182	Q5ZK03	SEC23A	0.1017
PA-N182	F1NIJ3	IRS1	0.1013
PA-N182	F1NK38	CCT7	0.101
PA-N182	F1N9I4	LOC101751239	0.0997
PA-N182	F1NZW1	PM5	0.0983
PA-N182	E1C2Z0	MMS22L	0.0973
PA-N182	E1C296	LLGL2	0.097
PA-N182	F1NAH8	4	0.0963
PA-N182	E1C1P9	MRPS27	0.0963
PA-N182	Q5ZJ68	RCJMB04_20f2	0.0963
PA-N182	F1NFA6	FAM62C	0.0963
PA-N182	A0FKC7	2	0.096
PA-N182	F1P4D9	MYO1E	0.0957
PA-N182	F1P3H8	RTTN	0.0943
PA-N182	E1BRB1	FAM91A1	0.0943
PA-N182	M4M8W5	2	0.0937
PA-N182	F1NAG9	NEK9	0.0933
PA-N182	E1BTK2	ARAP2	0.0927
PA-N182	H9KZJ8	SMG5	0.0927
PA-N182	F1NF39	VAV3	0.0913
PA-N182	Q5ZIZ5	NONO	0.09
PA-N182	H9L083	SENP1	0.0893
PA-N182	F1NLX8	AHR	0.0893
PA-N182	E1BS61	RAPGEF1	0.088
PA-N182	E1C9F3	CLCN3	0.0877
PA-N182	F1NLC9	TBCK	0.0873
[truncated: 935 more rows]

## Sheet: PA
PA-host interacting proteins in chicken cells
Bait	Prey-UNIPROT ID	Prey-GENE NAME	Saint score
PA	F1NKL4	DYNC1H1	1
PA	P32882	P32882	0.9977
PA	F1NY82	IQGAP1	0.997
PA	Q8AWB7	SMC1	0.9953
PA	Q8AWB8	SMC3	0.9943
PA	E1BV44	CSE1L	0.9927
PA	E1C612	SMC2	0.9917
PA	F1NDN4	SMC4	0.9903
PA	F1NEI9	NUP93	0.9893
PA	F1NAK4	GCN1L1	0.9893
PA	F1NB52	COPG	0.989
PA	H9L340	ATP5B	0.9877
PA	E1BV83	NUP205	0.9867
PA	F1NMC3	MTHFD1	0.9857
PA	F1NWT0	ACACA	0.9857
PA	Q5ZMD9	RCJMB04_2h4	0.984
PA	Q03669	ATP2A2	0.9833
PA	Q8JHF6	PYC	0.983
PA	F1P064	IPO5	0.9823
PA	F1NHL2	CAND1	0.9813
PA	Q5ZKR8	MCM6	0.9813
PA	E1BW84	Gga.55651	0.9803
PA	Q5ZL00	EMC1	0.98
PA	H9L3L2	LOC100859596	0.9797
PA	R9PXM7	ARCN1	0.9793
PA	F1NP51	LMNB2	0.979
PA	E1C2U4	MCM4	0.9787
PA	F1NWG6	VAC14	0.9787
PA	F1NFJ0	MCM3	0.9787
PA	F1P1F4	DHX30	0.9777
PA	F1NV57	PTPN9	0.976
PA	F1P204	ABCC1	0.9753
PA	Q5ZKL0	MCM5	0.975
PA	Q07718	ES/130	0.9747
PA	H9L029	LIG1	0.9743
PA	Q5ZHL7	AIFM1	0.9713
PA	F1NBL6	XPO5	0.9687
PA	Q90XD9	Q90XD9	0.9687
PA	F1NFP5	RARS	0.967
PA	E1BSS3	EIF3A	0.9657
PA	F1NQV5	DDX27	0.965
PA	F1NSP8	HNRNPU	0.9647
PA	H9L0A9	TNPO3	0.9637
PA	Q90828	DYNC1LI1	0.9633
PA	Q5ZHR4	GARS	0.9623
PA	Q5ZMN3	PHB2	0.9623
PA	Q5F4B9	ABCD3	0.962
PA	F1NBN1	SEC61A1	0.961
PA	F1P4F1	LOC100857104	0.96
PA	E1C0F1	RPN1	0.96
PA	F1N9U0	PRPF6	0.959
PA	R4GMC7	LOC430067	0.9587
PA	D0VX29	D0VX29	0.9577
PA	E1BXY4	DNM1	0.9567
PA	H9KZF8	ATP5C1	0.9563
PA	Q5ZIF0	MAP2K1	0.9557
PA	F1NJS6	KPNA2	0.9553
PA	O42254	IGF2BP1	0.9547
PA	E1C163	TBRG4	0.9543
PA	F1P458	QSOX2	0.9537
PA	E1BSE6	FASTKD2	0.952
PA	A2IAR9	CDK2	0.952
PA	F1NPA9	RPS3	0.9507
PA	E1C312	CAPN6	0.95
PA	Q5F348	RCJMB04_34k10	0.9483
PA	E1BTX9	PPEF1	0.9477
PA	R4GIQ2	RPL21	0.947
PA	F1NYZ2	MAP2K2	0.9467
PA	F1NU79	PSMC5	0.9467
PA	F2Z4K7	RPS3A	0.9437
PA	Q9DEA3	PCNA	0.9427
PA	E1BQ63	E1BQ63	0.9423
PA	Q5ZHU4	PFKP	0.9413
PA	F1NPD3	RPL18A	0.9383
PA	Q71SF9	CRMP4A	0.938
PA	F1N914	PYCR2	0.9377
PA	F1NFC6	RPS4X	0.9377
PA	E1BW27	TMEM33	0.9367
PA	F1NV15	SFXN3	0.9367
PA	E1C2M8	GULP1	0.936
PA	Q5F3P1	NEK7	0.9347
PA	E1C8R1	DDX6	0.933
PA	E1C8Z0	RPN2	0.9323
PA	E1BRV6	SLC1A4	0.932
PA	F1NUP9	SDR16C5	0.9317
PA	F1NXW3	RPS15A	0.9317
PA	O42388	UBA52	0.9303
PA	E1C4M0	RPS2	0.9303
PA	F1NW17	F1NW17	0.9287
PA	E1C4M3	CTSZ	0.9283
PA	E1C6Q1	TRIP13	0.926
PA	E1C660	SLC25A22	0.926
PA	F1NQ96	TP53RK	0.9257
PA	Q800K9	SURF4	0.9257
PA	F2Z4K6	RPL26L1	0.9247
PA	B4X9P4	MGST1	0.9207
PA	F1NBD0	ERLIN2	0.9193
PA	F1P3F9	GLUD1	0.918
PA	E1BR29	TIMM23	0.916
PA	F1P4X7	DHCR7	0.915
PA	F1NF89	RPS24	0.914
PA	Q9I898	Q9I898	0.8977
PA	F1NA05	LOC776067	0.6657
PA	P09644	3	0.662
PA	F1P179	EPRS	0.661
PA	F1NSY1	ATP1A1	0.6603
PA	F1P455	NPEPPS	0.659
PA	E1C9F6	NF1	0.657
PA	F1P4P8	PSMD2	0.657
PA	Q5ZL80	HNRNPM	0.6567
PA	F1P0Z6	UNC45A	0.6563
PA	F1NZJ9	MON2	0.6553
PA	Q58I02	PBEF1	0.6553
PA	Q5ZIT7	PSMC3	0.6547
PA	F1P2G5	Gga.14530	0.6543
PA	F1NJ10	SLC25A5	0.654
PA	F1NLT1	RPAP1	0.654
PA	F1NS48	DPYSL3	0.6537
PA	E1C470	MYO9B	0.653
PA	F1NV33	MSH2	0.6527
PA	Q5ZMB8	PSMC2	0.652
PA	F1NVR7	DOCK1	0.651
PA	Q5F411	CCT5	0.6507
PA	R4GIN3	OTUB1	0.6503
PA	E1BQU4	NSF	0.65
PA	E1C6M6	LOC423693	0.65
PA	F1P5V4	HELLS	0.6493
PA	E1C593	XPOT	0.6493
PA	F1NBA8	IPO7	0.6493
PA	E1C2I9	LARS	0.6483
PA	F1NP16	EPHA2	0.6477
PA	F1NNU3	LOC100858210	0.6477
PA	E1C2Z5	WARS	0.6473
PA	E1C0J4	UPF1	0.6473
PA	Q5ZI64	RCJMB04_29p4	0.6467
PA	F1NSP7	PSMC1	0.6463
PA	E1BQB7	SMPD4	0.6457
PA	F1P2S9	TUBGCP3	0.6453
PA	F1NLG5	SFXN1	0.6453
PA	F1NZ24	SLC25A3	0.645
PA	H9L213	LOC770025	0.645
PA	Q90WF0	2	0.6447
PA	R4GL94	CHSY1	0.6443
PA	F1P3U1	IMMT	0.6443
PA	P47826	RPLP0	0.6443
PA	F1NZ25	EIF3B	0.6433
PA	E1BYJ2	MSH6	0.643
PA	Q5ZIQ5	RCJMB04_24e8	0.6423
PA	F1NZC2	AP3M1	0.642
PA	E1BRA6	DNAJC10	0.6417
PA	F1NWT4	LRRC16A	0.6413
PA	F1NZF7	SF3B3	0.641
PA	Q5ZM62	ABCF2	0.6407
PA	E1C008	WDR37	0.6403
PA	F1P1P6	SMTN	0.6403
PA	F1NPF0	EIF2S3	0.6403
PA	F1NP63	KPNB1	0.6403
PA	F1P0C8	SLC25A1	0.6403
PA	E1BVP6	HSPA12A	0.6383
PA	Q5ZJA5	SRPRB	0.6383
PA	Q5ZIC8	IPO13	0.6383
PA	F1N9I5	ELAVL1	0.638
PA	F1NVA4	NPM1	0.638
PA	Q98TH5	cRPS11	0.636
PA	F1NG69	HSD17B7	0.636
PA	Q5ZKY5	TUBGCP2	0.636
PA	Q9PTD6	2	0.636
PA	E1C3P5	TMTC3	0.6357
PA	E1BTL9	NMD3	0.6353
PA	R4GFE1	RFC5	0.635
PA	D5M8S3	PHB	0.6347
PA	E1BVB0	ARL1	0.634
PA	H9L3L1	3	0.6333
PA	F1NCX7	PLK1	0.633
PA	Q5F470	RAB8A	0.633
PA	F1NK96	PDIA6	0.6327
PA	E1C3M4	MOCS3	0.6317
PA	F1NX13	DRG1	0.6317
PA	Q5ZKV4	NUBP2	0.631
PA	F1NMT5	RAB10	0.631
PA	F1NZ68	GBAS	0.6307
PA	Q5ZL58	SNRPD3	0.6307
PA	Q5ZM75	RCJMB04_2o24	0.63
PA	F1P526	PPME1	0.6297
PA	E1BUU9	ALG5	0.6297
PA	R4GHS0	HSD17B12	0.6293
PA	Q5ZJQ2	FARSA	0.6287
PA	R4GKI5	EMC3	0.6283
PA	Q5ZLA7	LOC100857165	0.628
PA	P0C1H3	H2B-I	0.6277
PA	Q5ZL99	RCJMB04_7b3	0.627
PA	Q5ZLX2	EIF2S1	0.627
PA	R4GJZ4	PURB	0.627
PA	Q5ZKT4	RCJMB04_9e4	0.627
PA	R4GI12	MARS	0.6267
PA	R4GJI5	Gga.12343	0.6263
PA	F1NHE1	MAP2K3	0.6263
PA	F1NRQ2	4	0.626
PA	Q5ZMA1	RCJMB04_2m5	0.626
PA	F1NYW0	PTPN2	0.6257
PA	E1BSW0	AHSA2	0.625
PA	Q5F3F7	RCJMB04_18g2	0.625
PA	F1NQT4	NPC1	0.624
PA	Q5ZIR9	RNF185	0.6227
PA	P63247	GNB2L1	0.622
PA	E1C3M7	CLN6	0.6213
PA	F1NHH9	BDH1	0.617
PA	Q5ZMF9	DERL1	0.615
PA	E1C540	NPM3	0.5983
PA	P68139	ACTA1	0.3333
PA	Q5ZMJ6	SLC25A4	0.3333
PA	E1BX02	PSMD2	0.3333
PA	Q5ZJQ6	DARS	0.3333
PA	F1N8D4	FLNB	0.3333
PA	Q90WF1	2	0.3333
PA	P84173	PHB	0.3333
PA	F1NI75	UTRN	0.3333
PA	Q5ZMC1	DDX19B	0.3333
PA	Q9I8D6	tcp-1	0.3333
PA	E1BZ74	AFG3L2	0.3333
PA	Q5ZKX2	PSMC6	0.3333
PA	Q5ZLD1	FH	0.3333
PA	F1NPK2	KNTC1	0.3333
PA	F1N9Y0	TUBG1	0.3333
PA	F1NXV4	SRPR	0.3333
PA	F1P0K1	RRBP1	0.3333
PA	F1NV47	LOC100859860	0.3333
PA	R4GJH6	ITPRIP	0.3333
PA	F1P172	SACS	0.3333
PA	E1C4X6	MDN1	0.3333
PA	E1BTX8	CAD	0.3333
PA	H9KZD7	LIMA1	0.3333
PA	F1NGM0	EHD3	0.3333
PA	F1NZ81	ACADSB	0.3333
PA	E1BUS3	DNAJC13	0.3333
PA	E1BZL0	Gga.48892	0.3333
PA	E1C8G8	PRPF39	0.3333
PA	E1BWI3	RSU1	0.3333
PA	E1BQC5	PARP14	0.3333
PA	F1NJ94	ERLIN1	0.3333
PA	F1NB20	MCM2	0.3333
PA	F1NJT9	LPCAT2	0.3333
PA	E1C229	RARS2	0.3333
PA	F1NUG2	CYP20A1	0.3333
PA	F1NF28	WAPAL	0.3333
PA	E1C123	AHSA1	0.3333
PA	F1NZJ2	HK1	0.3333
PA	F1NLJ3	RPS6KA3	0.3333
PA	E1BUS2	NOP58	0.3333
PA	F1NLH8	DNAJA4	0.3333
PA	E1BW97	AP3B1	0.3333
PA	E1C3A9	HDLBP	0.3333
PA	E1C796	TRRAP	0.3333
PA	Q5F418	PSMD1	0.3333
PA	F1N8Z4	RUVBL1	0.3333
PA	P34065	PSMB5	0.3333
PA	F1NHJ5	BTAF1	0.3333
PA	F1N9C5	TMEM209	0.3333
PA	F1NPA2	PSMD11	0.3333
PA	E1C231	LTN1	0.3333
PA	E1C458	CTPS	0.3333
PA	E1C4N5	DPM1	0.3333
PA	Q5ZIX2	RCJMB04_23a9	0.3333
PA	E1C805	HEATR1	0.3333
PA	E1C262	AP3D1	0.3333
PA	E1C576	TTC37	0.3333
PA	Q5F3U9	PDS5B	0.3333
PA	R4GJK6	Gga.32618	0.3333
PA	P05625	RAF1	0.3333
PA	E1C5K0	HOMER3	0.3333
PA	F1NCE1	EIF3D	0.3333
PA	F1NVE5	XPO1	0.3333
PA	F1NJL2	PI4KA	0.3333
PA	Q9DEH3	2	0.3333
PA	F1NGU3	LRPPRC	0.3333
PA	F1NDW0	Gga.22231	0.3333
PA	Q9I8J4	Smtn	0.3333
PA	F1NJT4	FN1	0.3333
PA	E1C3D2	2017-09-02	0.3333
PA	Q5F424	CCT2	0.3333
PA	F1NUY5	FAF2	0.3333
PA	R4GHT3	LOC776992	0.3333
PA	F1NS60	MMS19	0.3333
PA	F1NPL8	GSK3B	0.3333
PA	F1NPW8	TMEM48	0.3333
PA	F1NN08	ARF1	0.3333
PA	Q5F3Q0	RCJMB04_10h22	0.3333
PA	Q90631	KTN1	0.3333
PA	F1NIQ3	PDS5A	0.3333
PA	E1C2C3	SF3B1	0.3333
PA	E1BQQ5	DCTN4	0.3333
PA	F1NY52	4	0.3333
PA	E1C2R8	DDX17	0.3333
PA	F1P2G6	PIGT	0.3333
PA	E1BWJ5	USP9X	0.3333
PA	E1BWG0	FASN	0.3333
PA	E1BWX3	MCU	0.3333
PA	F1NWC8	NUP153	0.3333
PA	H9L035	RBM14	0.3333
PA	F1NU55	CTTN	0.3333
PA	F1NFR4	XPO7	0.3333
PA	Q5ZIZ7	RCJMB04_22f12	0.333
PA	F1NB02	RPS8	0.333
PA	F1P593	HSPB1	0.333
PA	Q5ZM36	EIF4A3	0.333
PA	Q5F3B4	RCJMB04_23c19	0.333
PA	R4GIN8	PRKACB	0.333
PA	Q9I9D1	VDAC2	0.333
PA	Q5ZM44	CHP1	0.333
PA	E1BQU2	PGM3	0.333
PA	F1NEG1	RAD50	0.333
PA	E1C6X2	SEL1L	0.333
PA	Q5ZKN9	RCJMB04_9n20	0.333
PA	F1NEQ3	DDX18	0.333
PA	F1NK59	SACM1L	0.333
PA	Q5ZIF4	RCJMB04_27c17	0.333
PA	F1P375	RFTN1	0.333
PA	R4GI26	GNA13	0.333
PA	Q5ZHV1	RAB33B	0.333
PA	F1P0R5	ATL2	0.333
PA	Q6DV79	STAT3	0.333
PA	Q5ZKE7	CMPK	0.333
PA	E1BVQ3	ARFGEF2	0.333
PA	F1NK09	C6H10ORF76	0.333
PA	F1P4F4	SSR1	0.333
PA	Q90576	2	0.333
PA	F1NH92	APOOL	0.333
PA	Q5F3L5	NEK6	0.333
PA	R4GJ54	DOK2	0.333
PA	F1NW50	ATP6V1H	0.333
PA	Q5ZLT7	BZW1	0.333
PA	F1NQW3	SQLE	0.333
PA	E1BYT2	VPS4A	0.333
PA	F1NRZ4	4	0.333
PA	F1P0J8	THBS1	0.333
PA	P53033	RFC2	0.333
PA	E1BZ33	LOC100857691	0.333
PA	E1BY36	ASMTL	0.333
PA	F1P376	WLS	0.333
PA	F1NBW0	MTPAP	0.333
PA	E1BS37	HSD17B11	0.333
PA	Q5ZL71	VPS33B	0.333
PA	F7BYQ2	RPS6	0.333
PA	Q8AYP7	HK2	0.333
PA	Q98TT7	2	0.333
PA	F1NMS0	AKT1	0.333
PA	E1BSK1	SLC38A2	0.333
PA	R4GJ34	CKAP5	0.333
PA	F1NY99	4	0.333
PA	F1NN51	FXR1	0.333
PA	F1NUM7	DNAJC11	0.333
PA	Q9DF58	2	0.3327
PA	F1NAM2	LMNB1	0.3327
PA	E1BW83	SLC25A24	0.3327
PA	E1C784	ATP2B4	0.3327
PA	F1NCI5	HNRNPA0	0.3327
PA	F1NA86	SQSTM1	0.3327
PA	F1NS86	CDS2	0.3327
PA	F1NYI3	C22ORF28	0.3327
PA	E1C2R6	PSMD13	0.3327
PA	F1NNI2	LONP1	0.3327
PA	E1C3D3	ERGIC2	0.3327
PA	F1NZ35	SNX8	0.3327
PA	A8VIF4	Rab23	0.3327
PA	F1NL71	CCDC47	0.3327
PA	E1C891	PARVB	0.3327
PA	F1NRU5	NOB1	0.3327
PA	F1NGX1	ITGAV	0.3327
PA	Q5ZMP6	AP2M1	0.3327
PA	R4GHK7	SEC31A	0.3327
PA	F1NUN3	RIN3	0.3327
PA	E1BQI0	SPTLC1	0.3327
PA	E1C122	ELMO2	0.3327
PA	E1C4K4	RAB28	0.3327
PA	E1BZY9	EPB41L1	0.3327
PA	E1C9A8	LOC100859909	0.3327
PA	R4GK17	FAAH2	0.3327
PA	F1NA45	C5H14ORF166	0.3327
PA	F1N8V1	RSL1D1	0.3327
PA	F1P0L5	TRMT2A	0.3327
PA	Q5F3T9	UGDH	0.3327
PA	R4GJD5	MAB21L2	0.3327
PA	E1C735	MAT1A	0.3327
PA	Q90753	brg1	0.3327
PA	H9L023	NCLN	0.3327
PA	Q5ZJV3	DNAJA1	0.3327
PA	Q5ZMM8	LOC416354	0.3327
PA	Q5ZLG0	AACS	0.3327
PA	R4GLK3	PSMD4	0.3327
PA	F1NG10	LOC100859826	0.3327
PA	E1C2B6	CORO2B	0.3327
PA	Q5ZI00	NDUFA9	0.3323
PA	H9KYP7	PSMA5	0.3323
PA	R4GK40	3	0.3323
PA	F1NU73	TRAP1	0.3323
PA	F1NCS6	MTHFD1L	0.3323
PA	Q5ZM94	RCJMB04_2m19	0.3323
PA	E1C6N0	PSMD14	0.3323
PA	H9L2N7	PELO	0.3323
PA	E3VVZ8	ELOVL5	0.3323
PA	E1BT82	EIF2S2	0.3323
PA	F1NEI2	SLC7A5	0.3323
PA	E1BX77	CLPX	0.3323
PA	F1P1C3	LOC415976	0.3323
PA	Q5ZMQ4	RCJMB04_1g23	0.3323
PA	H9L366	IDH2	0.3323
PA	F1P2U1	CUL4A	0.3323
PA	F1NFT6	UBE2N	0.3323
PA	Q5ZJ64	EIF3M	0.3323
PA	Q5ZM32	DLD	0.3323
PA	F1NNE0	DNAJA3	0.3323
PA	Q0MRC6	2	0.3323
PA	F1NLE7	AIMP1	0.3323
PA	F1NMM9	UCK2	0.3323
PA	E1C2I3	ERGIC1	0.3323
PA	F1NV49	DDX1	0.3323
PA	Q98TQ8	CTGF	0.3323
PA	R4GM69	LOC100857262	0.3323
PA	F1P3D8	SLC25A12	0.3323
PA	O57389	CNP	0.3323
PA	Q5ZIY4	SBDS	0.3323
PA	F1NVF0	VPS35	0.3323
PA	E1C6T8	EIF3I	0.3323
PA	E1C3I7	CAMK2D	0.3323
PA	A5HNF6	MYD88	0.3323
PA	R4GH03	EPRS	0.3323
PA	E1BR36	ACTL6A	0.332
PA	F1NCN4	TRAM1	0.332
PA	F1P5V9	PARVA	0.332
PA	Q5ZKU5	RAB14	0.332
PA	Q5ZM57	PTPLAD1	0.332
PA	P61355	RPL27	0.332
PA	Q5ZKJ0	CLPTM1L	0.332
PA	F1P3J5	LIPA	0.332
PA	R4GHS4	LOC101747528	0.332
PA	E1BUT6	INTS8	0.332
PA	F1NE93	SLC35E1	0.332
PA	E1BUH7	TMEM43	0.332
PA	F1P299	GMDS	0.332
PA	E1C4Q3	PDXDC1	0.332
PA	F1NFS3	GLYR1	0.332
PA	P09207	1	0.332
PA	Q5F3C0	RCJMB04_22h1	0.332
PA	Q5ZMI9	VPS4B	0.332
PA	F1P355	CHPF	0.332
PA	Q5F371	SBNO1	0.332
PA	G4WW42	2	0.332
PA	E1C2P9	KTN1	0.3317
PA	F1NLH9	ITPA	0.3317
PA	E1C958	LGMN	0.3317
PA	Q5ZLP8	IGF2BP3	0.3317
PA	R4GJX7	PSMA7	0.3317
PA	F1NSQ1	AIMP2	0.3317
PA	F1NZM1	EIF3E	0.3317
PA	Q5F3U4	PDPK1	0.3317
PA	H9L1A3	LOC100859076	0.3317
PA	F1NG31	STX17	0.3317
PA	E1BXA0	NOC3L	0.3317
PA	F1P4I1	EEF1E1	0.3317
PA	Q9PUJ3	AKT2	0.3317
PA	Q5ZKU6	RCJMB04_9b22	0.3317
PA	O57660	2	0.3317
PA	F1NRZ6	IPO9	0.3317
PA	Q5ZLK5	P4HA2	0.3317
PA	Q5ZLZ8	RCJMB04_4e4	0.3317
PA	Q5F421	RCJMB04_3m18	0.3317
PA	F1NQF4	HMOX1	0.3317
PA	Q5ZKX0	RCJMB04_8n14	0.3317
PA	E1C0M8	SMARCA5	0.3313
PA	F1P4K3	SEC61A2	0.3313
PA	E1BRI4	TBC1D5	0.3313
PA	Q5ZIG5	GFPT1	0.3313
PA	F1NHD8	PDCD6	0.3313
PA	F1NZP5	TLCD1	0.3313
PA	P13127	CAPZA1	0.3313
PA	R4GHM4	LOC100857484	0.3313
PA	Q5ZIK9	COPE	0.3313
PA	V9GVQ0	4	0.3313
PA	E1BU33	VPS26A	0.3313
PA	E1BSG5	Gga.53757	0.3313
PA	Q5ZLB0	DDX47	0.3313
PA	E1C455	CZH9ORF64	0.3313
PA	F1P4W0	ARL4C	0.3313
PA	Q90771	cdk6	0.3313
PA	R4GKA6	COL6A2	0.3313
PA	F1NCA4	RBFOX2	0.3313
PA	Q5ZI39	PLS3	0.3313
PA	R4GHS7	LOC429847	0.3313
PA	F1P1G4	RAB43	0.331
PA	Q1KME6	RAB6A	0.331
PA	E1C555	SMARCD2	0.331
PA	F1NH93	RPS20	0.331
PA	E1C8A8	TMCO1	0.331
PA	F1N872	Gga.30681	0.331
PA	E1C0W8	CUL1	0.331
PA	R4GHQ1	ARF6	0.331
PA	F1ND51	SPTBN1	0.331
PA	E1BXK5	4	0.3307
PA	F1NNW2	ACAD8	0.3307
PA	F1NEE3	PCID2	0.3307
PA	Q5ZM65	PTDSS1	0.3307
PA	E1C2N1	SLC25A39	0.3307
PA	R4GM98	NME4	0.3307
PA	E1C4I9	SLC25A21	0.3307
PA	Q5F3Z5	DNAJB6	0.3307
PA	F1NU51	NAV1	0.3307
PA	F1N9R7	RAB7L1	0.3307
PA	F1P5H9	TMEM120A	0.3307
PA	F1NYD0	RAD21	0.3307
PA	Q5ZLV4	NSUN2	0.3303
PA	Q90600	RB1	0.3303
PA	E1C7F5	SLC33A1	0.3303
PA	F1NXN9	HM13	0.3303
PA	E1BWQ3	VMP1	0.3303
PA	F1N903	PSMD6	0.3303
PA	E1C0H1	FAM108A1	0.3303
PA	F1NVY5	DNAJB11	0.3303
PA	F1NIB1	RAP1GDS1	0.3303
PA	F1NZ90	PUS1	0.3303
PA	F1NHT7	CTNNB1	0.33
PA	E1C2K7	TBC1D9B	0.33
PA	E1BTM6	SLC38A10	0.33
PA	F1NBV0	PRDX6	0.33
PA	Q5ZK40	SMARCB1	0.33
PA	F1NLM5	SNRPD1	0.33
PA	F1NWX1	ALG2	0.33
PA	Q5ZJ70	PDCD6IP	0.33
PA	E1BQM2	TUBGCP4	0.33
PA	Q5ZHW3	RCJMB04_32k7	0.33
PA	F1NKV0	DNAJB4	0.33
PA	E1BYI6	RPUSD4	0.33
PA	F1P4C1	C2ORF47	0.3297
PA	F1P1R3	PSMD10	0.3297
PA	F1NP30	PGM2	0.3297
PA	Q5ZLP4	RCJMB04_5f2	0.3297
PA	R4GIL8	LOC771977	0.3297
PA	F1NAP1	EIF2B2	0.3297
PA	F1NLG8	EIF2B1	0.3297
PA	F1NRN7	SHOC2	0.3297
PA	F1NJ69	USO1	0.3293
PA	H9L055	NAA40	0.3293
PA	E1BSD9	PDHX	0.3293
PA	R4GFA5	UBE2M	0.3293
PA	R4GM34	EMC4	0.3293
PA	F1NVM3	DCPS	0.3293
PA	F1P574	GMPPB	0.3293
PA	Q5ZLW3	DYM	0.3293
PA	E1C1X1	TMEM126A	0.329
PA	F1NCC9	SMARCE1	0.329
PA	F1NVL9	THBD	0.329
PA	R4GKR5	PURG	0.329
PA	P16924	P4HA1	0.329
PA	F1N8W9	DCTN5	0.329
PA	E1C7F8	RAE1	0.329
PA	R4GGZ2	NDUFA4	0.329
PA	Q5ZLN4	FEN1	0.329
PA	F1NYI8	LONP2	0.329
PA	E1BTZ4	TMEM214	0.329
PA	E1BSL7	ERP44	0.329
PA	F1NBY1	TARDBP	0.329
PA	F1NPY6	DNAJC7	0.329
PA	E1C0J5	LRRC70	0.3287
PA	F1NG70	CSPG4	0.3287
PA	R4GGF3	GLIPR2	0.3287
PA	F1NPT0	DNM1L	0.3287
PA	F7BGT1	NUDT1	0.3287
PA	F1NWC9	GLT8D2	0.3287
PA	E1BY12	AP2B1	0.3287
PA	E1BVE1	AURKA	0.3287
PA	E1BXT5	TPRKB	0.3283
PA	E1BZG4	EEF1D	0.3283
PA	F1P3T1	MAP2K4	0.3283
PA	H9KZG0	SHC1	0.3283
PA	E1BX23	GLT8D1	0.3283
PA	Q5ZL77	RIC8A	0.3283
PA	F1N8H3	MED23	0.3283
PA	E1BRY8	ATAD3A	0.3283
PA	O57580	2	0.3283
PA	R4GHL0	Gga.34606	0.328
PA	E1BUJ8	CHCHD4	0.328
PA	R4GGQ3	PTPN23	0.328
PA	Q5F3X0	LCLAT1	0.328
PA	P84175	RPS12	0.328
PA	F1NDW5	Gga.54426	0.328
PA	E1C4A9	CIRH1A	0.328
PA	F1P1F9	GFPT2	0.328
PA	E1C697	GPX7	0.328
PA	P41239	CSK	0.328
PA	E1BRQ3	MAP4K4	0.3277
PA	Q5ZL03	GCLM	0.3277
PA	Q5ZKH7	RCJMB04_10l24	0.3277
PA	E1C8H2	TEX264	0.3277
PA	F1N9G6	GSTK1	0.3277
PA	E1C3I1	ZC3HC1	0.3277
PA	R4GLT4	SNTB2	0.3277
PA	F1NEB0	FBXO7	0.3277
PA	Q5ZJE2	RCJMB04_19a18	0.3277
PA	F1NSN3	DDX28	0.3277
PA	Q5ZHL1	RCJMB04_37a17	0.3277
PA	F1NF19	4	0.3277
PA	F1P463	CNDP2	0.3273
PA	E1C2F7	4	0.3273
PA	R4GGA9	TMEM115	0.3273
PA	F1NSW3	TNPO1	0.3273
PA	F1NME3	LPCAT1	0.3273
PA	F1NSL8	PIGS	0.3273
PA	Q679P3	PDLIM7	0.3273
PA	F1NBE3	GCAT	0.3273
PA	F1NJU7	YARS	0.3273
PA	Q5ZKI3	CNOT2	0.3273
PA	E1BQV7	SLK	0.327
PA	F1NKH2	KCMF1	0.327
PA	E1C4Q0	RRM1	0.327
PA	E1C1B8	CNOT1	0.3267
PA	E1BV97	POLR2C	0.3267
PA	F1NLE8	SUZ12	0.3267
PA	Q5ZJ96	RCJMB04_19n23	0.3267
PA	F1NU06	BRP44	0.3267
PA	O57613	2	0.3267
PA	Q2PUH1	PRKAA1	0.3267
PA	B6E1W1	Cdk5	0.3267
PA	F1NK98	TBCD	0.3267
PA	F6UGI5	RAB1A	0.3263
PA	Q5ZLL8	AGPAT9	0.3263
PA	F1NL85	MAGT1	0.3263
PA	F1P1A8	SMARCC1	0.3263
PA	E1BSH7	MFN2	0.3263
PA	Q8AYC9	CHEK1	0.3263
PA	Q5ZJ10	RCJMB04_21n23	0.3263
PA	Q5ZIA0	METTL16	0.3263
PA	Q5ZLW4	LOC420419	0.3263
PA	R4GLG2	SLC25A20	0.3263
PA	F1P3Q8	CRNKL1	0.3263
PA	F1NRG5	TM9SF3	0.326
PA	E1BVK8	ACOT8	0.326
PA	E1BVT6	ZNF512	0.326
PA	Q5ZJN4	USP10	0.326
PA	F1NEL0	CCDC109B	0.326
PA	F1P5M3	RAD54B	0.326
PA	P21868	CSNK2A1	0.326
PA	F1N8Q2	MAPRE2	0.326
PA	Q5F419	VAPA	0.326
PA	E1C1L6	ENTPD5	0.3257
PA	F1NVA3	LOC100858420	0.3257
PA	F1P1J7	CAMK2G	0.3257
PA	F1NG87	TTC28	0.3253
PA	Q5F428	EIF3L	0.3253
PA	F1NC27	RAB21	0.3253
PA	Q5F414	PNO1	0.3253
PA	F1NIL3	ATP5L	0.3253
PA	Q5ZLT4	RCJMB04_4o20	0.3253
PA	F1NSF2	FOXK1	0.3253
PA	Q5ZIY8	RNH1	0.325
PA	F1P0V5	ABCF3	0.325
PA	F1NGJ9	MLF2	0.325
PA	F1NVJ2	LOC424430	0.325
PA	Q5ZJD2		0.325
PA	F1NGI4	TSC2	0.3247
PA	F1P0U3	RABGAP1	0.3247
PA	F1NLF6	BIRC6	0.3247
PA	E1BUB3	RGPD1	0.3247
PA	E1C8W3	ENDOD1	0.3247
PA	Q5F473	NUP50	0.3247
PA	R4GGW3	LOC100857636	0.3247
PA	F1NLS6	PTK2	0.3243
PA	Q5ZJX6	ABCE1	0.3243
PA	R4GJ50	TIMM50	0.3243
PA	Q04584	ZYX	0.3243
PA	F1N8G5	IPO13	0.3243
PA	E1C3N0	PCTK3	0.3243
PA	Q75UT8		0.3243
PA	Q5F3T4	RCJMB04_7j8	0.324
PA	F1NZJ6	UBE3C	0.324
PA	F1P0T4	Gga.7520	0.324
PA	E1C548	POLR1C	0.324
PA	E1BRW7	EMC2	0.324
PA	F1NB19	UCKL1	0.324
PA	E1C266	YARS2	0.324
PA	F1NM39	HDAC2	0.3237
PA	H9KYW9	LOC100859689	0.3237
PA	F1NX46	ATP2B1	0.3237
PA	H9L0J1	RETSAT	0.3237
PA	F1NCB0	POLR2B	0.3237
PA	Q5F4B4	CREPT	0.3237
PA	F1NZW4	LIMS1	0.3237
PA	F1NUX4	MTOR	0.3233
PA	H9L3I7	LOC100859723	0.3233
PA	E1BRD0	ZNHIT6	0.3233
PA	F1NY62	PGAM5	0.3233
PA	F2Z4M0	RBBP4	0.3233
PA	E1C2P7	CEP55	0.323
PA	E1C6V3	RUFY1	0.323
PA	F1NAM6	ATL1	0.323
PA	Q5ZML0	BRE	0.323
PA	F1NVC8	DNAJB12	0.323
PA	E1BZP7	RFTN2	0.323
PA	Q5F3C1	DEGS1	0.323
PA	E1C0U9	4	0.3227
PA	F1NEB4	SEC31A	0.3227
PA	E1BUN2	EXOC4	0.3227
PA	F1NH28	TEX10	0.3227
PA	F1NT80	ATAD1	0.3227
PA	R4GJA5	IMP4	0.3227
PA	F1NGM2	ADCK3	0.3227
PA	E1BSA7	SEC24A	0.3227
PA	F1NV30	CPSF3L	0.3227
PA	F1NJK4	SERHL2	0.3227
PA	Q5ZKN1	CDK9	0.3223
PA	F1NTC8	PDLIM5	0.3223
PA	E1C8A2	SAMM50	0.3223
PA	Q9YGL9	ATP2A3	0.322
PA	Q5ZKM6	TRPC4AP	0.322
PA	D8MIU8	NUMA	0.322
PA	Q9I9P2	2	0.322
PA	R4GKI3	4	0.322
PA	Q5F497	RCJMB04_1o11	0.322
PA	F1NYL0	MRE11A	0.322
PA	F1NVF4	GNA12	0.322
PA	E1C311	ITGA11	0.3217
PA	P58268	REQ	0.3217
PA	P48440	DDOST	0.3213
PA	F1NCI3	LOC101752211	0.3213
PA	F1P011	CAMK2A	0.3213
PA	Q9YH69	cdermo-1	0.3213
PA	E1C4L9	DMAP1	0.3213
PA	E1BVP4	LIPT1	0.3213
PA	Q90940	P22	0.321
PA	E1BXP4	RRM2	0.321
PA	Q07816	BCL2L1	0.321
PA	P24797		0.321
PA	E1BRV1	Gga.31484	0.3207
PA	E1C6H7	FAR2	0.3207
PA	Q5ZIU6	RCJMB04_23h18	0.3207
PA	F1NF77	VPS53	0.3203
PA	Q5ZJQ8	UBAC2	0.3203
PA	E1C4U4	AP3M2	0.3203
PA	R4GIC4	3	0.3203
PA	Q5ZJZ9	RCJMB04_14b8	0.3203
PA	Q5EFL0	MBD2	0.3203
PA	Q5F3J9	RCJMB04_15d19	0.32
PA	Q5F412	RCJMB04_3n18	0.32
PA	H9KZD8	CERS5	0.32
PA	F1P364	RUFY2	0.32
PA	E1C056	DCP1A	0.32
PA	F1NI41	PIGK	0.32
PA	F1NK38	CCT7	0.3197
PA	E1C5F3	CHST6	0.3197
PA	H9KZA7	MRPL16	0.3197
PA	R4GLZ8	Gga.28777	0.3197
PA	F1DS94	2	0.3197
PA	H9KZE0	SMARCD1	0.3197
PA	R4GKA0	LOC100857185	0.3197
PA	D0VX32	1	0.3193
PA	F1NX19	NBN	0.3193
PA	F1NYW3	SLC25A25	0.319
PA	E1BXM8	ATP2C1	0.319
PA	F1NNS0	FOXK2	0.319
PA	Q5F3T2	2017-09-09	0.319
PA	O93560	2	0.319
PA	F1NDD1	SFXN2	0.319
PA	H9L0C4	PRPF19	0.319
PA	E1C8J8	GLMN	0.3187
PA	Q4JIM4	PSEN1	0.3187
PA	E1BUW5	TAMM41	0.3187
PA	F1NYQ7	NCDN	0.3187
PA	Q5ZKD0	LPGAT1	0.3187
PA	F1NDR9	NIF3L1	0.3187
PA	R4GMA8	NANOS1	0.3187
PA	F1NNL9	TSR1	0.3183
PA	Q5ZL83	SUCLG1	0.3183
PA	E1C2F5	ASPSCR1	0.3183
PA	E1C2E3	VDAC3	0.3183
PA	Q5ZJV4	MCMBP	0.3183
PA	Q5F351		0.3183
PA	H9L0M5	DAP3	0.318
PA	P15989	COL6A3	0.318
PA	F1NUY4	GHDC	0.318
PA	E1C5D5	HIP1	0.3177
PA	R4GKB4	FUNDC2	0.3177
PA	F1NEK7	C2H8ORF38	0.3177
PA	F1NG89	USP10	0.3173
PA	F1NEC1	BNIP2	0.3173
PA	E1BSI1	DSCR3	0.3173
PA	F1NIC8	NUP88	0.3173
PA	E1BRH0	CDKAL1	0.317
PA	F6RII4	4	0.317
PA	R4GKE6	GATAD2B	0.317
PA	E1C5M5	THNSL1	0.317
PA	E1C1B6	RPTOR	0.3167
PA	Q5ZHR5	RCJMB04_34b5	0.3167
PA	E1BWV0	FAM96B	0.3167
PA	F1NK52	RHOJ	0.3167
PA	F1NNN2	PPP2R2D	0.3167
PA	Q5ZK28	RCJMB04_13j10	0.3167
PA	F1NNV7	APOO	0.3167
PA	F1P4Y3	STK4	0.3167
PA	R4GLJ5	RRP8	0.3163
PA	F1P0Z7	ARL8B	0.3163
PA	Q6TLV9	AXIN2	0.3163
PA	Q5ZM76	FUBP3	0.3163
PA	F1NHV9	POLR2E	0.3163
PA	F1P1Z0	INTS2	0.316
PA	F1NVG1	ARVCF	0.316
PA	F1P3C0	RFC3	0.316
PA	F1P540	POLD3	0.316
PA	P17251	PTHLH	0.316
PA	E1BR33	SFXN4	0.3157
PA	Q5ZI04	FAM49A	0.3157
PA	E1BSX2	CNN3	0.3157
PA	F2Z4M3	RPS15	0.3157
PA	R4GMD8	LOC100859674	0.3153
PA	B0I564	FANCI	0.3153
PA	E1BWS3	FAM49B	0.3153
PA	R4GI80	4	0.3153
PA	Q5ZJQ4	SGK3	0.3153
PA	F1N8V9	ARL11	0.315
PA	E1C129	NUBP1	0.315
PA	Q5ZK59	RNASEH2B	0.315
PA	E1BRI5	LYPLA2	0.315
PA	Q5F3L4		0.315
PA	E1BQQ4	NUMA1	0.3147
PA	Q9I9P1	2	0.3147
PA	Q6YMW3	4	0.3147
PA	F1NPS8	HEATR2	0.3143
PA	F2Z4M8	RQCD1	0.3143
PA	E1C9C2	DHX37	0.3143
PA	E1C959	CWF19L1	0.3143
PA	F1NIE6	B3GNT9	0.314
PA	E1C625	PKP4	0.3137
PA	Q5ZJL3	PSMF1	0.3137
PA	F1NSV7	GLS	0.3137
PA	F1P2Q2	FAM45A	0.3137
PA	Q90ZK6	ACVR1	0.3137
PA	F1NJI6	FBXO6	0.3137
PA	E1C4D9		0.3137
PA	R4GGI4	KRT3	0.3133
PA	F1P0J3	LMF2	0.3133
PA	E1C2F9	IQGAP2	0.3133
PA	F1P0T3	SAMHD1	0.3133
PA	F1NE84	4	0.3133
PA	E1BV80	LIMS2	0.3133
PA	F1NGJ3	GBF1	0.313
PA	Q5ZIJ8		0.313
PA	R4GIM6	TMEM165	0.3127
PA	E1BYI9	HEATR3	0.3127
PA	R4GLU1	LOC100857208	0.3127
PA	F1NWC1	SLC25A16	0.3127
PA	F1NYS9	MAP3K5	0.3127
PA	F1P0U4	4	0.3127
PA	Q5ZLQ3	AAMP	0.3127
PA	F1NMQ4	TRMT10C	0.3127
PA	F1NIA3	TSEN2	0.3127
PA	F1NZF0	TOP2A	0.3123
PA	E1C0C3	SEC63	0.3123
PA	Q6EE59	2	0.3123
PA	F1P1C9	NOM1	0.3123
PA	R4GGL4	EIF4E	0.3123
PA	Q5ZHR7		0.3123
PA	E1BTS5		0.312
PA	F1NMB3	UGT2A3	0.3117
PA	R4GJ09	FASTKD5	0.3117
PA	F1NSZ4	NPEPL1	0.3117
PA	Q5ZM83	RHOT2	0.3117
PA	E1C8J7	TMX2	0.3117
PA	E1BYH9	TBC1D7	0.3117
PA	F1P0P3	4	0.3117
PA	Q5F3P0		0.3117
PA	E1C055		0.3117
PA	E1BRM7	EFR3A	0.3113
PA	P16527	MARCKS	0.3113
PA	R4GGD3		0.3113
PA	F1NEA4	MYO10L	0.311
PA	E1BZK3	SLC12A4	0.311
PA	Q5F3N2	RCJMB04_11j11	0.311
PA	F1NP58	PES1	0.311
PA	H9L0J4	LOC431003	0.311
PA	E1BX22	HPS5	0.3107
PA	Q5ZJD7	YIPF4	0.3107
PA	F1NS13	RNPEP	0.3103
PA	F1NEF1	DNAJC16	0.3103
PA	Q5ZKQ6	POLE2	0.3103
PA	Q5ZLT2	PDK3	0.3103
PA	R4GHT0	RUSC1	0.3103
PA	F1NJ66	LOC427439	0.31
PA	E1BRH3	WDFY3	0.31
PA	F1P3I3	SLC20A1	0.31
PA	Q5F3H9	ORC5	0.31
PA	F1NEI8	PARN	0.31
PA	F1NCB2	SLC9A6	0.31
PA	F1P4J0	RPS6KB1	0.31
PA	P24798	ATP1A3	0.3097
PA	F1NRK2	RPF1	0.3097
PA	Q5ZJ61	FARSB	0.3097
PA	R4GFR8	DNAJB2	0.3097
PA	E1BWC6	MICU1	0.3093
PA	F1NY33	DIAPH3	0.3093
PA	Q5ZL33	STRAP	0.3093
PA	F1NM69	LRRC58	0.3093
PA	R4GL20	TBL2	0.309
PA	F7B5R3	SLC20A2	0.309
PA	Q5ZLS8	INTS10	0.3087
PA	F1NJ97	IDH3A	0.3087
PA	Q5ZMG7	AP1M1	0.3083
PA	O42417	2	0.3083
PA	R4GMA1	4	0.3083
PA	Q9W6S3	MAPKAP1	0.3083
PA	F1NS98	NCAPD3	0.308
PA	F1NSQ4	RHOT1	0.308
PA	F1N9P5	ABCD4	0.3077
PA	F1NYN9	GMPPA	0.3077
PA	R4GI64		0.3077
PA	Q5ZLG8	TAPT1	0.3073
PA	F1N9W9	RPS11	0.3073
PA	F1P0B0	ITGA6	0.307
PA	F1NKR8	MVP	0.307
PA	E1C769	Gga.48669	0.307
PA	F1NPQ0	LOC100859465	0.3067
PA	F1P4X9	INTS1	0.3067
PA	R4GIQ9	LOC100858151	0.3067
PA	F1NBI4	HECTD3	0.3067
PA	F1P2D9	MORC3	0.3067
PA	Q90885	2	0.3067
PA	E1BRK4	ALG1	0.3063
PA	Q5ZL56	ACADS	0.3063
PA	Q5ZMN1	G3BP1	0.306
PA	Q5F3G7	C1GALT1	0.306
PA	F1NI39	TMEM87A	0.3057
PA	E1C4L1	SLC25A26	0.3057
PA	E1BZK0	HTT	0.3053
PA	F1NB13	CDC7	0.3053
PA	E1BR10	PRDX3	0.305
PA	E1C488	4	0.305
PA	F1ND99	SLC7A6	0.3047
PA	F1NLV8	PTK7	0.3047
PA	F1NXN8	NDUFS1	0.3047
PA	F1NKN8	HMBS	0.3047
PA	F1NA76	TMED10	0.3047
PA	F1NVF2	MAP2K6	0.3047
PA	E1C293	ARFGEF1	0.3043
PA	Q9PV94	SNRPB	0.3043
PA	R9PXQ9	FAR1	0.3043
PA	F1NIP6	MYEF2	0.3043
PA	R4GLF4	SLC12A9	0.304
PA	F1NLW5	CSNK1E	0.304
PA	F1N9E5	MAU2	0.3037
PA	O13268	PSMA7	0.3037
PA	F1NNQ1	VIPAR	0.3037
PA	P16236	REL	0.3037
PA	E1C8E1	URB2	0.3033
PA	E1C347	GNAO1	0.3033
PA	E1C3P9	FRMD6	0.3033
PA	E1C2J7	INTS4	0.3027
PA	E1C718	USP15	0.3027
PA	F1NQA5	UPF3B	0.3027
PA	E1BQE0	MLH1	0.3023
PA	F1NT13	GRB10	0.3023
PA	Q5ZK68	RCJMB04_12m23	0.3023
PA	Q5ZLD2		0.3023
PA	E1BS87	EXOC1	0.302
PA	F1NSG9	4	0.302
PA	F1NBV3	L2HGDH	0.302
PA	F1P527	P4HA3	0.302
PA	Q90733	NR2F2	0.3017
PA	F1P4U4	USP7	0.3013
PA	F1NS24	MIOS	0.3013
PA	Q5ZM91	PRKAR1A	0.301
PA	F1NBP2	LOC100859311	0.301
PA	E1C063		0.301
PA	F1NTL3	HEATR6	0.3007
PA	Q5F3B9	SUCLA2	0.3007
PA	F1P1X0	LARP4B	0.3007
PA	Q5ZI61	RCJMB04_30a22	0.3007
PA	E1C8I2	ANAPC7	0.2997
PA	F1N9K2	MRPS30	0.2997
PA	F1NEQ2	TAB1	0.2987
PA	E1C6N5	DLAT	0.2987
PA	R9PXL7	PTDSS2	0.2983
PA	F1P1D9	CARS	0.298
PA	E1C012	HEATR5A	0.2977
PA	Q805F9	DDB1	0.2977
PA	F1NNN7	TRADD	0.2977
PA	R4GJA2	OSBP	0.2973
PA	E1C9A9	FIG4	0.2973
PA	E1BUH9	UEVLD	0.2973
PA	F1NGY5	PLAA	0.297
PA	F1N8Z5	ST5	0.297
PA	F1NGM1	MTMR1	0.297
PA	F2Z4K8	CALM	0.297
PA	F1NDP8	KRT20	0.2967
PA	R4GFH1	SDPR	0.2967
PA	E1C0W5	EZH2	0.2967
PA	Q6IFY8	RTN3	0.2963
PA	A1KXM0	2	0.296
PA	F1NZV3	CDK5RAP1	0.296
PA	H9L081	AKAP8L	0.296
PA	Q9I8A2	VATB	0.296
PA	E1BRR1	4	0.296
PA	F1NH79	CHD4	0.2957
PA	F1P0Y7	4	0.2957
PA	F1NLN4	SPRY1	0.2953
PA	Q5ZIJ6	RCJMB04_25k20	0.2953
PA	F1NDA9	AP1G1	0.2953
PA	F1NG80	SPATA5L1	0.2947
PA	E1C144	CCM2	0.2943
PA	H9L0N7	RPRD2	0.2943
PA	E1BRM8	EFR3B	0.294
PA	P02263	1	0.294
PA	Q5ZIF2	DHCR24	0.294
PA	E1C0T6	PLEKHC1	0.2937
PA	E1BQJ7	NSUN6	0.2933
PA	F1NWE6	LARP6	0.2933
PA	Q5ZHS1	ELP3	0.293
PA	E1BYN7	VDAC1	0.293
PA	E1C207	SH3PXD2A	0.2927
PA	Q5ZLK1	DCAF13	0.2927
PA	Q5ZJJ3	RCJMB04_17k23	0.2923
PA	E1C7Z3	C2CD2L	0.292
PA	F1NY54	THRAP3	0.2917
PA	R4GF49		0.2917
PA	E1C607	TANC1	0.291
PA	F1NYY2	PACS1	0.291
PA	Q59J86		0.291
PA	F1NFW5	XPO6	0.2903
PA	Q5F3D7	UTP15	0.2903
PA	E1C894	LOC419755	0.2903
PA	F1NLQ4	Gga.54939	0.29
PA	E1BVN5	PLRG1	0.29
PA	Q5ZJ05	RCJMB04_22b21	0.2897
PA	E1C4H7	HERC1	0.2897
PA	F1NVC3	DSTYK	0.2887
PA	H9KZJ4	Gga.54828	0.2887
PA	Q5ZMQ1	RCJMB04_1h14	0.2887
PA	F1NPP2	IPO8	0.2883
PA	E1C5P2	POLE	0.288
PA	R4GM87	AUP1	0.288
PA	E1C1Q2	MAP1B	0.2877
PA	Q5ZKH3	EED	0.287
PA	E1C6H2	FLII	0.2863
PA	E1BZQ4	ACOT11	0.2863
PA	E1C3Y5	SEC23A	0.286
PA	E1BQR2	TTK	0.286
PA	R9PXN7	HPGDS	0.286
PA	P19121	ALB	0.2857
PA	E1BZ78	SMG8	0.2857
PA	F1NW57		0.2853
PA	F1NCA2	GPD2	0.285
PA	F1NPY2	ALG8	0.285
PA	F1P3Q4	SMARCA1	0.2847
PA	Q5ZJW4	SEC22B	0.2843
PA	F1NB92	ERAP1	0.2843
PA	Q5ZKA0	RRN3	0.2843
PA	F1NKX2	EDC4	0.284
PA	R4GLP5	INTS3	0.2837
PA	Q5ZMD0	RCJMB04_2i9	0.283
PA	E1C5N4	4	0.283
PA	E1C420		0.283
PA	F1P090	PPP2R5D	0.2827
PA	F1NCK0	RTN4	0.2827
PA	E1C5B7	FARP2	0.2807
PA	E1C3T8	ZWILCH	0.2803
PA	F1P1L9		0.2797
PA	Q5ZKS4	RCJMB04_9g1	0.2793
PA	E1BTJ1	NMT2	0.279
PA	Q5ZJK3	RCJMB04_17i9	0.2777
PA	Q5ZIN3	EXOC7	0.2777
PA	R4GJ00	EXOC2	0.2773
PA	Q5ZJ29	RCJMB04_21f9	0.2773
PA	F1NH88	NCAPD2	0.277
PA	F1NKU2	LOC100857167	0.277
PA	F1NUU7	ZYG11B	0.2767
PA	F1NLI8	KIF20A	0.276
PA	E1C0W9	ABCB7	0.276
PA	E1C245	LOC101750034	0.2757
PA	O73664	RBMS1	0.275
PA	F1NXB0	PLOD2	0.2743
PA	Q8UVD9	KHSRP	0.274
PA	F1P2F9		0.273
PA	E1C8E9	TAF5L	0.2727
PA	E1BSR3	CLASP2	0.2723
PA	F1NY10	MED17	0.2717
PA	F1NAC8	SNRPA1	0.2713
PA	F1NKB6	PFKL	0.2707
PA	F1NU68	MGEA5	0.27
PA	Q5ZHX0		0.2693
PA	F1NV71	NOC2L	0.2687
PA	F1NHH2	Gga.49194	0.2677
PA	R4GI50	RPAP3	0.2677
PA	F1NIK8	STIM2	0.2673
PA	F1NVG3	MCM3AP	0.267
PA	F1P5N4	4	0.2667
PA	F1NQ30	ARHGAP31	0.2667
PA	F1NM06	DDX31	0.2663
PA	F1NV50	NBAS	0.2657
PA	R4GFV6	LOC101747893	0.2657
PA	Q5F332	RCJMB04_38k15	0.2657
PA	H9L3J8	UBAP2L	0.2637
PA	E1BUT1	ARMC8	0.2637
PA	E1BWT7	ECT2	0.2627
PA	F1NQU7	EIF4G2	0.2613
PA	E1BWR0		0.261
PA	H9L010	LOC427025	0.2577
PA	Q5ZKT5	RCJMB04_9d22	0.2567
PA	E1C6Q9	LOC771977	0.2563
PA	F1NLF8	TTC27	0.2563
PA	Q5ZIZ5	NONO	0.2547
PA	F1NP06	TARBP1	0.254
PA	Q5ZK03	SEC23A	0.2527
PA	F1NCP7	RINT1	0.2517
PA	E1BUZ4	DPY19L1	0.251
PA	B1NRY4	TLR5	0.2503
PA	O73841		0.249
PA	E1BS61	RAPGEF1	0.248
PA	E1C4U5		0.2473
PA	E1C006	PSMA2	0.2457
PA	Q04205	TNS	0.245
PA	E1BWY8	NEDD4	0.245
PA	F1P339	LARP1	0.2443
PA	Q5ZIH1	HNRNPD	0.244
PA	F1NP64	NUP160	0.243
PA	H9KYS8	ARID1A	0.2423
PA	F1NAD2	SMARCAD1	0.24
PA	F1NYK3	MCCC1	0.2397
PA	B6V3H8	CAPN2	0.2393
PA	F1NAC9	CLEC16A	0.2387
PA	F1NWS5	SCYL2	0.238
PA	E1BW21	MYOF	0.2377
PA	F1NCD0	ERCC6L	0.2367
PA	Q5F454	NRK	0.2357
PA	F1NCU5	KIAA0368	0.2357
PA	Q5F3L2	RCJMB04_14f6	0.2343
PA	F1NBM3		0.2333
PA	F1NTV6	UGGT1	0.2327
PA	E1C019	4	0.2303
PA	Q8QGJ2	2	0.23
PA	Q5ZMK2	ABCC4	0.2297
PA	E1BZT5	PRPF8	0.2297
PA	F1NQH1	FMNL2	0.2277
PA	F1P353	MRTO4	0.225
PA	F1ND63	ADAMTSL3	0.2237
PA	F1NXA0	TTI1	0.222
PA	F1NGZ2	TBC1D8B	0.2163
PA	F1NFA4	ZNFX1	0.2117
PA	Q5F372		0.2103
PA	Q5F4A2	PIK3CB	0.203
PA	F1NLT5	DENND3	0.2013
PA	F1NWM5	LOC100859557	0.2007
PA	F1NAH8	4	0.1997
PA	Q4KXT2		0.199
PA	R4GHT7	4	0.1977
PA	F1NIT0	AKAP13	0.1973
PA	E1BW48	HERC2	0.1963
PA	Q5ZLE8	DHX38	0.1963
PA	R4GLA8	ZNF687	0.1837
PA	E1BUZ5	RPLP2	0.1773
PA	E1BXR8		0.174
PA	F1NDY9	PDIA4	0.1733
PA	E1C1Y0	RTCA	0.1677
PA	P35440		0.166
PA	E1C3L4	WWP2	0.1613
PA	F1NW82	RASAL2	0.161
PA	F1P479	ARID1B	0.1603
PA	F1P572	TROVE2	0.1553
PA	F1P555	SFPQ	0.1483
PA	E1C218	DOCK7	0.1457
PA	F1NM82	DENND4A	0.1407
PA	E1BQZ3	SIPA1L1	0.1363
PA	Q5F456	RCJMB04_3b17	0.1343
PA	E1BVP8	GNL2	0.1227
PA	F1NGW1	Gga.21455	0.121
PA	Q5ZLJ7	RCJMB04_5n23	0.1147
PA	F1NY05	HYOU1	0.1123
PA	E1C1P9	MRPS27	0.106
PA	E1C0Q6	ATM	0.1027
PA	E1BR51	MYO9A	0.1013
PA	E1BZ85	MARF1	0.0973
PA	F1P1A1	FRYL	0.095
PA	F1NNU6	PIKFYVE	0.0947
PA	R4GKX4	HNRNPA3	0.093
PA	E1C2U2	RIF1	0.092
PA	Q5ZI60	CORO1C	0.0823
PA	Q5ZM18	GTPBP4	0.0737
PA	F1NQD1	PRKDC	0.0723
PA	F1NZZ2	4	0.072
PA	F1NSF6	USP34	0.057
PA	E1BXS5	DECR1	0.0567
PA	E1C453	HNRNPK	0.0533
PA	F1P1X4	ITPR2	0.052
PA	R4GFR3	4	0.05
PA	R4GF59	Gga.22975	0.0497
PA	E1BW33	SMG1	0.039
PA	E1C186	LOC100857793	0.038
PA	E1C9F0	DYNC2H1	0.037
PA	F2Z4L6	ALB	0.031
PA	R4GLV4	Gga.51531	0.0293
PA	Q5ZHQ4	RCJMB04_34i5	0.029
PA	E1C2C5	PIK3R2	0.027
PA	F1P0X3	2017-09-11	0.0267
PA	F1P269	ACLY	0.026
PA	F1NFC0	YBX1	0.0253
PA	F1NGL6	EIF6	0.0163
PA	E1BUM1	VPS13B	0.0143
PA	Q8UWC5	MATR3	0.0137
PA	R4GJ67	4	0.013
PA	F1NC26	HSPA4L	0.0127
PA	Q5ZL53	RCJMB04_7l20	0.0127
PA	Q9YHD2	URP	0.0103
PA	E1BVT3	MDH2	0.0047
PA	E1C8J1	HEATR5B	0.0023
PA	F1NLK0	GNL3	0.0023
PA	R9PXN5	ACTN1	0.002
PA	E1BU62	DOPEY2	0.0007
PA	Q98906	MAP4	0.0007
PA	E1C1G5	4	0.0003
PA	F1P360	CKAP4	0.0003
PA	F1NGT4	RNF213	0
PA	E1C7M2	4	0
PA	E1BR52	DGCR8	0
PA	Q5ZIS4	RCJMB04_23o18	0
PA	R4GHJ7	PHKB	0
PA	V9GW36	4	0
PA	F1P070	EVPL	0
PA	P26990	ARF6	0
PA	F1NQI1	CCDC88C	0
PA	E1BQ78	FILIP1	0
PA	R4GJK4	SSR3	0
PA	F1NV65	DMXL1	0
PA	H9L083	SENP1	0
PA	F1NLP0	FAT4	0
PA	F1P4P9	GCC2	0
PA	E1C3L7	4	0
PA	F1NAS4	CCDC18	0
PA	H9KYX7	LOC100859776	0
PA	F1NMJ6	RICTOR	0
PA	Q5ZJ36	RCJMB04_20p15	0
PA	F1NE88	USP4	0
PA	F1NI54	EPG5	0
PA	F1NE16	4	0
PA	F1NFV8	BAZ1A	0
PA	H9L1C1	3	0
PA	Q5ZML5	LSM12	0
PA	E1C224	VPS13C	0
PA	Q805C1	GS	0
PA	E1C5B5	4	0
PA	F1NPQ8	Gga.51490	0
PA	F1P151	AP3S1	0
PA	F1N865	LOC101747714	0
PA	Q5ZHT8	TMEM164	0
PA	Q5ZKF5	SKP1	0
PA	E1BZ29	Gga.10924	0
PA	E1BQI2	RAP2A	0
PA	E1C352	4	0
PA	R4GME6	LOC100859387	0
PA	F1NC43	4	0
PA	E1C8Z1	GPN3	0
PA	Q5ZKN2	PGRMC1	0
PA	Q5ZJR3	OSTC	0
PA	F1NSC1	ATP5F1	0
PA	F1NC34	SLC35B2	0
PA	H9KYV0	MCRS1	0
PA	F1NIK7	POLR3A	0
PA	E1BX18	DHX33	0
PA	R4GI22	NPR2	0
PA	F1NGS0	ANKRD27	0
PA	Q5F3S5	RCJMB04_7p22	0
PA	Q5ZHQ3	FLOT2	0
PA	E1BUZ7	ATPAF2	0
PA	P18944	MT-CO2	0
PA	R4GFT6	4	0
PA	E7EDS8	FADS1	0
PA	F1NMN0	CPSF2	0
PA	R4GIT7	FITM2	0
PA	F1ND46	RNF121	0
PA	Q5ZL39	LOC100858156	0
PA	E1C5N7	PXMP4	0
PA	Q5ZLG1	RAB18	0
PA	E1C6B9	YIPF5	0
PA	R4GGW7	SYTL5	0
PA	F1NF56	RASA4	0
PA	Q5ZHN8	RCJMB04_35a17	0
PA	F1ND23	NDUFS3	0
PA	E1C594	LOC419511	0
PA	R4GL30	BAG2	0
PA	E1C7I8	TMEM63B	0
PA	R4GJW5	WEE1	0
PA	F1NGV6	DYNC2LI1	0
PA	F1NKE5	3	0
PA	F1NIQ1	SPATA20	0
PA	R4GG72	YEATS4	0
PA	F1NXA7	POLR1E	0
PA	E1BYG8	GSPT1	0
PA	F1P543	3	0
PA	F1NVD8	UFD1L	0
PA	Q5ZIV0	PPP6C	0
PA	E1BYU8	NUP98	0
PA	F1NU38	TRAPPC4	0
PA	F1NNU7	ACOT9	0
PA	Q9I8F3	MDP62	0
PA	F1N8P0	LRRK1	0
PA	E1BYF5	MLLT4	0
PA	P70080	TPH1	0
PA	F1NCB5	CEBPZ	0
PA	E1C7G9	WDR7	0
PA	B3TZC1	PNPLA7	0
PA	F1NIB4	HNRNPAB	0
PA	Q5ZHM5	RER1	0
PA	E1BZ36	CCDC90A	0
PA	F1NAQ6	KIF2B	0
PA	R4GLK6	LOC426044	0
PA	E1BTG6	SOAT1	0
PA	R4GHT2	LOC425706	0
PA	F1NCY5	UFL1	0
PA	E1BV34	Gga.3145	0
PA	E1C8N6	EVI5	0
PA	F1NXB9	COG3	0
PA	F1NGX8	SLC35E3	0
PA	F1NJF0	C1QBP	0
PA	F1N8P1	NRP1	0
PA	F1N8F0	SCD	0
PA	E1BW94	SF3B14	0
PA	E5DEK7	ND1	0
PA	F1NA54	TRIM9	0
PA	Q98953	S100A6	0
PA	E1BSU7	PLEKHM3	0
PA	P0C597	DUPD1	0
PA	E1BSV5	DOLPP1	0
PA	E1BWA8	CPNE4	0
PA	E1BT27	STARD13	0
PA	T2I4A2	enc3	0
PA	Q5F345	RCJMB04_35f19	0
PA	F1NLD4	CHUK	0
PA	E1C5R5	LRRK2	0
PA	F1NWI3	SLC25A13	0
PA	F1NPH8	Gga.51002	0
PA	E1BXX6	DIS3	0
PA	Q5ZMF5	RCJMB04_2d15	0
PA	F1NM59	RBM27	0
PA	Q5ZM37	RCJMB04_3e16	0
PA	E1C8I4	HUS1	0
PA	E1C8S3	SRBD1	0
PA	F1NS30	SECISBP2	0
PA	F1NNS8	PRDX4	0
PA	Q5ZM48	RCJMB04_3c18	0
PA	R4GG96	TARS2	0
PA	E1BTT4	HADHB	0
PA	A5HUJ4	TRIM7.2	0
PA	E1C0R9	C5H15ORF24	0
PA	E1C5L3	CNOT6L	0
PA	F1NTI4	GTPBP8	0
PA	R4GFR4	LOC100857133	0
PA	Q6XD56	2	0
PA	F1NYM3	NDUFS7	0
PA	F1NE49	RTEL1	0
PA	E1BSN0	SLC25A17	0
PA	F1NDQ2	LOC422347	0
PA	E1C268	GAPVD1	0
PA	R4GJZ6	GOLPH3	0
PA	F6SQB5	UBE2D2	0
PA	F1P5X5	RCC2	0
PA	F1NV37	NT5C1B	0
PA	E1BST4	PLXNB2	0
PA	F1NLV9	POLR1B	0
PA	E1C3B2	COX6A1	0
PA	F1NZ57	VPRBP	0
PA	F1NN41	PXDN	0
PA	E1C549	VPS13A	0
PA	P37383	RAD51A	0
PA	R4GM91	BCAR1	0
PA	H9KZ88	GNAI2	0
PA	F1NHB3	TMEM11	0
PA	F1NZU1	SNX14	0
PA	F1NUQ7	C10H15orf61	0
PA	F1NID0	VPS39	0
PA	F1NG99	IGF1R	0
PA	E1C8I5	ORC4	0
PA	F1NZH6	PECR	0
PA	E1C7I2	MRPL14	0
PA	E1BZP8	AGPAT6	0
PA	E1BR67	NOD1	0
PA	F1NVX8	4	0
PA	F1NGX7	SLC35B1	0
PA	F1NII6	NHP2L1	0
PA	F1NQF9	KIAA1468	0
PA	F1P157	XPO4	0
PA	F1NWS4	LOC100859347	0
PA	Q3YK19	BRIP1	0
PA	E1C5I8	NSUN5	0
PA	E1C6L7	SGCD	0
PA	F1NJF1	TTI2	0
PA	F1P212	TMX3	0
PA	E1C5N0	PPFIA1	0
PA	Q2EJ72	ERBB2	0
PA	F1NG51	VAV2	0
PA	F1NMN7	ALDH9A1	0
PA	E1BVA6	VPS33A	0
PA	F1NXX2	MRPS22	0
PA	Q71R46	MID1	0
PA	E1C902	GALK2	0
PA	E1C6G9	NCKAP1	0
PA	E1BSC6	OSBPL5	0
PA	Q7T2X3	LDLR	0
PA	Q5ZIB0	SDF2L1	0
PA	F1NDV6	USP6NL	0
PA	E1BYF3	AGPAT3	0
PA	O12969	mu-ARP1	0
PA	F1P414	DNAJB14	0
PA	F1N8H6	HP1BP3	0
PA	F1P241	CRKL	0
PA	R4GI67	MMGT1	0
PA	E1BSW8	TIMMDC1	0
PA	E1BYB2	KIDINS220	0
PA	F1NYK2	QSOX1	0
PA	Q76I89	NDC80	0
PA	Q5F3S3	RCJMB04_8b2	0
PA	D2D3P4	Rab27a	0
PA	Q5ZHM9	RASA2	0
PA	R4GIS7	NDUFS2	0
PA	A5A748	FAAP100	0
PA	F1P1Z2	LOC419035	0
PA	F1P4E5	RABGGTB	0
PA	O57658	BMP1	0
PA	Q8UUR2	ZW10	0
PA	F1NZ71	OSGEPL1	0
PA	H9L236	MRPS12	0
PA	F1NYN5	SLC38A1	0
PA	E1C7R3	KSR1	0
PA	E1BS93	METTL23	0
PA	E1C6C9	NDUFB10	0
PA	F1NWG2	CTSC	0
PA	P63283	UBE2I	0
PA	F1NN92	UCK1	0
PA	F1NSU6	ZADH2	0
PA	R9PXN8	RPS6KA5	0
PA	E1C7S2	HSDL2	0
PA	Q5ZLC9	GOLGA7	0
PA	F1NW83	MOBKL1A	0
PA	F1P304	ATP5O	0
PA	P08836	FDPS	0
PA	E1BQI8	CLIP2	0
PA	E1C722	RABL2B	0
PA	F1NCJ9	PUS7	0
PA	E1BQD9	4	0
PA	E1C2S1	TLN1	0
PA	F1NPV8	BYSL	0
PA	E1BWV6	MRPL21	0
PA	E1BS10	ABCB6	0
PA	A8C754	THADA	0
PA	R4GKJ2	LOC100858849	0
PA	E1C0C4	PEX13	0
PA	F1P5D1	LOC427001	0
PA	F1P0X4	SMARCAL1	0
PA	F1NS53	PLEKHM1	0
PA	A4ZZ65	2	0
PA	Q8QG58	NAB1	0
PA	F1P1F3	TOP3A	0
PA	F1NJ00	4	0
PA	F1NYZ7	CLIC4	0
PA	R4GJR8	SLC25A51	0
PA	Q5F463	RCJMB04_2m11	0
PA	E1C4F4	KCNK13	0
PA	R4GHG6	LOC100858988	0
PA	E1BT18	SLC27A4	0
PA	E1BRY7	FHL3	0
PA	E1BQT0	FAM118B	0
PA	R4GIU0	LOC100859613	0
PA	Q5ZJ68	RCJMB04_20f2	0
PA	E5DEJ0	ND4	0
PA	F1NG21	RNMTL1	0
PA	E1BVQ1	HIP1R	0
PA	F1NES4	Gga.30068	0
PA	F1NSZ7	4	0
PA	F1P186	SLC38A7	0
PA	F1NHV7	CZH9ORF100	0
PA	Q8QGH2	SUMO1	0
PA	Q5F3U1	RCJMB04_7c5	0
PA	E1BST8	PIGU	0
PA	F1NG30	NAA25	0
PA	R4GJG7	MCM3AP	0
PA	F1P4D9	MYO1E	0
PA	F1NMA2	SULT1E1	0
PA	F6RHH1	KPNA4	0
PA	Q90830	CRTAP	0
PA	E1C254	RNGTT	0
PA	E1BUG9	NUDCD2	0
PA	F1P300	SLC6A9	0
PA	E1BWT2	4	0
PA	F1P0I3	DDX10	0
PA	E1BQL9	IL17REL	0
PA	R4GFY3	WDR81	0
PA	F1NB03	LOC101751760	0
PA	E1C0M6	UPF2	0
PA	E1C860	DCLK2	0
PA	E1BZ56	PSMG2	0
PA	E1C8U1	NUP35	0
PA	E1C1E7	METTL19	0
PA	E1BX03	FUBP1	0
PA	R4GGW9	YRDC	0
PA	F1NEP1	Gga.9990	0
PA	R4GH93	Gga.29531	0
PA	E1BQT3	DOPEY1	0
PA	E1BRU0	MAD1L1	0
PA	F1NT30	4	0
PA	F1NTQ4	4	0
PA	Q5ZKD1	CEPT1	0
PA	Q5ZJN9	TMEM120B	0
PA	E1C6R1	TRIT1	0
PA	F1N9E7	ZDHHC17	0
PA	Q5ZMS0	RCJMB04_1f15	0
PA	E1BRQ4	C2ORF18	0
PA	F1NA53	DDX49	0
PA	F1NM13	ANKMY2	0
PA	Q5ZLD9	RCJMB04_6j20	0
PA	Q5ZLG9	WDR59	0
PA	E1BVN1	MTX2	0
PA	F1NB47	Gga.31120	0
PA	Q5ZMU7	ICMT	0
PA	F1NBY2	REEP3	0
PA	E1C3T6	ECI1	0
PA	R4GJN2	MMP14	0
PA	F1NF80	PPCS	0
PA	F1P4A5	CDC16	0
PA	R4GMK6	NOL9	0
PA	Q5ZI55	KIF23	0
PA	F1NEV6	4	0
PA	A0A023PTR9	3	0
PA	E1C892	MRPL46	0
PA	Q5ZII8	CD151	0
PA	E1BV17	LMBRD2	0
PA	F1P4D3	NADSYN1	0
PA	F1NHX3	LEMD3	0
PA	Q5ZMJ7	RCJMB04_1n3	0
PA	F1NXP6	CASP8	0
PA	F1NYT6	Gga.51192	0
PA	E1BSC1	SHC4	0
PA	E1BYW9	PSMB3	0
PA	E1BUW6	LOC101752174	0
PA	E1C0K5	MFGE8	0
PA	Q5ZJH1	GEMIN2	0
PA	F1NZ34	NUP54	0
PA	F1NY55	ANKLE2	0
PA	F1NAG9	NEK9	0
PA	F1NUD1	XAB1	0
PA	F1NFA8	NUP62	0
PA	E1C7T7	MTG1	0
PA	R4GKV5	EMC6	0
PA	F1P442	NAE1	0
PA	H9KZJ8	SMG5	0
PA	E1BWJ3	MED14	0
PA	F1NDZ7	FBXO21	0
PA	H9L0U6	PSMB4	0
PA	R4GG43	LOC100859543	0
PA	E1C2E5	NUDT12	0
PA	F1NNJ1	ADCK1	0
PA	F1NN09	MYO19	0
PA	R4GF63	LOC101747947	0
PA	F1NI57	CWC22	0
PA	E1C8H6	Gga.54079	0
PA	F1NZW1	PM5	0
PA	Q5ZKX4	RCJMB04_8m14	0
PA	E1C9B0	B4GALT4	0
PA	E1BWB1	BCL7A	0
PA	F1P4I9	ADRM1	0
PA	Q5F406	RCJMB04_3o14	0
PA	Q5F375	STK24	0
PA	F1NZH8	ORAI1	0
PA	Q5ZIL9	kbp	0
PA	E1C3P8	NME7	0
PA	E1BQ59	Gga.48287	0
PA	R4GL21	TUSC2	0
PA	F1NBY5	TBC1D15	0
PA	E1BWW3	SMC6	0
PA	F1NEX8	RBM45	0
PA	R4GK81	4	0
PA	E1BU01	CDC42BPB	0
PA	C4PCA3	4	0
PA	E1BQV1	TRIO	0
PA	E1BRJ6	PQLC1	0
PA	E1BSU3	STAG2	0
PA	Q5ZJB7	CHMP7	0
PA	F1NFA6	FAM62C	0
PA	P10288	CDH2	0
PA	E1BZT3	C7ORF26	0
PA	Q5ZIW7	ATG4A	0
PA	E1BXI7	LARS2	0
PA	R4GI05	SCAMP3	0
PA	H9L0R8	LOC425431	0
PA	F1N9Z8	HDDC2	0
PA	R4GMG1	KANSL2	0
PA	F1NW36	ATG4B	0
PA	F1P2G4	CAP1	0
PA	E1BU14	TAF9	0
PA	F1NHJ4	WDR6	0
PA	Q5F3J5	PSME3	0
PA	F1NPX4	CCZ1	0
PA	E1BQP0	PPTC7	0
PA	F1NMM0	POMT1	0
PA	F1NI59	LZTS1	0
PA	F1NNV2	ACSL5	0
PA	F1NHI3	DHX15	0
PA	Q5ZMQ0	ARMC1	0
PA	R4GGT7	CLK1	0
PA	P07850	SUOX	0
PA	F1NJS0	TWISTNB	0
PA	Q8UWJ8	2	0
PA	E1C3C4	4	0
PA	E1BQF7	RNF2	0
PA	F1NG68	LOC100858408	0
PA	Q91013	cPITSLRE	0
PA	E1C1K6	RCL1	0
PA	E1BSZ0	AGPAT5	0
PA	F1NB10	GPS1	0
PA	Q5F3Z8	FBXL18	0
PA	F1N9S4	COIL	0
PA	F1NEQ6	PSMA6	0
PA	Q90634	2	0
PA	F1NG54	SLC15A4	0
PA	F1NP17	LYST	0
PA	F1NLV3	FAM18B1	0
PA	F1NJ46	C5H14ORF169	0
PA	F1NNH9	TOMM70A	0
PA	E1C996	LOC768817	0
PA	F1P0M2	PCCA	0
PA	F1N963	FCF1	0
PA	F1P548	FLVCR1	0
PA	R9PXN3	TES	0
PA	E1C843	INTS12	0
PA	E1C467	SYS1	0
PA	Q5ZK58	RCJMB04_13a24	0
PA	F1NC15	ZNF639	0
PA	F1NWD4	NGLY1	0
PA	F1N9A6	RNF20	0
PA	B5LEQ3	2	0
PA	R4GIJ4	LOC100857591	0
PA	Q5ZIU8	KATNB1	0
PA	R4GKZ7	G6PC3	0
PA	R4GJL1	NIPSNAP3A	0
PA	R4GKW2	TMEM167B	0
PA	Q5ZKY9	MED20	0
PA	F1NS59	4	0
PA	F1P102	3	0
PA	R4GGB8	GAS2L3	0
PA	E1C7S5	PLEKHG1	0
PA	F1NJ73	AK2	0
PA	R4GJY6	TMUB1	0
PA	E1BRP3	VTA1	0
PA	H9L139	LOC100859842	0
PA	E1C4Y0	Gga.25164	0
PA	H9KZY5	Gga.28286	0
PA	F1NV90	RB1	0
PA	Q5W4T6	RAD50	0
PA	F1P2G9	DYNC1LI2	0
PA	F1NE00	KIF5C	0
PA	F1P0H0	NPAT	0
PA	F1NCS8	PSMC6	0
PA	Q5F3M9	RCJMB04_12k21	0
PA	R4GHN9	LUZP1	0
PA	R4GKT6	MACF1	0
PA	H9L0S7	QPCTL	0
PA	R4GMJ4	EIF3K	0
PA	R4GLP7	3	0
PA	F1P336	NCL	0
PA	F1NTJ8	3	0
PA	R4GLK4	ELAVL1	0
PA	Q5ZLA4	RCJMB04_6p13	0
PA	F1P3F1	Gga.51956	0
PA	R4GHJ5	CDC42EP1	0
PA	F1NE60	SLC9A1	0
PA	F1NWA8	DNPEP	0
PA	F1NZU2	SYNCRIP	0
PA	Q90X07	PSEN2	0
PA	F1NKE8	PDXK	0
PA	F1P199	PPFIBP1	0
PA	A5HUM0	TAP1	0
PA	F1NAY8	MVD	0
PA	Q5ZLC7	MAPRE1	0
PA	F1N954	PSMA1	0
PA	E1BRU3	LOC100858247	0
PA	F1NSS7	BRIX1	0
PA	P12105	COL3A1	0
PA	F1NEW6	MRPL19	0
PA	Q5ZJZ0	RCJMB04_14f8	0
PA	Q5ZKW7	RCJMB04_8n22	0
PA	Q5F417	RCJMB04_3n1	0
PA	Q5ZJ02	ZNF326	0
PA	E1BSC0	DDX46	0
PA	Q5ZL62	RCJMB04_7i12	0
PA	Q5ZK88	PSPC1	0
PA	E1C4Z7	DTNA	0
PA	Q6BCB8	4	0
PA	R4GIK4	Gga.13698	0
PA	Q5ZMC9	NDE1	0
PA	F1P3B4	DCAF17	0
PA	F1P5P6	PHF21A	0
PA	F1NIW6	TRABD	0
PA	F1NUP8	IFI27L2	0
PA	E1C3R3	4	0
PA	F1NHP0	4	0
PA	C6KIB2	KPNA3	0
PA	F1NPX2		0
PA	R4GK93		0
PA	Q5ZL24		0
PA	F1N9K3		0
PA	F1NM63		0
PA	Q5ZKG4		0
PA	F1P5I4	KIAA1211L	0
PA	F1P2D7		0
PA	F1NGQ2		0
PA	F1NDR5		0
PA	H9L0K6		0
PA	F1P474		0
PA	E1C8L9		0
PA	A2T4P0	TBP	0
PA	E1BVM8		0
PA	F1NPB0		0
PA	F1NE09		0
PA	Q5ZKP7		0
PA	E1BXT7		0
PA	Q90985		0
PA	Q8JHA4		0
PA	Q5ZMW7		0
PA	R4GJ83		0
PA	F1NS33		0
PA	R4GM95		0
PA	Q5ZIM8		0
PA	Q5F387		0
PA	A5HUK7		0
PA	E1C2R3		0
PA	E1BWN4		0
PA	Q5ZLZ5		0
PA	F1NVJ6		0
PA	K4Q293		0
PA	Q76F78		0
PA	B6ZLK2		0
PA	H9L0C0		0
PA	R4GKH2		0
PA	R4GFI0		0
PA	F1NAF3		0
PA	Q5ZMW3		0
PA	P09648		0
PA	P17678		0
PA	Q5F480		0
PA	Q8UUW7		0
PA	Q0WYX8		0
PA	P00523		0
PA	Q7SZJ0		0
PA	Q5G8Y9		0
PA	F1NCV6		0
PA	Q5ZIW0		0
PA	Q5ZHM8		0
PA	Q5F3S8		0
PA	Q5F3K9	MTX3	0
PA	Q90900		0
PA	E1BW85		0
PA	E1C579		0
PA	E1BZG5		0
PA	F1NUQ5		0
PA	F1NML7		0
PA	F1P2Z5		0
PA	R4GIZ3		0
PA	F1NA77		0
PA	F1NIE9		0
PA	Q5ZHL4		0
PA	Q6UZ95		0
PA	Q9YHW8		0
PA	Q5ZLF3		0
PA	F1NBX2		0
PA	E1C5A6		0
PA	F1P4M9		0
PA	F1NYD7		0
PA	H9KZZ3		0
PA	F1NSY9		0
PA	F1NWS9		0
PA	F1NF62		0
PA	F1N9S1		0
PA	H9KZN3		0
PA	R4GMD6		0
PA	E1BUY1		0
PA	F1NVZ4		0
PA	Q5ZLZ7		0
PA	R4GH90		0
PA	Q7T1F5		0
PA	F1P3T7		0
PA	F1P2J0		0
PA	F1NY17		0
PA	F1NYT7		0
PA	F1NN86		0
PA	E1C2C2		0
PA	F1NSP3		0
PA	R4GIB9		0
PA	E1C7V7		0
PA	F1NDA8		0
PA	F1NIW9		0
PA	F1N8A3		0
PA	B4ZD28		0
PA	R4GIJ1		0
PA	E1BU29		0
PA	F1NU27		0
PA	F1NY92		0
PA	F1P3R1		0
PA	R4GGU9		0
PA	R4GFJ3		0
PA	E1C368		0
PA	F1NSA6		0
PA	H9KZD4		0
PA	F1P0I2		0
PA	E1C4I0		0
PA	E1BUY3		0
PA	F1NEZ7		0
PA	F1NLK4		0
PA	E1C793		0
PA	E1BXI3		0
PA	E1BV28		0
PA	F1NWA7		0
PA	F1NGS9		0
PA	E1C7G7		0
PA	E1BSM9	KDELC1	0
PA	F1NHL0		0
PA	F1NF74		0
PA	F1NF25		0
PA	F1NJY4		0
PA	H9L024		0
PA	Q197X2		0
PA	Q5ZKG7		0
PA	F1NEW9		0
PA	Q5ZK24		0
PA	Q5ZM23		0
PA	F1NSZ2		0
PA	Q91014	2	0
PA	Q5ZHL9		0
PA	U5LV87		0
PA	F1NC82		0
PA	R4GLW7		0
PA	E1C7K5		0
PA	R4GGN0		0
PA	F1NM47		0
PA	E1BSP8	SEC24D	0
PA	Q98916		0
PA	E1BZU4		0
PA	F1NFE0		0
PA	F1NRL3		0
PA	F1NSW0	VAPB	0
PA	E1BQK3		0
PA	E1C316		0
PA	E1BWP2		0
