# Supplementary material for: Host Interaction Analysis of PA-N155 and PA-N182 in Chicken Cells Reveals an Essential Role of UBA52 for Replication of H5N1 Avian Influenza Virus
Source: Front Microbiol. 2018 May 15;9:936. doi: 10.3389/fmicb.2018.00936 (PMC5963055; doi:10.3389/fmicb.2018.00936)
Supplement: Supplementary file 2 [file Table_2.XLSX]

## Sheet: venn_result
The difference interacting factors between PA-N155 and PA-N182
There are 491 (PA-N155) and 302 (PA-N182) interacting proteins being identified in chicken DF1 cells. Of these, 269 host proteins were only found to interact with PA-N155,80 host proteins were only found to interact with PA-N182, and 222 were common host proteins shared by PA-N155 and PA-N182.
Names	total	elements
PA-N155 PA-N182	222	ABCD3
		ABCF2
		ACTL6A
		AFG3L2
		AHSA1
		AHSA2
		AIFM1
		AIMP1
		ALG5
		AP2M1
		AP3B1
		AP3M1
		ARCN1
		ATL2
		ATP2A2
		ATP2B4
		ATP5B
		ATP5C1
		C22ORF28
		CAD
		CAND1
		CAPN6
		CCT5
		CDK2
		CDS2
		COPG
		CRMP4A
		cRPS11
		CSE1L
		CTSZ
		CYP20A1
		D0VX29
		DDX18
		DDX6
		DERL1
		DHCR7
		DHX30
		DNAJC10
		DNAJC13
		DNM1
		DOCK1
		DRG1
		DYNC1H1
		DYNC1LI1
		E1BQ63
		EIF2S1
		EIF2S3
		EIF3B
		EIF4A3
		ELAVL1
		EPHA2
		ERGIC2
		ERLIN2
		F1NF68
		F1NRQ2
		F1NW17
		FARSA
		FASN
		FASTKD2
		FH
		GARS
		GBAS
		GCN1L1
		Gga.12343
		Gga.14530
		Gga.30681
		Gga.32618
		Gga.55651
		GLUD1
		GSK3B
		GULP1
		H9L3L1
		HEATR1
		HNRNPM
		HNRNPU
		HSD17B7
		HSPA12A
		IGF2BP1
		IPO13
		IPO5
		IPO7
		IQGAP1
		ITPRIP
		KNTC1
		KPNB1
		LARS
		LGMN
		LIG1
		LMNB2
		LOC100857104
		LOC100857165
		LOC100857691
		LOC100859387
		LOC100859596
		LOC100859860
		LOC100859909
		LOC430067
		LOC776067
		LOC776992
		LRPPRC
		LTN1
		MAP2K1
		MAP2K2
		MAP2K3
		MARS
		MCM4
		MCM5
		MMS19
		MOCS3
		MON2
		MTHFD1
		MTPAP
		MYD88
		MYO9B
		NDUFA9
		NEK6
		NF1
		NOB1
		NOP58
		NPEPPS
		NSF
		NUP205
		NUP93
		OTUB1
		P09644
		P32882
		PARP14
		PARVA
		PBEF1
		PCNA
		PFKP
		PGM3
		PHB2
		PPEF1
		PPME1
		PRKACB
		PRPF6
		PSMB5
		PSMC1
		PSMC2
		PSMC3
		PSMC5
		PTPLAD1
		PTPN2
		PTPN9
		PURB
		PYC
		PYCR2
		Q90WF1
		Q90XD9
		Q9DEH3
		QSOX2
		RAB28
		RAB7L1
		RAB8A
		RAF1
		RARS2
		RCJMB04_20p15
		RCJMB04_22f12
		RCJMB04_34k10
		RCJMB04_9e4
		RFC5
		RPAP1
		RPL18A
		RPL21
		RPL26L1
		RPL27
		RPN1
		RPN2
		RPS15A
		RPS2
		RPS24
		RPS3
		RPS3A
		RPS4X
		RPS6KA3
		RUVBL1
		SACM1L
		SDR16C5
		SEC61A1
		SFXN3
		SLC1A4
		SLC25A21
		SLC25A22
		SLC25A39
		SLC25A5
		SLC7A5
		SMARCA5
		SMC1
		SMC2
		SMC3
		SMC4
		SMPD4
		SNX8
		SQSTM1
		STAT3
		SURF4
		TBC1D9B
		TBRG4
		tcp-1
		THBS1
		TIMM23
		TM9SF3
		TMCO1
		TMEM126A
		TMEM164
		TMEM209
		TMEM33
		TMEM43
		TMTC3
		TNPO3
		TP53RK
		TRIP13
		UBA52
		UBE2N
		UNC45A
		VAC14
		WAPAL
		WARS
		WDR37
		XPO5
		XPOT
PA-N155	269	A2ML4
		AARSD1
		ABCA5
		ACOT8
		ADRBK2
		AGPAT9
		AIMP2
		AKT2
		AP3D1
		AP3S1
		APOOL
		ARFGEF2
		ARID3A
		ARL1
		ARL3
		ATP6V1H
		BICD2
		BTAF1
		BZW1
		C2ORF47
		C6H10ORF76
		CAPZA1
		CCDC104
		CCDC47
		CHCHD4
		CHD9
		CHP1
		CLN6
		CLPTM1L
		CMPK
		cMSH2
		CNOT1
		COL6A2
		COPE
		CRMP2A
		CTGF
		CTNNB1
		DAP3
		DARS
		DCBLD1
		DCTN5
		DDX19B
		DGCR8
		DHX33
		DLD
		DNAH1
		DNAJA3
		DNAJA4
		DNAJB6
		DPM1
		E1BSN7
		E1C3L7
		E1C5B5
		E1C7M2
		EEF1E1
		EIF2AK2
		EIF3M
		ELOVL5
		EMC4
		ERGIC1
		ERLIN1
		F1NFP5
		F1NRZ4
		F1NXD7
		FAAH2
		FAF2
		fancd2
		FAT4
		FITM2
		FLNB
		FN1
		GCC2
		Gga.22231
		Gga.2859
		Gga.48381
		Gga.48892
		Gga.55607
		Gga.55993
		GLIPR2
		GLT8D2
		GMDS
		GNA13
		GNB2L1
		GSTA3
		H2B-I
		H9L1C1
		H9L258
		HK1
		HM13
		HNRNPA0
		HOMER3
		HSD17B11
		Hsp25
		HSPB1
		IDH2
		IGDCC4
		IGF2BP3
		INTS8
		ITPA
		ITSN1
		KIAA2026
		KIF27
		KRT3
		LDB3
		LIMA1
		LIPA
		LMF2
		LOC100857231
		LOC100857262
		LOC100858467
		LOC100859076
		LOC100859776
		LOC101750034
		LOC415976
		LOC421441
		LOC423693
		LOC427362
		LOC428510
		LONP1
		LPCAT2
		LSG1
		MAB21L2
		MAP3K3
		MAT1A
		MDN1
		MGST1
		MSLN
		MSMO1
		MTHFD1L
		MXRA8
		MYH1F
		MYH1G
		NAA30
		NBEA
		NEB
		NEK7
		NME4
		NOC3L
		NPC1
		NPM1
		NPM3
		NRK
		NUBP2
		NUDT1
		OSTC
		P02588
		P02604
		P16419
		P68139
		PARVB
		PCSK5
		PDCD6
		PDIA6
		PDK1
		PDXDC1
		PELO
		PGRMC1
		PHB
		PI4KA
		PIPKIgamma90
		PKM
		POLR2H
		PPP1R9A
		PRPF39
		PSMA5
		PSMC6
		PSMD1
		PSMD10
		PSMD11
		PSMD13
		PSMD14
		PSMD2
		PTDSS1
		PXMP4
		Q0MRC6
		Q5ZJZ5
		Q5ZKN9
		Q5ZLD4
		Q90576
		Q9DF58
		R4GGT0
		RAB10
		RAB14
		RAB1A
		RAB21
		RAB2A
		RAB43
		RAB6A
		RAD50
		RAI14
		RBM6
		RCJMB04_1c14
		RCJMB04_1g23
		RCJMB04_20b9
		RCJMB04_23a9
		RCJMB04_23o18
		RCJMB04_24e8
		RCJMB04_2o24
		RCJMB04_33i8
		RCJMB04_6k21
		RCJMB04_7b3
		RIMS1
		RIN3
		RNF185
		RNF213
		RPL4
		RPS20
		RPS8
		RRAS2
		RRBP1
		RSL1D1
		RSU1
		SAAL1
		SACS
		SCN5A
		SEC31A
		SEC61A2
		SEL1L
		SENP1
		SGMS1
		SKP1
		SLC25A1
		SLC25A24
		SLC25A3
		SLC25A4
		SLC33A1
		SLC35B2
		SLC35E1
		SLC38A10
		SLK
		SNRPB
		SNRPD1
		SNRPD3
		SNRPF
		SPTBN1
		SPTLC1
		SQLE
		SSR1
		SSR3
		SUPT5H
		SYCP1
		TANC2
		THBD
		TJP2
		TLCD1
		TMEM115
		TMEM120A
		TMEM48
		TMEM63B
		TPRKB
		TRAF2S
		TRAM1
		TRMT2A
		TRRAP
		TSPO
		TUBG1
		UBE2M
		UGDH
		UTRN
		V9GVG9
		V9GVQ0
		V9GW36
		VDAC2
		VMP1
		VPS4A
		WLS
		XPO7
		ZNF512
		ABCC1
PA-N182	80	ABCF3
		ACACA
		ACADSB
		ADRM1
		ATP1A1
		ATP5L
		AURKA
		brg1
		cdk6
		CHPF
		CHSY1
		CKAP5
		CNP
		CUL4A
		CZH9ORF64
		DDX27
		DDX47
		DNAJC11
		DOK2
		EHD3
		EIF2S2
		EIF3A
		EIF3D
		ELMO2
		EMC1
		EPB41L1
		EPRS
		F1NHH9
		F1NY52
		F1NY99
		F1NYI8
		FMNL2
		GFPT1
		GPX7
		GSPT1
		HDAC1
		HDLBP
		HELLS
		HSDL2
		IPO9
		ITGAV
		KPNA2
		KTN1
		LOC100858210
		LOC101747528
		LOC770025
		MCM3
		MCM6
		MCU
		MSH2
		MSH6
		NMD3
		NUP153
		P00368
		PDS5B
		PURG
		Q98TT7
		Q9I898
		RAB33B
		RBFOX2
		RCJMB04_23c19
		RCJMB04_29p4
		RCJMB04_2h4
		RCJMB04_3m18
		RCJMB04_8n14
		RFC2
		RFTN1
		SBNO1
		SFXN1
		SMTN
		SRPR
		SRPRB
		TBC1D5
		TOP2B
		TSC2
		TTC37
		TUBGCP3
		USP9X
		XPO1
