# Supplementary material for: Host Interaction Analysis of PA-N155 and PA-N182 in Chicken Cells Reveals an Essential Role of UBA52 for Replication of H5N1 Avian Influenza Virus
Source: Front Microbiol. 2018 May 15;9:936. doi: 10.3389/fmicb.2018.00936 (PMC5963055; doi:10.3389/fmicb.2018.00936)
Supplement: Supplementary file 3 [file Table_3.XLSX]

## Sheet: PA-N155 
Analysis: Protein domain of interacting proteins of PA-N155
Protein domain	No. of genes in the dataset	No.of genes in the background dataset	Percentage of genes	Fold enrichment	P-value (Hypergeometric test)	Bonferroni method	BH method	Q-value (Storey-Tibshirani method)
AAA	20	145	5.20833	6.91013	1.11837e-11	1.08482e-08	1.08482e-08	6.25249e-08	DYNC1H1; ATP5B; MCM4; RNF213; PSMC5; PSMC2; AFG3L2; MDN1; NSF; ABCD3; PSMC6; PSMC1; ABCF2; PSMC3; ABCA5; RUVBL1; TRIP13; VPS4A; RFC5; LONP1;
IBN_N	7	16	1.82292	21.9262	1.17459e-08	1.13935e-05	5.69675e-06	3.28339e-05	XPO5; XPO7; XPOT; KPNB1; CSE1L; IPO7; IPO13;
RAB	8	64	2.08333	6.26645	3.91943e-05	0.0380185	0.0112099	0.0646095	RAB8A; RAB21; RAB6A; RAB2A; RAB10; RAB14; RAB1A; RAB43;
PHB	4	11	1.04167	18.2387	4.62264e-05	0.0448396	0.0112099	0.0646095	PHB2; PHB; ERLIN1; ERLIN2;
WHEP-TRS	3	5	0.78125	30.0861	7.66874e-05	0.0743867	0.0148773	0.0857474	WARS; GARS; MARS;
SMC_hinge	3	6	0.78125	25.0801	0.0001511	0.146567	0.0244278	0.140792	SMC3; SMC4; SMC2;
Sm	4	17	1.04167	11.8053	0.000303162	0.294067	0.0389389	0.224429	SNRPB; SNRPD3; SNRPD1; SNRPF;
HELICc	9	111	2.34375	4.06443	0.000387134	0.37552	0.0389389	0.224429	SMARCA5; DDX19B; DHX30; BTAF1; EIF4A3; DDX18; CHD9; DDX6; DHX33;
KOW	3	8	0.78125	18.8179	0.000410639	0.39832	0.0389389	0.224429	RPL26L1; SUPT5H; RPL27;
DEXDc	9	112	2.34375	4.02814	0.000413692	0.401281	0.0389389	0.224429	SMARCA5; DDX19B; DHX30; BTAF1; EIF4A3; DDX18; CHD9; DDX6; DHX33;
DnaJ	6	50	1.5625	6.01803	0.000461382	0.44754	0.0389389	0.224429	SACS; DNAJC13; DNAJC10; DNAJA4; DNAJA3; DNAJB6;
S_TKc	16	307	4.16667	2.61141	0.000481718	0.467266	0.0389389	0.224429	SLK; NRK; EIF2AK2; MAP2K1; MAP2K2; MAP3K3; PRKACB; RPS6KA3; RAF1; ADRBK2; NEK6; NEK7; CDK2; MAP2K3; GSK3B; AKT2;
CH	6	66	1.5625	4.55934	0.00201969	1	0.1507	0.868578	FLNB; UTRN; SPTBN1; IQGAP1; PARVB; PARVA;
PINT	3	16	0.78125	9.41482	0.00364647	1	0.252649	1	PSMD13; PSMD11; EIF3M;
small_GTPase	4	35	1.04167	5.73574	0.00502651	1	0.325048	1	RAB6A; RRAS2; RAB1A; RAB28;
RAP	2	6	0.520833	16.7478	0.00565693	1	0.342951	1	TBRG4; FASTKD2;
MCM	2	9	0.520833	11.1714	0.0130486	1	0.667922	1	MCM4; MCM5;
HAT	2	9	0.520833	11.1714	0.0130486	1	0.667922	1	PRPF6; PRPF39;
RPOL8c	1	1	0.260417	50.0768	0.0199688	1	0.667922	1	POLR2H;
NGN	1	1	0.260417	50.0768	0.0199688	1	0.667922	1	SUPT5H;
BP28CT	1	1	0.260417	50.0768	0.0199688	1	0.667922	1	HEATR1;
BLVR	1	1	0.260417	50.0768	0.0199688	1	0.667922	1	AP3D1;
DUF1751	1	1	0.260417	50.0768	0.0199688	1	0.667922	1	TMEM115;
PKS_ER	1	1	0.260417	50.0768	0.0199688	1	0.667922	1	FASN;
PKS_KR	1	1	0.260417	50.0768	0.0199688	1	0.667922	1	FASN;
AIF_C	1	1	0.260417	50.0768	0.0199688	1	0.667922	1	AIFM1;
UDPG_MGDP_dh_C	1	1	0.260417	50.0768	0.0199688	1	0.667922	1	UGDH;
Aha1_N	1	1	0.260417	50.0768	0.0199688	1	0.667922	1	AHSA1;
HEPN	1	1	0.260417	50.0768	0.0199688	1	0.667922	1	SACS;
Mab-21	2	12	0.520833	8.38089	0.0229967	1	0.743561	1	ITPRIP; MAB21L2;
S_TK_X	4	56	1.04167	3.58522	0.0254675	1	0.796885	1	PRKACB; RPS6KA3; ADRBK2; AKT2;
FN2	2	14	0.520833	7.18447	0.0308877	1	0.89514	1	FN1; SEL1L;
PB1	2	14	0.520833	7.18447	0.0308877	1	0.89514	1	MAP3K3; SQSTM1;
RasGAP	2	15	0.520833	6.70583	0.0351771	1	0.89514	1	NF1; IQGAP1;
AP3B1_C	1	2	0.260417	25.163	0.0395399	1	0.89514	1	AP3B1;
CPSase_sm_chain	1	2	0.260417	25.163	0.0395399	1	0.89514	1	CAD;
CPSase_L_D3	1	2	0.260417	25.163	0.0395399	1	0.89514	1	CAD;
CTD	1	2	0.260417	25.163	0.0395399	1	0.89514	1	SUPT5H;
eRF1_1	1	2	0.260417	25.163	0.0395399	1	0.89514	1	PELO;
CDC48_2	1	2	0.260417	25.163	0.0395399	1	0.89514	1	NSF;
ELFV_dehydrog	1	2	0.260417	25.163	0.0395399	1	0.89514	1	GLUD1;
Skp1	1	2	0.260417	25.163	0.0395399	1	0.89514	1	SKP1;
PI3Kc	2	16	0.520833	6.28697	0.0396815	1	0.89514	1	TRRAP; PI4KA;
coiled coil region	72	2968	18.75	1.21497	0.0430435	1	0.935266	1	DYNC1H1; KRT3; ARCN1; PSMD2; SMC3; LMNB2; RNF213; UTRN; PSMC5; PSMC2; XPO5; SLK; SMC4; SMC2; LIG1; GULP1; RRBP1; RAD50; KIF27; MDN1; PRPF6; NRK; GCC2; DOCK1; SYCP1; WAPAL; CCDC47; TJP2; MYO9B; ITSN1; IQGAP1; RAI14; ITPRIP; STAT3; MAP2K1; MAP2K2; RIMS1; PSMC6; DNAH1; NOP58; BICD2; HEATR1; AP3D1; PPP1R9A; SLC38A10; THBS1; AIMP1; PSMC1; ABCF2; HNRNPU; ATL2; LSG1; LRPPRC; RPN1; WDR37; PRPF39; KIAA202…
TLC	2	17	0.520833	5.91737	0.0443906	1	0.935266	1	TLCD1; TRAM1;
RRM_2	2	17	0.520833	5.91737	0.0443906	1	0.935266	1	RBM6; IGF2BP1;
KH	3	40	0.78125	3.76734	0.045317	1	0.935266	1	RPS3; IGF2BP1; IGF2BP3;
Cation_ATPase_N	2	18	0.520833	5.58881	0.0492946	1	0.956315	1	ATP2A2; ATP2B4;
HA2	2	18	0.520833	5.58881	0.0492946	1	0.956315	1	DHX30; DHX33;
PlsC	2	18	0.520833	5.58881	0.0492946	1	0.956315	1	LPCAT2; AGPAT9;
ZnF_ZZ	2	19	0.520833	5.29482	0.0543838	1	0.980669	1	UTRN; SQSTM1;
NOSIC	1	3	0.260417	16.8032	0.0587211	1	0.980669	1	NOP58;
CDC48_N	1	3	0.260417	16.8032	0.0587211	1	0.980669	1	NSF;
DALR_1	1	3	0.260417	16.8032	0.0587211	1	0.980669	1	RARS2;
MGS	1	3	0.260417	16.8032	0.0587211	1	0.980669	1	CAD;
ZM	1	3	0.260417	16.8032	0.0587211	1	0.980669	1	LDB3;
PUR	1	3	0.260417	16.8032	0.0587211	1	0.980669	1	PURB;
UAS	1	3	0.260417	16.8032	0.0587211	1	0.980669	1	FAF2;
DSRM	2	20	0.520833	5.03021	0.0596489	1	0.980669	1	EIF2AK2; DGCR8;
ARF	2	21	0.520833	4.79079	0.065081	1	1	1	ARL1; ARL3;
EFh	6	144	1.5625	2.08987	0.0691747	1	1	1	ITSN1; SLC25A24; PPEF1; CHP1; LPCAT2; PDCD6;
WW	3	49	0.78125	3.07552	0.0742789	1	1	1	UTRN; IQGAP1; DGCR8;
RRM	8	221	2.08333	1.81492	0.0763895	1	1	1	RBM6; HNRNPM; EIF3B; TRMT2A; HNRNPA0; IGF2BP1; ELAVL1; IGF2BP3;
FN1	1	4	0.260417	12.6129	0.0775202	1	1	1	FN1;
DUF4217	1	4	0.260417	12.6129	0.0775202	1	1	1	DDX18;
NEBU	1	4	0.260417	12.6129	0.0775202	1	1	1	NEB;
PAM	1	4	0.260417	12.6129	0.0775202	1	1	1	PSMD11;
IQ	4	84	1.04167	2.39029	0.0874347	1	1	1	SCN5A; MYO9B; IQGAP1; PPEF1;
SEC14	2	26	0.520833	3.86984	0.0944489	1	1	1	NF1; PTPN9;
S4	1	5	0.260417	10.0953	0.0959449	1	1	1	RPS4X;
Iso_dh	1	5	0.260417	10.0953	0.0959449	1	1	1	IDH2;
BRK	1	5	0.260417	10.0953	0.0959449	1	1	1	CHD9;
LON	1	5	0.260417	10.0953	0.0959449	1	1	1	LONP1;
GED	1	6	0.260417	8.41558	0.114002	1	1	1	DNM1;
FATC	1	6	0.260417	8.41558	0.114002	1	1	1	TRRAP;
PINc	1	6	0.260417	8.41558	0.114002	1	1	1	NOB1;
RA	2	31	0.520833	3.24587	0.126794	1	1	1	MYO9B; RIN3;
RBD	1	7	0.260417	7.21507	0.1317	1	1	1	RAF1;
DYNc	1	7	0.260417	7.21507	0.1317	1	1	1	DNM1;
PSN	1	7	0.260417	7.21507	0.1317	1	1	1	HM13;
eIF5C	1	7	0.260417	7.21507	0.1317	1	1	1	BZW1;
tRNA_SAD	1	7	0.260417	7.21507	0.1317	1	1	1	AARSD1;
STAT_int	1	7	0.260417	7.21507	0.1317	1	1	1	STAT3;
SPEC	2	32	0.520833	3.14447	0.133544	1	1	1	UTRN; SPTBN1;
Proteasome_A_N	1	8	0.260417	6.31431	0.149046	1	1	1	PSMA5;
SEL1	1	8	0.260417	6.31431	0.149046	1	1	1	SEL1L;
VPS9	1	8	0.260417	6.31431	0.149046	1	1	1	RIN3;
A1pp	1	8	0.260417	6.31431	0.149046	1	1	1	PARP14;
Beach	1	9	0.260417	5.6135	0.166045	1	1	1	NBEA;
PI3Ka	1	9	0.260417	5.6135	0.166045	1	1	1	PI4KA;
PTPc	2	37	0.520833	2.71966	0.168367	1	1	1	PTPN9; PTPN2;
VWC	2	38	0.520833	2.6481	0.175509	1	1	1	THBS1; CTGF;
NDK	1	10	0.260417	5.05271	0.182706	1	1	1	NME4;
MIT	1	10	0.260417	5.05271	0.182706	1	1	1	VPS4A;
WH1	1	10	0.260417	5.05271	0.182706	1	1	1	HOMER3;
IG_FLMN	1	10	0.260417	5.05271	0.182706	1	1	1	FLNB;
EH	1	11	0.260417	4.59379	0.199035	1	1	1	ITSN1;
Grip	1	11	0.260417	4.59379	0.199035	1	1	1	GCC2;
UBCc	2	42	0.520833	2.39596	0.204497	1	1	1	UBE2N; UBE2M;
calpain_III	1	12	0.260417	4.21129	0.215038	1	1	1	CAPN6;
S1	1	12	0.260417	4.21129	0.215038	1	1	1	EIF2S1;
JAB_MPN	1	12	0.260417	4.21129	0.215038	1	1	1	PSMD14;
CRAL_TRIO_N	1	12	0.260417	4.21129	0.215038	1	1	1	PTPN9;
CNH	1	13	0.260417	3.8876	0.230723	1	1	1	NRK;
Pept_C1	1	13	0.260417	3.8876	0.230723	1	1	1	CTSZ;
PP2Ac	1	13	0.260417	3.8876	0.230723	1	1	1	PPEF1;
Cyt-b5	1	14	0.260417	3.61011	0.246095	1	1	1	PGRMC1;
EPH_lbd	1	14	0.260417	3.61011	0.246095	1	1	1	EPHA2;
SCP	1	15	0.260417	3.36959	0.26116	1	1	1	GLIPR2;
BRIGHT	1	15	0.260417	3.36959	0.26116	1	1	1	ARID3A;
ARID	1	15	0.260417	3.36959	0.26116	1	1	1	ARID3A;
CysPc	1	15	0.260417	3.36959	0.26116	1	1	1	CAPN6;
GRAM	1	16	0.260417	3.15913	0.275926	1	1	1	TBC1D9B;
Sec7	1	16	0.260417	3.15913	0.275926	1	1	1	ARFGEF2;
G_alpha	1	16	0.260417	3.15913	0.275926	1	1	1	GNA13;
SAM	3	92	0.78125	1.63821	0.278767	1	1	1	EPHA2; PPP1R9A; SGMS1;
TPR	3	93	0.78125	1.62059	0.284205	1	1	1	UNC45A; TMTC3; TANC2;
HATPase_c	1	18	0.260417	2.80831	0.304579	1	1	1	PDK1;
FU	1	18	0.260417	2.80831	0.304579	1	1	1	PCSK5;
IB	1	18	0.260417	2.80831	0.304579	1	1	1	CTGF;
TIR	1	19	0.260417	2.66058	0.318479	1	1	1	MYD88;
FA58C	1	20	0.260417	2.52762	0.332101	1	1	1	DCBLD1;
CT	1	21	0.260417	2.40731	0.345452	1	1	1	CTGF;
PDZ	4	150	1.04167	1.33863	0.351678	1	1	1	TJP2; RIMS1; PPP1R9A; LDB3;
RHOD	1	22	0.260417	2.29794	0.358537	1	1	1	MOCS3;
Tubulin_C	1	22	0.260417	2.29794	0.358537	1	1	1	TUBG1;
TSP1	2	64	0.520833	1.57248	0.366512	1	1	1	THBS1; CTGF;
SAP	1	23	0.260417	2.19807	0.371361	1	1	1	HNRNPU;
Tubulin	1	23	0.260417	2.19807	0.371361	1	1	1	TUBG1;
G_patch	1	23	0.260417	2.19807	0.371361	1	1	1	RBM6;
RAS	1	23	0.260417	2.19807	0.371361	1	1	1	RRAS2;
C1	2	67	0.520833	1.50208	0.387937	1	1	1	MYO9B; RAF1;
GuKc	1	26	0.260417	1.94454	0.408319	1	1	1	TJP2;
TSPN	1	26	0.260417	1.94454	0.408319	1	1	1	THBS1;
DEATH	1	27	0.260417	1.87255	0.42015	1	1	1	MYD88;
LIM	2	73	0.520833	1.37864	0.429776	1	1	1	LIMA1; LDB3;
ARM	1	29	0.260417	1.74345	0.443109	1	1	1	CTNNB1;
ACTIN	1	31	0.260417	1.63101	0.465161	1	1	1	ACTL6A;
UBA	1	32	0.260417	1.58006	0.475859	1	1	1	SQSTM1;
CHROMO	1	34	0.260417	1.48714	0.496617	1	1	1	CHD9;
VWA	2	84	0.520833	1.19812	0.502294	1	1	1	MDN1; COL6A2;
RGS	1	35	0.260417	1.44466	0.506687	1	1	1	ADRBK2;
PTB	1	36	0.260417	1.40454	0.516556	1	1	1	GULP1;
C2	3	138	0.78125	1.09218	0.522405	1	1	1	ITSN1; RIMS1; CAPN6;
MYSc	1	38	0.260417	1.33064	0.535707	1	1	1	MYO9B;
BROMO	1	43	0.260417	1.17595	0.580338	1	1	1	KIAA2026;
EGF_CA	2	98	0.520833	1.02698	0.585552	1	1	1	FAT4; THBD;
LamG	1	44	0.260417	1.14923	0.588737	1	1	1	FAT4;
KISc	1	44	0.260417	1.14923	0.588737	1	1	1	KIF27;
UBQ	1	45	0.260417	1.1237	0.596968	1	1	1	UBA52;
PX	1	45	0.260417	1.1237	0.596968	1	1	1	SNX8;
EGF	4	208	1.04167	0.965377	0.599284	1	1	1	FAT4; PCSK5; THBS1; THBD;
SANT	1	49	0.260417	1.03199	0.628282	1	1	1	SMARCA5;
CUB	1	49	0.260417	1.03199	0.628282	1	1	1	DCBLD1;
SH3	4	216	1.04167	0.929624	0.62892	1	1	1	NEB; DOCK1; TJP2; ITSN1;
TBC	1	50	0.260417	1.01135	0.635724	1	1	1	TBC1D9B;
SH2	2	111	0.520833	0.906715	0.653249	1	1	1	STAT3; RIN3;
PH	5	278	1.30208	0.902432	0.654558	1	1	1	SPTBN1; ITSN1; DNM1; ADRBK2; AKT2;
FN3	3	187	0.78125	0.806007	0.724618	1	1	1	EPHA2; FN1; IGDCC4;
RhoGAP	1	65	0.260417	0.777997	0.731073	1	1	1	MYO9B;
RhoGEF	1	67	0.260417	0.754777	0.741742	1	1	1	ITSN1;
WD40	4	269	1.04167	0.746471	0.788182	1	1	1	NBEA; WDR37; GNB2L1; SEC31A;
SPRY	1	77	0.260417	0.656767	0.789078	1	1	1	HNRNPU;
CLECT	1	86	0.260417	0.588043	0.82423	1	1	1	THBD;
EGF_like	1	87	0.260417	0.581285	0.827756	1	1	1	PCSK5;
TyrKc	1	88	0.260417	0.57468	0.831211	1	1	1	EPHA2;
ANK	3	249	0.78125	0.605322	0.877181	1	1	1	RAI14; PSMD10; TANC2;
CA	1	114	0.260417	0.443624	0.900374	1	1	1	FAT4;
transmembrane domain	84	4771	21.875	0.881775	0.92148	1	1	1	ATP2A2; AIFM1; SLC25A3; AFG3L2; RRBP1; ATP2B4; FAT4; SCN5A; SACM1L; ABCD3; SFXN3; EPHA2; ITSN1; QSOX2; PCSK5; SLC25A5; SLC25A4; TMEM126A; SLC38A10; SLC25A22; ATL2; RPN2; TMTC3; RPN1; ABCA5; CNOT1; IGDCC4; SEL1L; MGST1; TMEM33; LPCAT2; CYP20A1; SPTLC1; PTPN2; CLPTM1L; SSR3; SMPD4; PTDSS1; TMEM43; SLC35B2; SEC61A1; TMEM209; SLC7A5; TMCO1; HM13; DCBLD1; SURF4; TMEM120A; DHCR7; MXRA8; SEC61A2; EMC4; …
IG_like	1	128	0.260417	0.395107	0.925019	1	1	1	IGDCC4;
LRR_TYP	1	132	0.260417	0.383135	0.930869	1	1	1	RSU1;
RING	3	311	0.78125	0.484651	0.949706	1	1	1	RNF213; LTN1; RNF185;
IGc2	1	211	0.260417	0.239693	0.986153	1	1	1	IGDCC4;
LRR	1	233	0.260417	0.217062	0.991162	1	1	1	RSU1;
IG	1	340	0.260417	0.148753	0.999012	1	1	1	MXRA8;
signal peptide	46	3668	11.9792	0.628143	0.999938	1	1	1	FAT4; CCDC47; ABCD3; COL6A2; EPHA2; PCSK5; RIMS1; THBS1; RPN2; RPN1; PHB; DNAJC10; FN1; IGDCC4; GARS; SEL1L; MGST1; PYCR2; LIPA; LGMN; HSD17B7; SSR3; SLC35B2; LONP1; DCBLD1; MSLN; SURF4; DNAJA3; MXRA8; SDR16C5; HSD17B11; CTGF; TM9SF3; WLS; NPC1; THBD; SSR1; CTSZ; PDIA6; ALG5; DERL1; TMEM164; GLT8D2; MSMO1; SLC1A4; PXMP4;
ZnF_C2H2	2	799	0.520833	0.125974	0.999999	1	1	1	RBM6; ZNF512;

## Sheet: PA-N182
Analysis: Protein domainof interacting proteins of PA-N182
Protein domain	No. of genes in the dataset	No.of genes in the background dataset	Percentage of genes	Fold enrichment	P-value (Hypergeometric test)	Bonferroni method	BH method	Q-value (Storey-Tibshirani method)
AAA	19	145	7.81893	10.3738	2.85917e-14	2.7734e-11	2.7734e-11	1.69627e-10	DYNC1H1; MCM4; NSF; MCM3; ABCC1; ABCD3; AFG3L2; ATP5B; SRPR; PSMC5; PSMC1; PSMC2; ABCF2; PSMC3; TRIP13; RUVBL1; RFC2; RFC5; ABCF3;
IBN_N	8	16	3.29218	39.591	6.83457e-12	6.62953e-09	3.31476e-09	2.02738e-08	CSE1L; XPO5; XPOT; IPO7; XPO1; IPO13; KPNB1; IPO9;
WHEP-TRS	4	5	1.64609	63.3377	1.23168e-07	0.000119473	3.98243e-05	0.000243574	EPRS; WARS; GARS; MARS;
MCM	4	9	1.64609	35.2188	2.98231e-06	0.00289284	0.000723209	0.0044233	MCM4; MCM6; MCM3; MCM5;
SMC_hinge	3	6	1.23457	39.6321	3.87571e-05	0.0375944	0.00751887	0.045987	SMC3; SMC2; SMC4;
HELICc	8	111	3.29218	5.70986	8.35175e-05	0.0810119	0.0123294	0.0754092	DHX30; DDX27; HELLS; SMARCA5; EIF4A3; DDX18; DDX6; DDX47;
DEXDc	8	112	3.29218	5.65889	8.89751e-05	0.0863058	0.0123294	0.0754092	DHX30; DDX27; HELLS; SMARCA5; EIF4A3; DDX18; DDX6; DDX47;
PUR	2	3	0.823045	52.8427	0.000473111	0.458917	0.0573647	0.350854	PURB; PURG;
Cation_ATPase_N	3	18	1.23457	13.2254	0.00141332	1	0.136755	0.836422	ATP2A2; ATP2B4; ATP1A1;
MUTSd	2	5	0.823045	31.7478	0.00155083	1	0.136755	0.836422	MSH2; MSH6;
MUTSac	2	5	0.823045	31.7478	0.00155083	1	0.136755	0.836422	MSH2; MSH6;
RAP	2	6	0.823045	26.4653	0.00230687	1	0.186472	1	TBRG4; FASTKD2;
KOW	2	8	0.823045	19.8572	0.00423482	1	0.315982	1	RPL26L1; RPL27;
S_TKc	10	307	4.11523	2.5801	0.00585204	1	0.405463	1	MAP2K1; MAP2K2; CDK2; RPS6KA3; PRKACB; RAF1; NEK6; MAP2K3; GSK3B; AURKA;
PHB	2	11	0.823045	14.4465	0.00811307	1	0.524645	1	PHB2; ERLIN2;
BP28CT	1	1	0.411523	79.1326	0.0126365	1	0.557155	1	HEATR1;
CRM1_C	1	1	0.411523	79.1326	0.0126365	1	0.557155	1	XPO1;
PKS_ER	1	1	0.411523	79.1326	0.0126365	1	0.557155	1	FASN;
PKS_KR	1	1	0.411523	79.1326	0.0126365	1	0.557155	1	FASN;
AIF_C	1	1	0.411523	79.1326	0.0126365	1	0.557155	1	AIFM1;
ProRS-C_1	1	1	0.411523	79.1326	0.0126365	1	0.557155	1	EPRS;
Aha1_N	1	1	0.411523	79.1326	0.0126365	1	0.557155	1	AHSA1;
KH	3	40	1.23457	5.95324	0.0139585	1	0.588683	1	HDLBP; RPS3; IGF2BP1;
RasGAP	2	15	0.823045	10.5967	0.0149828	1	0.605554	1	IQGAP1; NF1;
SRP54_N	1	2	0.411523	39.7631	0.025114	1	0.700234	1	SRPR;
SRP54	1	2	0.411523	39.7631	0.025114	1	0.700234	1	SRPR;
AP3B1_C	1	2	0.411523	39.7631	0.025114	1	0.700234	1	AP3B1;
CPSase_sm_chain	1	2	0.411523	39.7631	0.025114	1	0.700234	1	CAD;
CPSase_L_D3	1	2	0.411523	39.7631	0.025114	1	0.700234	1	CAD;
TOP2c	1	2	0.411523	39.7631	0.025114	1	0.700234	1	TOP2B;
TOP4c	1	2	0.411523	39.7631	0.025114	1	0.700234	1	TOP2B;
CDC48_2	1	2	0.411523	39.7631	0.025114	1	0.700234	1	NSF;
eIF2B_5	1	2	0.411523	39.7631	0.025114	1	0.700234	1	EIF2S2;
ELFV_dehydrog	1	2	0.411523	39.7631	0.025114	1	0.700234	1	GLUD1;
DnaJ	3	50	1.23457	4.76283	0.0252662	1	0.700234	1	DNAJC13; DNAJC10; DNAJC11;
NOSIC	1	3	0.411523	26.5528	0.0374344	1	0.931061	1	NOP58;
CDC48_N	1	3	0.411523	26.5528	0.0374344	1	0.931061	1	NSF;
DALR_1	1	3	0.411523	26.5528	0.0374344	1	0.931061	1	RARS2;
MGS	1	3	0.411523	26.5528	0.0374344	1	0.931061	1	CAD;
coiled coil region	48	2968	19.7531	1.28003	0.0402582	1	0.976261	1	DYNC1H1; SMC3; LMNB2; IQGAP1; SMC2; DOCK1; EIF3A; LRPPRC; MCM3; ARCN1; XPO5; SMC4; LIG1; MAP2K1; PRPF6; RPN1; HNRNPU; DDX27; PSMC5; HELLS; PSMC1; GULP1; WAPAL; MAP2K2; PSMC2; ABCF2; STAT3; MYO9B; SBNO1; PTPN2; PGM3; ATL2; TUBGCP3; MOCS3; CYP20A1; ITPRIP; AIMP1; SMTN; WDR37; CHPF; NOP58; THBS1; DNAJC11; HEATR1; EIF2S1; MCU; KTN1; TMCO1;
SEC14	2	26	0.823045	6.11521	0.0423592	1	1	1	PTPN9; NF1;
DUF4217	1	4	0.411523	19.9312	0.0495998	1	1	1	DDX18;
TOG	1	4	0.411523	19.9312	0.0495998	1	1	1	CKAP5;
CH	3	66	1.23457	3.60838	0.0510101	1	1	1	IQGAP1; SMTN; PARVA;
S4	1	5	0.411523	15.9529	0.061612	1	1	1	RPS4X;
Biotin_carb_C	1	5	0.411523	15.9529	0.061612	1	1	1	ACACA;
GED	1	6	0.411523	13.2985	0.073473	1	1	1	DNM1;
PINc	1	6	0.411523	13.2985	0.073473	1	1	1	NOB1;
PTPc	2	37	0.823045	4.29766	0.0793723	1	1	1	PTPN9; PTPN2;
RBD	1	7	0.411523	11.4014	0.0851848	1	1	1	RAF1;
DYNc	1	7	0.411523	11.4014	0.0851848	1	1	1	DNM1;
STAT_int	1	7	0.411523	11.4014	0.0851848	1	1	1	STAT3;
IQ	3	84	1.23457	2.83525	0.0903734	1	1	1	IQGAP1; PPEF1; MYO9B;
SEL1	1	8	0.411523	9.97802	0.096749	1	1	1	TTC37;
CULLIN	1	8	0.411523	9.97802	0.096749	1	1	1	CUL4A;
Cullin_Nedd8	1	8	0.411523	9.97802	0.096749	1	1	1	CUL4A;
A1pp	1	8	0.411523	9.97802	0.096749	1	1	1	PARP14;
Drf_GBD	1	9	0.411523	8.87058	0.108168	1	1	1	FMNL2;
Drf_FH3	1	9	0.411523	8.87058	0.108168	1	1	1	FMNL2;
HAT	1	9	0.411523	8.87058	0.108168	1	1	1	PRPF6;
TPR	3	93	1.23457	2.5609	0.11362	1	1	1	UNC45A; TTC37; TMTC3;
EH	1	11	0.411523	7.25921	0.130576	1	1	1	EHD3;
TBC	2	50	0.823045	3.18049	0.131525	1	1	1	TBC1D9B; TBC1D5;
calpain_III	1	12	0.411523	6.65478	0.141568	1	1	1	CAPN6;
S1	1	12	0.411523	6.65478	0.141568	1	1	1	EIF2S1;
Mab-21	1	12	0.411523	6.65478	0.141568	1	1	1	ITPRIP;
CRAL_TRIO_N	1	12	0.411523	6.65478	0.141568	1	1	1	PTPN9;
PTBI	1	12	0.411523	6.65478	0.141568	1	1	1	DOK2;
RRM	5	221	2.05761	1.79383	0.148887	1	1	1	HNRNPM; IGF2BP1; EIF3B; ELAVL1; RBFOX2;
FA	1	13	0.411523	6.14327	0.152423	1	1	1	EPB41L1;
Pept_C1	1	13	0.411523	6.14327	0.152423	1	1	1	CTSZ;
PP2Ac	1	13	0.411523	6.14327	0.152423	1	1	1	PPEF1;
S_TK_X	2	56	0.823045	2.83979	0.157654	1	1	1	RPS6KA3; PRKACB;
PB1	1	14	0.411523	5.70478	0.16314	1	1	1	SQSTM1;
IRS	1	14	0.411523	5.70478	0.16314	1	1	1	DOK2;
EPH_lbd	1	14	0.411523	5.70478	0.16314	1	1	1	EPHA2;
FH2	1	15	0.411523	5.32471	0.173723	1	1	1	FMNL2;
CysPc	1	15	0.411523	5.32471	0.173723	1	1	1	CAPN6;
GRAM	1	16	0.411523	4.99212	0.184172	1	1	1	TBC1D9B;
PINT	1	16	0.411523	4.99212	0.184172	1	1	1	EIF3A;
RAB	2	64	0.823045	2.48487	0.193783	1	1	1	RAB8A; RAB33B;
RRM_2	1	17	0.411523	4.69864	0.19449	1	1	1	IGF2BP1;
HATPase_c	1	18	0.411523	4.43775	0.204678	1	1	1	TOP2B;
HA2	1	18	0.411523	4.43775	0.204678	1	1	1	DHX30;
C1	2	67	0.823045	2.37362	0.207597	1	1	1	MYO9B; RAF1;
ZnF_ZZ	1	19	0.411523	4.20431	0.214738	1	1	1	SQSTM1;
PWWP	1	19	0.411523	4.20431	0.214738	1	1	1	MSH6;
TIR	1	19	0.411523	4.20431	0.214738	1	1	1	MYD88;
Int_alpha	1	19	0.411523	4.20431	0.214738	1	1	1	ITGAV;
RHOD	1	22	0.411523	3.63125	0.244162	1	1	1	MOCS3;
SAP	1	23	0.411523	3.47344	0.253724	1	1	1	HNRNPU;
ZnF_RBZ	1	23	0.411523	3.47344	0.253724	1	1	1	NUP153;
TSPN	1	26	0.411523	3.07281	0.281694	1	1	1	THBS1;
FERM_C	1	27	0.411523	2.95905	0.290783	1	1	1	EPB41L1;
DEATH	1	27	0.411523	2.95905	0.290783	1	1	1	MYD88;
AT_hook	1	28	0.411523	2.85341	0.299757	1	1	1	PDS5B;
ARM	1	29	0.411523	2.75505	0.308619	1	1	1	KPNA2;
ACTIN	1	31	0.411523	2.57736	0.326008	1	1	1	ACTL6A;
RA	1	31	0.411523	2.57736	0.326008	1	1	1	MYO9B;
UBA	1	32	0.411523	2.49684	0.334539	1	1	1	SQSTM1;
small_GTPase	1	35	0.411523	2.28289	0.359491	1	1	1	RAB28;
PTB	1	36	0.411523	2.21949	0.3676	1	1	1	GULP1;
VWC	1	38	0.411523	2.10271	0.383511	1	1	1	THBS1;
MYSc	1	38	0.411523	2.10271	0.383511	1	1	1	MYO9B;
UBCc	1	42	0.411523	1.9025	0.414148	1	1	1	UBE2N;
UBQ	1	45	0.411523	1.77569	0.436127	1	1	1	UBA52;
PX	1	45	0.411523	1.77569	0.436127	1	1	1	SNX8;
WW	1	49	0.411523	1.63077	0.464159	1	1	1	IQGAP1;
SANT	1	49	0.411523	1.63077	0.464159	1	1	1	SMARCA5;
B41	1	51	0.411523	1.56683	0.47765	1	1	1	EPB41L1;
TSP1	1	64	0.411523	1.24862	0.557464	1	1	1	THBS1;
RhoGAP	1	65	0.411523	1.22941	0.563075	1	1	1	MYO9B;
SPRY	1	77	0.411523	1.03784	0.625125	1	1	1	HNRNPU;
TyrKc	1	88	0.411523	0.908123	0.674259	1	1	1	EPHA2;
PH	3	278	1.23457	0.856764	0.685329	1	1	1	DNM1; DOK2; ELMO2;
SAM	1	92	0.411523	0.868644	0.690489	1	1	1	EPHA2;
SH2	1	111	0.411523	0.71997	0.757237	1	1	1	STAT3;
C2	1	138	0.411523	0.579117	0.828174	1	1	1	CAPN6;
EFh	1	144	0.411523	0.554989	0.840887	1	1	1	PPEF1;
FN3	1	187	0.411523	0.427378	0.908346	1	1	1	EPHA2;
EGF	1	208	0.411523	0.384231	0.930022	1	1	1	THBS1;
SH3	1	216	0.411523	0.370001	0.936863	1	1	1	DOCK1;
WD40	1	269	0.411523	0.297104	0.968098	1	1	1	WDR37;
RING	1	311	0.411523	0.256982	0.981453	1	1	1	LTN1;
transmembrane domain	42	4771	17.284	0.696783	0.998194	1	1	1	ATP2A2; AIFM1; ATP2B4; ABCC1; ABCD3; ATP1A1; SLC25A5; AFG3L2; RPN1; RPN2; QSOX2; SACM1L; EPHA2; SFXN3; SEC61A1; SRPRB; SLC25A22; SMPD4; PTPN2; ATL2; TMEM33; DHCR7; CYP20A1; SFXN1; TMTC3; TMEM209; ALG5; ITGAV; SLC1A4; MCU; TM9SF3; TMEM43; SLC7A5; CDS2; SURF4; SLC25A39; DERL1; KTN1; TMCO1; TMEM126A; TIMM23; TMEM164;
signal peptide	26	3668	10.6996	0.561132	0.999872	1	1	1	HDLBP; ABCD3; EMC1; RPN1; RPN2; EPHA2; GARS; CHSY1; PYCR2; DNAJC10; SDR16C5; LGMN; CHPF; THBS1; ALG5; ITGAV; HSD17B7; SLC1A4; MCU; TM9SF3; CTSZ; SURF4; DERL1; KTN1; GPX7; TMEM164;

## Sheet: VENN result
Comparative analysis of the protein domain of the interacing proteins of PA-N155 and PA-N182
26 protein domains were over-represented in both sets of host proteins associated with PA-N155 and PA-N182,24 protein domains were over-represented in the set of host proteins associated with PA-N155,and 17 protein domains were over-represented in the set of host proteins associated with PA-N182
Names	total	elements
PA-N155 PA-N182	26	KH
		IBN_N
		AP3B1_C
		WHEP-TRS
		PKS_ER
		CPSase_sm_chain
		PKS_KR
		coiled coil region
		BP28CT
		RasGAP
		PHB
		AAA
		AIF_C
		CDC48_2
		KOW
		Cation_ATPase_N
		RAP
		DnaJ
		SMC_hinge
		ELFV_dehydrog
		DEXDc
		S_TKc
		CPSase_L_D3
		MCM
		HELICc
		Aha1_N
PA-N155	24	CTD
		BLVR
		NGN
		HAT
		eRF1_1
		PB1
		PINT
		S_TK_X
		DUF1751
		Sm
		RRM_2
		Mab-21
		PlsC
		RPOL8c
		PI3Kc
		small_GTPase
		TLC
		RAB
		CH
		UDPG_MGDP_dh_C
		Skp1
		HA2
		FN2
		HEPN
PA-N182	17	ProRS-C_1
		TOP2c
		MUTSac
		DUF4217
		TOP4c
		eIF2B_5
		PUR
		SEC14
		CDC48_N
		TOG
		MGS
		DALR_1
		MUTSd
		NOSIC
		SRP54
		CRM1_C
		SRP54_N
