# Supplementary material for: Host Interaction Analysis of PA-N155 and PA-N182 in Chicken Cells Reveals an Essential Role of UBA52 for Replication of H5N1 Avian Influenza Virus
Source: Front Microbiol. 2018 May 15;9:936. doi: 10.3389/fmicb.2018.00936 (PMC5963055; doi:10.3389/fmicb.2018.00936)
Supplement: Supplementary file 4 [file Table_4.XLSX]

## Sheet: Sheet1
Comparative analysis of the proteins interacting with PA-N155, PA-N182 and PA
There were 88 host-interacting proteins shared by PA, PA-N155 and PA-N182，2 host-interacting proteins shared by PA and PA-N155,10 host-interacting proteins shared by PA and PA-N182, and 134 host-interacting proteins shared by PA-N155 and PA-N182.
Names	total	elements
PA PA-N155 PA-N182	88	QSOX2
		ABCD3
		LOC430067
		PFKP
		AIFM1
		Q90XD9
		VAC14
		GLUD1
		SMC2
		PYC
		RCJMB04_34k10
		CRMP4A
		E1BQ63
		CAND1
		D0VX29
		PPEF1
		LMNB2
		RPL21
		SMC3
		NUP93
		DYNC1LI1
		RPS15A
		TNPO3
		SLC1A4
		RPS3A
		IQGAP1
		DNM1
		DDX6
		F1NW17
		ERLIN2
		TIMM23
		ATP5B
		RPL18A
		UBA52
		RPS4X
		RPS3
		DHX30
		DYNC1H1
		TMEM33
		LIG1
		MCM4
		SMC4
		COPG
		CDK2
		LOC100859596
		P32882
		CAPN6
		RPS2
		SLC25A22
		MTHFD1
		PHB2
		PSMC5
		PRPF6
		MAP2K2
		RPN1
		PCNA
		SDR16C5
		TBRG4
		MAP2K1
		NUP205
		ATP5C1
		IPO5
		SURF4
		RPN2
		MCM5
		CTSZ
		CSE1L
		FASTKD2
		DHCR7
		PYCR2
		ARCN1
		GCN1L1
		ATP2A2
		LOC100857104
		PTPN9
		RPS24
		HNRNPU
		RPL26L1
		SMC1
		TP53RK
		SFXN3
		TRIP13
		GULP1
		SEC61A1
		IGF2BP1
		GARS
		Gga.55651
		XPO5
PA PA-N155	2	MGST1
		NEK7
PA PA-N182	10	ACACA
		KPNA2
		DDX27
		EIF3A
		EMC1
		MCM3
		MCM6
		ABCC1
		Q9I898
		RCJMB04_2h4
PA-N155 PA-N182	134	MMS19
		FH
		DOCK1
		LOC100859860
		LOC100857165
		AHSA2
		MYO9B
		Gga.14530
		LOC776992
		MYD88
		EIF3B
		PTPLAD1
		NSF
		RCJMB04_22f12
		FASN
		SMPD4
		AHSA1
		ACTL6A
		RAB7L1
		LGMN
		Q90WF1
		EPHA2
		NPEPPS
		SQSTM1
		ATL2
		SLC7A5
		CYP20A1
		LOC100859909
		P09644
		PSMC2
		KNTC1
		LOC100859387
		PPME1
		SLC25A5
		AFG3L2
		tcp-1
		CAD
		PARVA
		TMEM43
		cRPS11
		HNRNPM
		AP3M1
		SACM1L
		TMEM126A
		LARS
		AIMP1
		DDX18
		H9L3L1
		IPO7
		THBS1
		FARSA
		NOB1
		Gga.12343
		TMEM164
		SLC25A21
		GBAS
		ABCF2
		PSMB5
		MON2
		C22ORF28
		TMCO1
		LOC100857691
		IPO13
		ATP2B4
		PBEF1
		NOP58
		PTPN2
		TBC1D9B
		AP3B1
		PARP14
		EIF4A3
		UBE2N
		NEK6
		TM9SF3
		AP2M1
		EIF2S3
		OTUB1
		MOCS3
		TMTC3
		RAF1
		PURB
		SMARCA5
		F1NRQ2
		WARS
		TMEM209
		RARS2
		ELAVL1
		ALG5
		EIF2S1
		Gga.32618
		STAT3
		LOC776067
		RUVBL1
		NDUFA9
		SNX8
		CCT5
		WDR37
		NF1
		MARS
		LRPPRC
		PSMC3
		LTN1
		RAB28
		DERL1
		RCJMB04_20p15
		RCJMB04_9e4
		PRKACB
		KPNB1
		HSD17B7
		XPOT
		F1NF68
		CDS2
		Gga.30681
		ERGIC2
		PGM3
		DRG1
		RPAP1
		UNC45A
		MAP2K3
		RPL27
		ITPRIP
		RFC5
		SLC25A39
		GSK3B
		PSMC1
		HSPA12A
		WAPAL
		HEATR1
		RPS6KA3
		MTPAP
		DNAJC13
		Q9DEH3
		RAB8A
		DNAJC10
PA	2	ES/130
		RARS
PA-N155	267	H2B-I
		RAB2A
		ERGIC1
		DGCR8
		VPS4A
		Gga.55607
		HSPB1
		P16419
		PDCD6
		SLC25A3
		EIF2AK2
		LDB3
		H9L1C1
		CMPK
		NUBP2
		SENP1
		IGF2BP3
		SLC33A1
		SPTLC1
		FAT4
		HOMER3
		CHD9
		OSTC
		R4GGT0
		ARL1
		SACS
		MAP3K3
		RNF185
		LONP1
		CAPZA1
		PGRMC1
		ZNF512
		ELOVL5
		DARS
		P02588
		SAAL1
		DDX19B
		FAAH2
		RCJMB04_2o24
		SLK
		AARSD1
		C2ORF47
		UGDH
		LOC427362
		PXMP4
		GLT8D2
		UTRN
		V9GVG9
		RPS20
		MXRA8
		DPM1
		NUDT1
		RIN3
		COPE
		DAP3
		FITM2
		NBEA
		AKT2
		SLC25A4
		SKP1
		Q5ZKN9
		RAB6A
		DNAJA4
		SLC25A1
		TSPO
		V9GW36
		PELO
		E1C7M2
		ATP6V1H
		PI4KA
		SLC38A10
		Gga.55993
		E1C3L7
		ITPA
		EMC4
		DCBLD1
		GCC2
		SLC35B2
		APOOL
		H9L258
		IGDCC4
		LOC100858467
		ARID3A
		CLPTM1L
		TRAM1
		PPP1R9A
		HSD17B11
		IDH2
		EEF1E1
		NPM1
		SUPT5H
		HM13
		LOC423693
		SLC35E1
		PSMD11
		CNOT1
		RAB14
		RCJMB04_23a9
		LOC101750034
		SPTBN1
		DHX33
		GNB2L1
		EIF3M
		RAI14
		RCJMB04_1g23
		E1C5B5
		PIPKIgamma90
		KIF27
		TUBG1
		LOC100859776
		E1BSN7
		RCJMB04_20b9
		INTS8
		KRT3
		RAD50
		SNRPF
		MTHFD1L
		LSG1
		PSMD10
		GSTA3
		DNAJA3
		Q5ZJZ5
		TRRAP
		SYCP1
		AP3D1
		Q90576
		AP3S1
		CCDC104
		ERLIN1
		NOC3L
		PDXDC1
		POLR2H
		Gga.48381
		RAB21
		RPS8
		DNAH1
		SSR1
		PSMC6
		FN1
		RSU1
		RPL4
		SSR3
		ARL3
		RBM6
		NAA30
		MSMO1
		LOC100857262
		THBD
		MAT1A
		RCJMB04_1c14
		RRAS2
		PRPF39
		VMP1
		F1NFP5
		MYH1G
		PSMD1
		LIMA1
		BICD2
		ITSN1
		TMEM115
		COL6A2
		CHP1
		MSLN
		PDK1
		HNRNPA0
		UBE2M
		Gga.22231
		PDIA6
		MDN1
		Q9DF58
		DLD
		TANC2
		PKM
		PSMD13
		SNRPD1
		LPCAT2
		BZW1
		TRAF2S
		NPM3
		TMEM120A
		A2ML4
		SNRPD3
		PCSK5
		TJP2
		Hsp25
		RAB1A
		CRMP2A
		SQLE
		GLIPR2
		ARFGEF2
		SNRPB
		42980
		CTNNB1
		LIPA
		LMF2
		Q0MRC6
		HK1
		RCJMB04_23o18
		TLCD1
		TPRKB
		Gga.2859
		FLNB
		PSMD2
		LOC421441
		RAB10
		LOC100857231
		GMDS
		MAB21L2
		CLN6
		KIAA2026
		V9GVQ0
		SEC61A2
		RRBP1
		RCJMB04_33i8
		TMEM48
		PHB
		DCTN5
		RIMS1
		F1NRZ4
		MYH1F
		SGMS1
		PARVB
		RSL1D1
		ABCA5
		RCJMB04_6k21
		DNAJB6
		C6H10ORF76
		P68139
		NRK
		TMEM63B
		cMSH2
		LOC100859076
		Q5ZLD4
		ACOT8
		LOC428510
		F1NXD7
		AIMP2
		CHCHD4
		RAB43
		GNA13
		PSMA5
		NPC1
		FAF2
		XPO7
		NEB
		fancd2
		CTGF
		SCN5A
		NME4
		VDAC2
		SEC31A
		BTAF1
		PSMD14
		LOC415976
		RCJMB04_7b3
		CCDC47
		SLC25A24
		RCJMB04_24e8
		Gga.48892
		P02604
		ADRBK2
		SEL1L
		TRMT2A
		PTDSS1
		RNF213
		WLS
		AGPAT9
PA-N182	70	ELMO2
		brg1
		Q98TT7
		GFPT1
		TUBGCP3
		TTC37
		RFC2
		IPO9
		CHSY1
		ATP5L
		ACADSB
		CZH9ORF64
		SFXN1
		GPX7
		RAB33B
		F1NHH9
		DDX47
		RFTN1
		TBC1D5
		F1NY99
		cdk6
		MSH6
		XPO1
		MCU
		NUP153
		EHD3
		PURG
		HELLS
		ABCF3
		TSC2
		SRPRB
		GSPT1
		AURKA
		EPB41L1
		MSH2
		RBFOX2
		P00368
		ATP1A1
		USP9X
		F1NY52
		SMTN
		F1NYI8
		RCJMB04_29p4
		RCJMB04_3m18
		DNAJC11
		LOC770025
		SRPR
		EIF3D
		ITGAV
		CUL4A
		DOK2
		EPRS
		CNP
		HDAC1
		LOC100858210
		EIF2S2
		CKAP5
		LOC101747528
		PDS5B
		TOP2B
		HSDL2
		RCJMB04_23c19
		NMD3
		SBNO1
		FMNL2
		ADRM1
		CHPF
		RCJMB04_8n14
		KTN1
		HDLBP
