# Supplementary material for: Host Interaction Analysis of PA-N155 and PA-N182 in Chicken Cells Reveals an Essential Role of UBA52 for Replication of H5N1 Avian Influenza Virus
Source: Front Microbiol. 2018 May 15;9:936. doi: 10.3389/fmicb.2018.00936 (PMC5963055; doi:10.3389/fmicb.2018.00936)
Supplement: Supplementary file 5 [file Table_5.XLSX]

## Sheet: PA-N155
Gene ontology (GO) analysis of the PA-N155-host interacting proteins
p-value	T	Q	Q&T	Q&T/Q	Q&T/T	term ID	t type	t group	Nucleotide binding	t depth	Q&T list
0.0421	390	385	22	0.057	0.056	GO:0045088	BP	1	regulation of innate immune response	1	PSMC5,PSMC6,LGMN,PSMC1,PSMB5,PSMD10,PSMD11,SKP1,PSMD14,RAF1,PRKACB,PSMA5,PSMC2,PSMC3,MYD88,PSMD1,PSMD2,PTPN2,RPS6KA3,UBE2N,PSMD13,UBA52
0.00752	323	385	21	0.055	0.065	GO:0045089	BP	1	positive regulation of innate immune response	1	PSMC5,PSMC6,LGMN,PSMC1,PSMB5,PSMD10,PSMD11,SKP1,PSMD14,RAF1,PRKACB,PSMA5,PSMC2,PSMC3,MYD88,PSMD1,PSMD2,RPS6KA3,UBE2N,PSMD13,UBA52
0.000785	281	385	21	0.055	0.075	GO:0002218	BP	1	activation of innate immune response	1	PSMC5,PSMC6,LGMN,PSMC1,PSMB5,PSMD10,PSMD11,SKP1,PSMD14,RAF1,PRKACB,PSMA5,PSMC2,PSMC3,MYD88,PSMD1,PSMD2,RPS6KA3,UBE2N,PSMD13,UBA52
0.000515	274	385	21	0.055	0.077	GO:0002758	BP	1	innate immune response-activating signal transduction	1	PSMC5,PSMC6,LGMN,PSMC1,PSMB5,PSMD10,PSMD11,SKP1,PSMD14,RAF1,PRKACB,PSMA5,PSMC2,PSMC3,MYD88,PSMD1,PSMD2,RPS6KA3,UBE2N,PSMD13,UBA52
3.87e-05	173	385	18	0.047	0.104	GO:0019083	BP	1	viral transcription	1	RPS20,NUP93,RPL18A,RPL21,RPL27,RPS15A,RPS24,RPS2,RPS8,RPS3A,RPS3,NUP205,POLR2H,PSMC3,RPL4,SUPT5H,RPS4X,UBA52
2.81e-05	915	385	46	0.119	0.05	GO:0006396	BP	1	RNA processing	1	RBM6,DHX33,RPS20,WDR37,NOP58,ELAVL1,HNRNPM,TRMT2A,SNRPD3,PRPF6,RPL18A,NPM3,MTPAP,MDN1,HEATR1,RPL21,MOCS3,SNRPB,MAP2K2,DGCR8,RPL27,DHX30,RPS15A,RPS24,SNRPF,RPS2,NOB1,EIF4A3,RPS8,TPRKB,RPS3A,RPS3,HNRNPU,DDX19B,POLR2H,INTS8,SNRPD1,MAP2K1,RSL1D1,TP53RK,RPL4,HNRNPA0,PRPF39,SUPT5H,RPS4X,UBA52
1.73e-05	184	385	19	0.049	0.103	GO:0019080	BP	1	viral gene expression	1	RPS20,NUP93,RPL18A,EIF3B,RPL21,RPL27,RPS15A,RPS24,RPS2,RPS8,RPS3A,RPS3,NUP205,POLR2H,PSMC3,RPL4,SUPT5H,RPS4X,UBA52
1.22e-07	122	385	18	0.047	0.148	GO:0002220	BP	1	innate immune response activating cell surface receptor signaling pathway	1	PSMC5,PSMC6,PSMC1,PSMB5,PSMD10,PSMD11,SKP1,PSMD14,RAF1,PRKACB,PSMA5,PSMC2,PSMC3,PSMD1,PSMD2,UBE2N,PSMD13,UBA52
1.51e-08	123	385	19	0.049	0.154	GO:0038061	BP	1	NIK/NF-kappaB signaling	1	RAI14,EIF2AK2,PSMC5,PSMC6,PSMC1,PSMB5,PSMD10,PSMD11,SKP1,PSMD14,UBE2M,PSMA5,RPS3,PSMC2,PSMC3,PSMD1,PSMD2,PSMD13,UBA52
3.5e-10	758	385	50	0.13	0.066	GO:0016032	BP	1	viral process	1	SLC25A5,RPS20,ATP6V1H,EIF2AK2,WAPAL,IPO5,TRAM1,PCSK5,PSMB5,ACOT8,NUP93,VAC14,RPL18A,EIF3B,SMC3,KPNB1,DDX6,RAD50,RAB7L1,RPL21,RPL27,VPS4A,RPS15A,DERL1,RAB1A,RPS24,RPS2,NPC1,EPHA2,RPS8,DYNC1LI1,RPS3A,RPS3,SLC25A4,NUP205,PSMC2,AP2M1,POLR2H,PSMC3,STAT3,RAB43,RPL4,RAB6A,NPM1,SUPT5H,RPS4X,IPO7,ITSN1,UBA52,PI4KA
0.0389	153	385	13	0.034	0.085	GO:0004386	MF	1	helicase activity	1	DHX33,DDX18,BTAF1,MCM5,MCM4,DDX6,RAD50,DHX30,EIF4A3,SMARCA5,DDX19B,RUVBL1,CHD9
0.0377	303	385	19	0.049	0.063	GO:0031267	MF	1	small GTPase binding	1	IPO5,NSF,RIMS1,MYO9B,RIN3,KPNB1,RAB7L1,IPO13,CSE1L,XPO5,XPO7,RAF1,IQGAP1,RAB8A,XPOT,AP3M1,BICD2,TBC1D9B,IPO7
0.0281	380	385	22	0.057	0.058	GO:0005525	MF	1	GTP binding	1	LSG1,RAB21,RAB10,RAB2A,DNM1,RAB7L1,RAB14,ATL2,GNA13,ARL1,EIF2S3,TUBG1,DAP3,RRAS2,RAB1A,ARL3,GLUD1,RAB28,RAB8A,RAB43,RAB6A,DRG1
0.0209	190	385	15	0.039	0.079	GO:0016874	MF	1	ligase activity	1	CAD,MTHFD1,LIG1,GARS,DARS,MTHFD1L,MOCS3,UBE2M,LARS,WARS,RARS2,MARS,FARSA,ITSN1,AARSD1
0.0197	400	385	23	0.06	0.058	GO:0019001	MF	1	guanyl nucleotide binding	1	LSG1,RAB21,RAB10,RAB2A,DNM1,RAB7L1,RAB14,ATL2,GNA13,ARL1,EIF2S3,TUBG1,DAP3,RRAS2,RAB1A,ARL3,DYNC1LI1,GLUD1,RAB28,RAB8A,RAB43,RAB6A,DRG1
0.0189	399	385	23	0.06	0.058	GO:0032561	MF	1	guanyl ribonucleotide binding	1	LSG1,RAB21,RAB10,RAB2A,DNM1,RAB7L1,RAB14,ATL2,GNA13,ARL1,EIF2S3,TUBG1,DAP3,RRAS2,RAB1A,ARL3,DYNC1LI1,GLUD1,RAB28,RAB8A,RAB43,RAB6A,DRG1
0.0144	540	385	28	0.073	0.052	GO:0019901	MF	1	protein kinase binding	1	MAP2K3,ATP2B4,ELAVL1,NSF,GSK3B,HSPB1,DNM1,NEK6,LDB3,RAF1,PCNA,WARS,IQGAP1,TPRKB,RPS3,UTRN,PPP1R9A,SQSTM1,RAB8A,CTNNB1,STAT3,NBEA,PTPN2,RPS6KA3,HNRNPA0,NPM1,SCN5A,PPME1
0.0139	23	385	6	0.016	0.261	GO:0017025	MF	1	TBP-class protein binding	1	PSMC5,PSMC6,PSMC1,CAND1,PSMC2,PSMC3
0.0135	282	385	19	0.049	0.067	GO:0017016	MF	1	Ras GTPase binding	1	IPO5,NSF,RIMS1,MYO9B,RIN3,KPNB1,RAB7L1,IPO13,CSE1L,XPO5,XPO7,RAF1,IQGAP1,RAB8A,XPOT,AP3M1,BICD2,TBC1D9B,IPO7
0.0114	387	385	23	0.06	0.059	GO:0001883	MF	1	purine nucleoside binding	1	LSG1,RAB21,RAB10,RAB2A,DNM1,RAB7L1,RAB14,ATL2,GNA13,ARL1,EIF2S3,TUBG1,DAP3,RRAS2,RAB1A,ARL3,DYNC1LI1,GLUD1,RAB28,RAB8A,RAB43,RAB6A,DRG1
0.01	384	385	23	0.06	0.06	GO:0032550	MF	1	purine ribonucleoside binding	1	LSG1,RAB21,RAB10,RAB2A,DNM1,RAB7L1,RAB14,ATL2,GNA13,ARL1,EIF2S3,TUBG1,DAP3,RRAS2,RAB1A,ARL3,DYNC1LI1,GLUD1,RAB28,RAB8A,RAB43,RAB6A,DRG1
0.0096	46	385	8	0.021	0.174	GO:0004812	MF	1	aminoacyl-tRNA ligase activity	1	GARS,DARS,LARS,WARS,RARS2,MARS,FARSA,AARSD1
0.0096	46	385	8	0.021	0.174	GO:0016876	MF	1	ligase activity, forming aminoacyl-tRNA and related compounds	1	GARS,DARS,LARS,WARS,RARS2,MARS,FARSA,AARSD1
0.0096	46	385	8	0.021	0.174	GO:0016875	MF	1	ligase activity, forming carbon-oxygen bonds	1	GARS,DARS,LARS,WARS,RARS2,MARS,FARSA,AARSD1
0.00843	60	385	9	0.023	0.15	GO:0019003	MF	1	GDP binding	1	RAB21,RAB10,RAB2A,RAB7L1,RAB14,ARL3,DYNC1LI1,RAB28,RAB8A
0.00479	395	385	24	0.062	0.061	GO:0001882	MF	1	nucleoside binding	1	LSG1,RAB21,RAB10,RAB2A,DNM1,MTPAP,RAB7L1,RAB14,ATL2,GNA13,ARL1,EIF2S3,TUBG1,DAP3,RRAS2,RAB1A,ARL3,DYNC1LI1,GLUD1,RAB28,RAB8A,RAB43,RAB6A,DRG1
0.00363	165	385	15	0.039	0.091	GO:0003735	MF	1	structural constituent of ribosome	1	RPS20,RPL26L1,RPL18A,RPL21,RPL27,DAP3,RPS15A,RPS24,RPS2,RPS8,RPS3A,RPS3,RPL4,RPS4X,UBA52
0.0035	388	385	24	0.062	0.062	GO:0032549	MF	1	ribonucleoside binding	1	LSG1,RAB21,RAB10,RAB2A,DNM1,MTPAP,RAB7L1,RAB14,ATL2,GNA13,ARL1,EIF2S3,TUBG1,DAP3,RRAS2,RAB1A,ARL3,DYNC1LI1,GLUD1,RAB28,RAB8A,RAB43,RAB6A,DRG1
0.00301	331	385	22	0.057	0.066	GO:0051020	MF	1	GTPase binding	1	IPO5,NSF,RIMS1,MYO9B,RIN3,KPNB1,SPTBN1,RAB7L1,IPO13,CSE1L,XPO5,XPO7,RAF1,IQGAP1,PPP1R9A,AIMP1,RAB8A,XPOT,AP3M1,BICD2,TBC1D9B,IPO7
0.00292	279	385	20	0.052	0.072	GO:0003924	MF	1	GTPase activity	1	LSG1,RAB21,RAB10,RAB2A,NUDT1,DNM1,RAB7L1,RAB14,ATL2,GNA13,ARL1,EIF2S3,TUBG1,RRAS2,RAB1A,ARL3,RAB28,RAB8A,RAB43,RAB6A
0.000495	32	385	8	0.021	0.25	GO:0008536	MF	1	Ran GTPase binding	1	IPO5,KPNB1,IPO13,CSE1L,XPO5,XPO7,XPOT,IPO7
6.44e-05	1838	385	72	0.187	0.039	GO:0019899	MF	1	enzyme binding	1	SLC25A5,MAP2K3,NOP58,ATP2B4,IPO5,ELAVL1,NSF,DNAJC10,RIMS1,GSK3B,CAD,MYO9B,SNRPD3,RIN3,HM13,HSPB1,DNM1,ERLIN1,KPNB1,RFC5,FAF2,SPTBN1,FN1,RAB7L1,IPO13,NEK6,LDB3,CSE1L,XPO5,XPO7,RAF1,PCNA,AP3B1,DERL1,LRPPRC,RNF185,WARS,IQGAP1,RPS2,PRKACB,TPRKB,FANCD2,ERLIN2,RPS3,UTRN,MMS19,PPP1R9A,SQSTM1,AIMP1,PHB,RAB8A,OTUB1,CTNNB1,STAT3,NBEA,ATP2A2,PTPN2,RUVBL1,RPS6KA3,HNRNPA0,UBE2N,NPM1,SCN5A,XPOT,AP3M1,BICD2,CHP…
5.49e-05	6	385	5	0.013	0.833	GO:0036402	MF	1	proteasome-activating ATPase activity	1	PSMC5,PSMC6,PSMC1,PSMC2,PSMC3
3.25e-05	452	385	30	0.078	0.066	GO:0050839	MF	1	cell adhesion molecule binding	1	LIMA1,SLK,PFKP,PKM,BZW1,RAB10,AHSA1,DDX6,SPTBN1,FN1,CAPZA1,CTGF,TJP2,EIF2S3,FLNB,THBS1,RAB1A,UNC45A,IQGAP1,RPS2,EPHA2,UTRN,CTNNB1,FASN,RSL1D1,PTPN2,RUVBL1,PDXDC1,PPME1,PI4KA
1.48e-05	313	385	25	0.065	0.08	GO:0042623	MF	1	ATPase activity, coupled	1	DHX33,ATP6V1H,ATP2B4,NSF,PSMC5,DDX18,PSMC6,PSMC1,MCM4,DDX6,ATP5B,RFC5,RAD50,ABCD3,DHX30,VPS4A,EIF4A3,ABCA5,DDX19B,PSMC2,ATP5C1,PSMC3,ATP2A2,RUVBL1,LONP1
7.65e-06	303	385	25	0.065	0.083	GO:0045296	MF	1	cadherin binding	1	LIMA1,SLK,PFKP,PKM,BZW1,RAB10,AHSA1,DDX6,SPTBN1,CAPZA1,TJP2,EIF2S3,FLNB,RAB1A,UNC45A,IQGAP1,RPS2,EPHA2,CTNNB1,FASN,RSL1D1,RUVBL1,PDXDC1,PPME1,PI4KA
6.92e-08	419	385	33	0.086	0.079	GO:0016887	MF	1	ATPase activity	1	DHX33,ABCF2,ATP6V1H,ATP2B4,NSF,PSMC5,DDX18,MYO9B,PSMC6,PSMC1,MCM4,DDX6,ATP5B,RFC5,MDN1,RAD50,DNAH1,ABCD3,DHX30,VPS4A,EIF4A3,SMARCA5,ABCA5,DDX19B,PSMC2,KIF27,ATP5C1,PSMC3,RNF213,ATP2A2,RUVBL1,LONP1,DYNC1H1
4.52e-08	2593	385	101	0.262	0.039	GO:0016787	MF	1	hydrolase activity	1	DHX33,ABCF2,LSG1,ATP6V1H,ATP2B4,NSF,CAPN6,SENP1,RAB21,RAB10,CAD,PPEF1,PSMC5,DDX18,BTAF1,PCSK5,MYO9B,MCM5,PSMC6,LGMN,MTHFD1,PSMC1,PSMB5,CTSZ,HM13,ACOT8,RAB2A,MCM4,GARS,NUDT1,DNM1,LIPA,SMC3,DDX6,ATP5B,RFC5,MDN1,RAD50,DNAH1,PSMD14,DARS,RAB7L1,ABCD3,RAB14,ATL2,GNA13,MTHFD1L,ARL1,CNOT1,ITPA,TMEM115,DGCR8,EIF2S3,TUBG1,DHX30,VPS4A,PCNA,LARS,RRAS2,SMPD4,DERL1,RAB1A,LRPPRC,ARL3,NOB1,NPEPPS,AFG3L2,EIF4A3,P…
4.26e-09	5959	385	185	0.481	0.031	GO:0003824	MF	1	catalytic activity	1	DPM1,DHX33,MGST1,ELOVL5,PGM3,ABCF2,MAP2K3,LSG1,ATP6V1H,MSMO1,EIF2AK2,ATP2B4,SLK,PFKP,PKM,NSF,DNAJC10,CAPN6,SENP1,RAB21,GSK3B,RAB10,CAD,PPEF1,PSMC5,LPCAT2,DDX18,SPTLC1,DLD,FH,BTAF1,PCSK5,MYO9B,TRMT2A,ADRBK2,MCM5,PSMC6,LGMN,MTHFD1,PSMC1,PSMB5,CTSZ,CDS2,HM13,ACOT8,NME4,RPAP1,RAB2A,SQLE,MCM4,AKT2,LIG1,PBEF1,GARS,NUDT1,DNM1,LIPA,MTPAP,SMC3,UGDH,DDX6,ATP5B,RFC5,MDN1,GMDS,RAD50,SKP1,DNAH1,PSMD14,DARS,RA…
2.22e-11	1681	385	83	0.216	0.049	GO:0003723	MF	1	RNA binding	1	RBM6,SLC25A5,DHX33,RPS20,NOP58,EIF2AK2,IPO5,ELAVL1,PKM,RIMS1,BZW1,DDX18,ARCN1,HNRNPM,TRMT2A,SNRPD3,PSMC1,PRPF6,RPL18A,HSPB1,EIF3B,NUDT1,DNM1,NPM3,MTPAP,KPNB1,CCDC47,DDX6,SPTBN1,DARS,FASTKD2,HEATR1,RPL21,XPO5,CNOT1,SNRPB,RRBP1,DGCR8,EIF2S3,RPL27,DHX30,DAP3,EIF2S1,RPS15A,FLNB,IGF2BP3,TBRG4,LRPPRC,RPS24,SNRPF,RPS2,EIF4A3,RPS8,DYNC1LI1,RPS3A,RARS2,PURB,EIF3M,RPS3,CCT5,HNRNPU,DDX19B,IGF2BP1,RPN1,AIMP1…
1.57e-11	10885	385	291	0.756	0.027	GO:0005515	MF	1	protein binding	1	DPM1,RBM6,SLC25A5,DHX33,MGST1,RPS20,ELOVL5,MAP2K3,ATP6V1H,LIMA1,HOMER3,NOP58,EIF2AK2,SEC61A1,ATP2B4,MON2,WAPAL,VMP1,TNPO3,IPO5,SLK,ELAVL1,PFKP,TRAM1,PKM,SEL1L,TRIP13,NSF,SLC25A3,DNAJC10,CAPN6,SENP1,RIMS1,RAB21,BZW1,GSK3B,RAB10,CAD,PSMC5,ERGIC2,DDX18,SPTLC1,FH,BTAF1,NUBP2,PCSK5,MYO9B,HNRNPM,SNRPD3,LMF2,MCM5,TSPO,PSMC6,AHSA1,RIN3,MTHFD1,PSMC1,PSMB5,CTSZ,PRPF6,HM13,PXMP4,ACOT8,PSMD10,PGRMC1,MSLN,NUP…
9.59e-12	6015	385	194	0.504	0.032	GO:1901363	MF	1	heterocyclic compound binding	1	RBM6,SLC25A5,DHX33,RPS20,ABCF2,MAP2K3,LSG1,NOP58,EIF2AK2,ATP2B4,IPO5,SLK,ELAVL1,PFKP,PKM,TRIP13,NSF,RIMS1,RAB21,BZW1,GSK3B,RAB10,CAD,PSMC5,DDX18,SPTLC1,DLD,ARCN1,BTAF1,NUBP2,MYO9B,HNRNPM,TRMT2A,SNRPD3,ADRBK2,MCM5,PSMC6,MTHFD1,PSMC1,PRPF6,PGRMC1,NME4,DNAJA3,RPAP1,RAB2A,SQLE,MCM4,AKT2,LIG1,RPL18A,DNAJB6,GARS,HSPB1,EIF3B,NUDT1,DNM1,NPM3,MTPAP,SMC3,KPNB1,CCDC47,UGDH,DDX6,ATP5B,RFC5,MDN1,GMDS,RAD50,SM…
1.61e-12	6099	385	198	0.514	0.032	GO:0097159	MF	1	organic cyclic compound binding	1	RBM6,SLC25A5,DHX33,RPS20,ABCF2,MAP2K3,LSG1,NOP58,EIF2AK2,ATP2B4,IPO5,SLK,ELAVL1,PFKP,PKM,TRIP13,NSF,RIMS1,RAB21,BZW1,GSK3B,RAB10,CAD,PSMC5,DDX18,SPTLC1,DLD,ARCN1,BTAF1,NUBP2,MYO9B,HNRNPM,TRMT2A,SNRPD3,ADRBK2,MCM5,TSPO,PSMC6,MTHFD1,PSMC1,PRPF6,PGRMC1,NME4,DNAJA3,RPAP1,RAB2A,SQLE,MCM4,AKT2,LIG1,RPL18A,DNAJB6,GARS,HSPB1,EIF3B,NUDT1,DNM1,ERLIN1,NPM3,MTPAP,SMC3,KPNB1,CCDC47,UGDH,DDX6,ATP5B,RFC5,MDN1,G…
4.81e-14	803	385	58	0.151	0.072	GO:0017111	MF	1	nucleoside-triphosphatase activity	1	DHX33,ABCF2,LSG1,ATP6V1H,ATP2B4,NSF,RAB21,RAB10,PSMC5,DDX18,BTAF1,MYO9B,MCM5,PSMC6,PSMC1,RAB2A,MCM4,NUDT1,DNM1,SMC3,DDX6,ATP5B,RFC5,MDN1,RAD50,DNAH1,RAB7L1,ABCD3,RAB14,ATL2,GNA13,ARL1,EIF2S3,TUBG1,DHX30,VPS4A,RRAS2,RAB1A,ARL3,EIF4A3,DYNC1LI1,SMARCA5,ABCA5,DDX19B,RAB28,PSMC2,KIF27,ATP5C1,PSMC3,RAB8A,RAB43,RNF213,ATP2A2,RAB6A,RUVBL1,CHD9,LONP1,DYNC1H1
3.69e-14	850	385	60	0.156	0.071	GO:0016817	MF	1	hydrolase activity, acting on acid anhydrides	1	DHX33,ABCF2,LSG1,ATP6V1H,ATP2B4,NSF,RAB21,RAB10,PSMC5,DDX18,BTAF1,MYO9B,MCM5,PSMC6,PSMC1,RAB2A,MCM4,GARS,NUDT1,DNM1,SMC3,DDX6,ATP5B,RFC5,MDN1,RAD50,DNAH1,RAB7L1,ABCD3,RAB14,ATL2,GNA13,ARL1,ITPA,EIF2S3,TUBG1,DHX30,VPS4A,RRAS2,RAB1A,ARL3,EIF4A3,DYNC1LI1,SMARCA5,ABCA5,DDX19B,RAB28,PSMC2,KIF27,ATP5C1,PSMC3,RAB8A,RAB43,RNF213,ATP2A2,RAB6A,RUVBL1,CHD9,LONP1,DYNC1H1
3.12e-14	847	385	60	0.156	0.071	GO:0016818	MF	1	hydrolase activity, acting on acid anhydrides, in phosphorus-containing anhydrides	1	DHX33,ABCF2,LSG1,ATP6V1H,ATP2B4,NSF,RAB21,RAB10,PSMC5,DDX18,BTAF1,MYO9B,MCM5,PSMC6,PSMC1,RAB2A,MCM4,GARS,NUDT1,DNM1,SMC3,DDX6,ATP5B,RFC5,MDN1,RAD50,DNAH1,RAB7L1,ABCD3,RAB14,ATL2,GNA13,ARL1,ITPA,EIF2S3,TUBG1,DHX30,VPS4A,RRAS2,RAB1A,ARL3,EIF4A3,DYNC1LI1,SMARCA5,ABCA5,DDX19B,RAB28,PSMC2,KIF27,ATP5C1,PSMC3,RAB8A,RAB43,RNF213,ATP2A2,RAB6A,RUVBL1,CHD9,LONP1,DYNC1H1
2.64e-14	844	385	60	0.156	0.071	GO:0016462	MF	1	pyrophosphatase activity	1	DHX33,ABCF2,LSG1,ATP6V1H,ATP2B4,NSF,RAB21,RAB10,PSMC5,DDX18,BTAF1,MYO9B,MCM5,PSMC6,PSMC1,RAB2A,MCM4,GARS,NUDT1,DNM1,SMC3,DDX6,ATP5B,RFC5,MDN1,RAD50,DNAH1,RAB7L1,ABCD3,RAB14,ATL2,GNA13,ARL1,ITPA,EIF2S3,TUBG1,DHX30,VPS4A,RRAS2,RAB1A,ARL3,EIF4A3,DYNC1LI1,SMARCA5,ABCA5,DDX19B,RAB28,PSMC2,KIF27,ATP5C1,PSMC3,RAB8A,RAB43,RNF213,ATP2A2,RAB6A,RUVBL1,CHD9,LONP1,DYNC1H1
7.09e-17	1537	385	89	0.231	0.058	GO:0030554	MF	1	adenyl nucleotide binding	1	DHX33,ABCF2,MAP2K3,EIF2AK2,ATP2B4,SLK,PFKP,PKM,TRIP13,NSF,GSK3B,CAD,PSMC5,DDX18,BTAF1,NUBP2,MYO9B,ADRBK2,MCM5,PSMC6,MTHFD1,PSMC1,NME4,DNAJA3,MCM4,AKT2,LIG1,GARS,MTPAP,SMC3,DDX6,ATP5B,RFC5,MDN1,RAD50,SMC4,DNAH1,DARS,ABCD3,NEK6,MTHFD1L,CDK2,NRK,MOCS3,MAP2K2,UBE2M,DHX30,RAF1,VPS4A,LARS,SMC2,WARS,DNAJA4,AFG3L2,EIF4A3,EPHA2,PRKACB,DYNC1LI1,RARS2,GLUD1,CCT5,MAT1A,NEK7,PDK1,SMARCA5,HNRNPU,ABCA5,HK1,DDX1…
5.17e-17	2708	385	125	0.325	0.046	GO:0043168	MF	1	anion binding	1	DHX33,MGST1,ABCF2,MAP2K3,LSG1,EIF2AK2,ATP2B4,SLK,PFKP,PKM,TRIP13,NSF,RAB21,GSK3B,RAB10,CAD,PSMC5,DDX18,SPTLC1,DLD,BTAF1,NUBP2,MYO9B,ADRBK2,MCM5,PSMC6,MTHFD1,PSMC1,NME4,DNAJA3,RAB2A,SQLE,MCM4,AKT2,LIG1,GARS,SNX8,DNM1,MTPAP,SMC3,DDX6,ATP5B,RFC5,MDN1,GMDS,RAD50,SMC4,DNAH1,SPTBN1,FN1,DARS,RAB7L1,ABCD3,CTGF,RAB14,NEK6,ATL2,GNA13,MTHFD1L,ARL1,CDK2,NRK,MOCS3,MAP2K2,UBE2M,EIF2S3,TUBG1,DHX30,RAF1,VPS4A,DA…
4.6e-17	1527	385	89	0.231	0.058	GO:0032559	MF	1	adenyl ribonucleotide binding	1	DHX33,ABCF2,MAP2K3,EIF2AK2,ATP2B4,SLK,PFKP,PKM,TRIP13,NSF,GSK3B,CAD,PSMC5,DDX18,BTAF1,NUBP2,MYO9B,ADRBK2,MCM5,PSMC6,MTHFD1,PSMC1,NME4,DNAJA3,MCM4,AKT2,LIG1,GARS,MTPAP,SMC3,DDX6,ATP5B,RFC5,MDN1,RAD50,SMC4,DNAH1,DARS,ABCD3,NEK6,MTHFD1L,CDK2,NRK,MOCS3,MAP2K2,UBE2M,DHX30,RAF1,VPS4A,LARS,SMC2,WARS,DNAJA4,AFG3L2,EIF4A3,EPHA2,PRKACB,DYNC1LI1,RARS2,GLUD1,CCT5,MAT1A,NEK7,PDK1,SMARCA5,HNRNPU,ABCA5,HK1,DDX1…
9.39e-18	1491	385	89	0.231	0.06	GO:0005524	MF	1	ATP binding	1	DHX33,ABCF2,MAP2K3,EIF2AK2,ATP2B4,SLK,PFKP,PKM,TRIP13,NSF,GSK3B,CAD,PSMC5,DDX18,BTAF1,NUBP2,MYO9B,ADRBK2,MCM5,PSMC6,MTHFD1,PSMC1,NME4,DNAJA3,MCM4,AKT2,LIG1,GARS,MTPAP,SMC3,DDX6,ATP5B,RFC5,MDN1,RAD50,SMC4,DNAH1,DARS,ABCD3,NEK6,MTHFD1L,CDK2,NRK,MOCS3,MAP2K2,UBE2M,DHX30,RAF1,VPS4A,LARS,SMC2,WARS,DNAJA4,AFG3L2,EIF4A3,EPHA2,PRKACB,DYNC1LI1,RARS2,GLUD1,CCT5,MAT1A,NEK7,PDK1,SMARCA5,HNRNPU,ABCA5,HK1,DDX1…
5.14e-18	2229	385	113	0.294	0.051	GO:0097367	MF	1	carbohydrate derivative binding	1	DHX33,ABCF2,MAP2K3,LSG1,EIF2AK2,ATP2B4,SLK,PFKP,PKM,TRIP13,NSF,RAB21,GSK3B,RAB10,CAD,PSMC5,DDX18,BTAF1,NUBP2,MYO9B,ADRBK2,MCM5,PSMC6,MTHFD1,PSMC1,NME4,DNAJA3,RAB2A,MCM4,AKT2,LIG1,GARS,DNM1,MTPAP,SMC3,DDX6,ATP5B,RFC5,MDN1,RAD50,SMC4,DNAH1,FN1,DARS,RAB7L1,ABCD3,CTGF,RAB14,NEK6,ATL2,GNA13,MTHFD1L,ARL1,CDK2,NRK,MOCS3,MAP2K2,UBE2M,EIF2S3,TUBG1,DHX30,RAF1,VPS4A,DAP3,LARS,RRAS2,SMC2,THBS1,RAB1A,ARL3,WAR…
5.28e-22	2445	385	127	0.33	0.052	GO:0036094	MF	1	small molecule binding	1	DPM1,DHX33,ABCF2,MAP2K3,LSG1,EIF2AK2,ATP2B4,SLK,PFKP,PKM,TRIP13,NSF,RAB21,GSK3B,RAB10,CAD,PSMC5,DDX18,SPTLC1,DLD,BTAF1,NUBP2,MYO9B,ADRBK2,MCM5,TSPO,PSMC6,MTHFD1,PSMC1,NME4,DNAJA3,RAB2A,SQLE,MCM4,AKT2,LIG1,GARS,DNM1,ERLIN1,MTPAP,SMC3,UGDH,DDX6,ATP5B,RFC5,MDN1,GMDS,RAD50,SMC4,DNAH1,DARS,RAB7L1,ABCD3,RAB14,NEK6,ATL2,GNA13,MTHFD1L,ARL1,CDK2,NRK,MOCS3,ITPA,MAP2K2,UBE2M,EIF2S3,TUBG1,DHX30,RAF1,VPS4A,DA…
3.87e-22	1895	385	110	0.286	0.058	GO:0032553	MF	1	ribonucleotide binding	1	DHX33,ABCF2,MAP2K3,LSG1,EIF2AK2,ATP2B4,SLK,PFKP,PKM,TRIP13,NSF,RAB21,GSK3B,RAB10,CAD,PSMC5,DDX18,BTAF1,NUBP2,MYO9B,ADRBK2,MCM5,PSMC6,MTHFD1,PSMC1,NME4,DNAJA3,RAB2A,MCM4,AKT2,LIG1,GARS,DNM1,MTPAP,SMC3,DDX6,ATP5B,RFC5,MDN1,RAD50,SMC4,DNAH1,DARS,RAB7L1,ABCD3,RAB14,NEK6,ATL2,GNA13,MTHFD1L,ARL1,CDK2,NRK,MOCS3,MAP2K2,UBE2M,EIF2S3,TUBG1,DHX30,RAF1,VPS4A,DAP3,LARS,RRAS2,SMC2,RAB1A,ARL3,WARS,DNAJA4,AFG3L2…
3.11e-22	1890	385	110	0.286	0.058	GO:0017076	MF	1	purine nucleotide binding	1	DHX33,ABCF2,MAP2K3,LSG1,EIF2AK2,ATP2B4,SLK,PFKP,PKM,TRIP13,NSF,RAB21,GSK3B,RAB10,CAD,PSMC5,DDX18,BTAF1,NUBP2,MYO9B,ADRBK2,MCM5,PSMC6,MTHFD1,PSMC1,NME4,DNAJA3,RAB2A,MCM4,AKT2,LIG1,GARS,DNM1,MTPAP,SMC3,DDX6,ATP5B,RFC5,MDN1,RAD50,SMC4,DNAH1,DARS,RAB7L1,ABCD3,RAB14,NEK6,ATL2,GNA13,MTHFD1L,ARL1,CDK2,NRK,MOCS3,MAP2K2,UBE2M,EIF2S3,TUBG1,DHX30,RAF1,VPS4A,DAP3,LARS,RRAS2,SMC2,RAB1A,ARL3,WARS,DNAJA4,AFG3L2…
1.83e-22	1878	385	110	0.286	0.059	GO:0032555	MF	1	purine ribonucleotide binding	1	DHX33,ABCF2,MAP2K3,LSG1,EIF2AK2,ATP2B4,SLK,PFKP,PKM,TRIP13,NSF,RAB21,GSK3B,RAB10,CAD,PSMC5,DDX18,BTAF1,NUBP2,MYO9B,ADRBK2,MCM5,PSMC6,MTHFD1,PSMC1,NME4,DNAJA3,RAB2A,MCM4,AKT2,LIG1,GARS,DNM1,MTPAP,SMC3,DDX6,ATP5B,RFC5,MDN1,RAD50,SMC4,DNAH1,DARS,RAB7L1,ABCD3,RAB14,NEK6,ATL2,GNA13,MTHFD1L,ARL1,CDK2,NRK,MOCS3,MAP2K2,UBE2M,EIF2S3,TUBG1,DHX30,RAF1,VPS4A,DAP3,LARS,RRAS2,SMC2,RAB1A,ARL3,WARS,DNAJA4,AFG3L2…
2.6e-23	1835	385	110	0.286	0.06	GO:0035639	MF	1	purine ribonucleoside triphosphate binding	1	DHX33,ABCF2,MAP2K3,LSG1,EIF2AK2,ATP2B4,SLK,PFKP,PKM,TRIP13,NSF,RAB21,GSK3B,RAB10,CAD,PSMC5,DDX18,BTAF1,NUBP2,MYO9B,ADRBK2,MCM5,PSMC6,MTHFD1,PSMC1,NME4,DNAJA3,RAB2A,MCM4,AKT2,LIG1,GARS,DNM1,MTPAP,SMC3,DDX6,ATP5B,RFC5,MDN1,RAD50,SMC4,DNAH1,DARS,RAB7L1,ABCD3,RAB14,NEK6,ATL2,GNA13,MTHFD1L,ARL1,CDK2,NRK,MOCS3,MAP2K2,UBE2M,EIF2S3,TUBG1,DHX30,RAF1,VPS4A,DAP3,LARS,RRAS2,SMC2,RAB1A,ARL3,WARS,DNAJA4,AFG3L2…
1.11e-23	2123	385	120	0.312	0.057	GO:1901265	MF	1	nucleoside phosphate binding	1	DHX33,ABCF2,MAP2K3,LSG1,EIF2AK2,ATP2B4,SLK,PFKP,PKM,TRIP13,NSF,RAB21,GSK3B,RAB10,CAD,PSMC5,DDX18,DLD,BTAF1,NUBP2,MYO9B,ADRBK2,MCM5,PSMC6,MTHFD1,PSMC1,NME4,DNAJA3,RAB2A,SQLE,MCM4,AKT2,LIG1,GARS,DNM1,MTPAP,SMC3,UGDH,DDX6,ATP5B,RFC5,MDN1,GMDS,RAD50,SMC4,DNAH1,DARS,RAB7L1,ABCD3,RAB14,NEK6,ATL2,GNA13,MTHFD1L,ARL1,CDK2,NRK,MOCS3,ITPA,MAP2K2,UBE2M,EIF2S3,TUBG1,DHX30,RAF1,VPS4A,DAP3,LARS,RRAS2,SMC2,RAB1A…
1.06e-23	2122	385	120	0.312	0.057	GO:0000166	MF	1	nucleotide binding	1	DHX33,ABCF2,MAP2K3,LSG1,EIF2AK2,ATP2B4,SLK,PFKP,PKM,TRIP13,NSF,RAB21,GSK3B,RAB10,CAD,PSMC5,DDX18,DLD,BTAF1,NUBP2,MYO9B,ADRBK2,MCM5,PSMC6,MTHFD1,PSMC1,NME4,DNAJA3,RAB2A,SQLE,MCM4,AKT2,LIG1,GARS,DNM1,MTPAP,SMC3,UGDH,DDX6,ATP5B,RFC5,MDN1,GMDS,RAD50,SMC4,DNAH1,DARS,RAB7L1,ABCD3,RAB14,NEK6,ATL2,GNA13,MTHFD1L,ARL1,CDK2,NRK,MOCS3,ITPA,MAP2K2,UBE2M,EIF2S3,TUBG1,DHX30,RAF1,VPS4A,DAP3,LARS,RRAS2,SMC2,RAB1A…
0.0394	1556	385	56	0.145	0.036	GO:0098805	CC	1	whole membrane	1	SLC25A5,MGST1,ATP6V1H,ATP2B4,VMP1,AP3D1,NSF,RAB21,RAB10,ARCN1,TSPO,HM13,PXMP4,PGRMC1,VAC14,RAB2A,COPE,SNX8,ARID3A,WLS,ABCD3,RPN2,RAB14,MAP2K2,RAF1,VPS4A,AP3B1,RAB1A,LRPPRC,DNAJC13,SEC31A,RNF185,IQGAP1,NPC1,DYNC1LI1,ERLIN2,SURF4,ABCA5,HK1,AP2M1,VDAC2,RAB8A,CTNNB1,RAB43,DHCR7,MYD88,RAB6A,THBD,SCN5A,AP3M1,BICD2,ITSN1,PHB2,UBA52,PI4KA,PDCD6
0.035	71	385	9	0.023	0.127	GO:0015935	CC	1	small ribosomal subunit	1	RPS20,DAP3,RPS15A,RPS24,RPS2,RPS8,RPS3A,RPS3,RPS4X
0.0298	1926	385	66	0.171	0.034	GO:0098588	CC	1	bounding membrane of organelle	1	MGST1,ATP6V1H,VMP1,AP3D1,NSF,RAB21,RAB10,LPCAT2,ERGIC2,ARCN1,TSPO,CTSZ,HM13,PXMP4,PGRMC1,VAC14,RAB2A,COPE,SNX8,ERGIC1,WLS,ABCD3,RPN2,RAB14,ARL1,GLIPR2,ARFGEF2,TMEM115,MAP2K2,RAF1,VPS4A,AP3B1,SMPD4,DERL1,RAB1A,LRPPRC,ARL3,DNAJC13,SEC31A,RNF185,IQGAP1,NPC1,TMCO1,DYNC1LI1,SURF4,ABCA5,HK1,SLC35B2,AP2M1,VDAC2,QSOX2,RAB8A,SLC33A1,RAB43,DHCR7,MYD88,ATP2A2,RAB6A,THBD,AP3M1,CHP1,SACM1L,PHB2,UBA52,PI4KA,PD…
0.0252	495	385	26	0.068	0.053	GO:0005743	CC	1	mitochondrial inner membrane	1	SLC25A5,SLC25A39,SLC25A3,SLC25A24,SLC25A1,CDS2,NME4,ATP5B,ABCD3,DAP3,NDUFA9,AFG3L2,RPS3,SLC25A4,APOOL,AIFM1,ATP5C1,VDAC2,PHB,STAT3,TMEM126A,SLC25A22,IDH2,SLC25A21,PHB2,TIMM23
0.0173	903	385	39	0.101	0.043	GO:0044431	CC	1	Golgi apparatus part	1	AP3D1,NSF,RAB21,RAB10,LPCAT2,ARCN1,PCSK5,CTSZ,HM13,VAC14,RAB2A,COPE,ERGIC1,WLS,RAB7L1,RAB14,ARL1,GLIPR2,ARFGEF2,TMEM115,GCC2,SMPD4,RAB1A,ARL3,SEC31A,TMCO1,SURF4,ABCA5,SLC35B2,QSOX2,RAB8A,SLC33A1,RAB43,NBEA,RAB6A,CHP1,SACM1L,PI4KA,PDCD6
0.0161	186	385	15	0.039	0.081	GO:0044391	CC	1	ribosomal subunit	1	RPS20,RPL26L1,RPL18A,RPL21,RPL27,DAP3,RPS15A,RPS24,RPS2,RPS8,RPS3A,RPS3,RPL4,RPS4X,UBA52
0.0151	511	385	27	0.07	0.053	GO:0070161	CC	1	anchoring junction	1	LIMA1,SENP1,RAB21,RAB10,HSPB1,TJP2,GNA13,MAP2K2,RPL27,RRAS2,FLNB,IQGAP1,RPS2,EPHA2,RPS8,RPS3A,RSU1,RPS3,CTNNB1,MAP2K1,RPL4,NPM1,CHP1,PARVB,PARVA,RPS4X,PI4KA
0.0123	692	385	33	0.086	0.048	GO:0000139	CC	1	Golgi membrane	1	AP3D1,NSF,RAB21,RAB10,LPCAT2,ARCN1,CTSZ,VAC14,RAB2A,COPE,ERGIC1,WLS,RAB14,ARL1,GLIPR2,ARFGEF2,TMEM115,SMPD4,RAB1A,ARL3,SEC31A,TMCO1,SURF4,ABCA5,SLC35B2,QSOX2,RAB8A,SLC33A1,RAB43,RAB6A,CHP1,SACM1L,PDCD6
0.0096	46	385	8	0.021	0.174	GO:0022627	CC	1	cytosolic small ribosomal subunit	1	RPS20,RPS15A,RPS24,RPS2,RPS8,RPS3A,RPS3,RPS4X
0.00853	777	385	36	0.094	0.046	GO:0098791	CC	1	Golgi subcompartment	1	AP3D1,NSF,RAB21,RAB10,LPCAT2,ARCN1,CTSZ,VAC14,RAB2A,COPE,ERGIC1,WLS,RAB7L1,RAB14,ARL1,GLIPR2,ARFGEF2,TMEM115,GCC2,SMPD4,RAB1A,ARL3,SEC31A,TMCO1,SURF4,ABCA5,SLC35B2,QSOX2,RAB8A,SLC33A1,RAB43,NBEA,RAB6A,CHP1,SACM1L,PDCD6
0.00811	76	385	10	0.026	0.132	GO:0005643	CC	1	nuclear pore	1	IPO5,NUP93,KPNB1,TMEM33,XPO7,NUP205,DDX19B,XPOT,BICD2,IPO7
0.00779	493	385	27	0.07	0.055	GO:0005912	CC	1	adherens junction	1	LIMA1,SENP1,RAB21,RAB10,HSPB1,TJP2,GNA13,MAP2K2,RPL27,RRAS2,FLNB,IQGAP1,RPS2,EPHA2,RPS8,RPS3A,RSU1,RPS3,CTNNB1,MAP2K1,RPL4,NPM1,CHP1,PARVB,PARVA,RPS4X,PI4KA
0.00675	44	385	8	0.021	0.182	GO:0009295	CC	1	nucleoid	1	SLC25A5,DNAJA3,ATP5B,FASTKD2,DHX30,LRPPRC,VDAC2,LONP1
0.00675	44	385	8	0.021	0.182	GO:0042645	CC	1	mitochondrial nucleoid	1	SLC25A5,DNAJA3,ATP5B,FASTKD2,DHX30,LRPPRC,VDAC2,LONP1
0.00656	12	385	5	0.013	0.417	GO:0017101	CC	1	aminoacyl-tRNA synthetase multienzyme complex	1	AIMP2,DARS,LARS,AIMP1,MARS
0.00569	241	385	18	0.047	0.075	GO:0005840	CC	1	ribosome	1	RPS20,RPL26L1,EIF2AK2,RPL18A,RPL21,RRBP1,RPL27,DAP3,EIF2S1,RPS15A,RPS24,RPS2,RPS8,RPS3A,RPS3,RPL4,RPS4X,UBA52
0.00469	693	385	34	0.088	0.049	GO:0031966	CC	1	mitochondrial membrane	1	SLC25A5,MGST1,SLC25A39,SLC25A3,SLC25A24,SLC25A1,TSPO,CDS2,NME4,DNM1,SFXN3,ATP5B,ABCD3,RAF1,DAP3,RNF185,NDUFA9,AFG3L2,RPS3,SLC25A4,APOOL,HK1,AIFM1,ATP5C1,VDAC2,PHB,STAT3,TMEM126A,SLC25A22,IDH2,SLC25A21,PHB2,UBA52,TIMM23
0.00251	552	385	30	0.078	0.054	GO:0019866	CC	1	organelle inner membrane	1	SLC25A5,SLC25A39,SLC25A3,SLC25A24,SLC25A1,CDS2,NME4,ATP5B,ABCD3,DAP3,LRPPRC,NDUFA9,AFG3L2,RPS3,SLC25A4,APOOL,AIFM1,ATP5C1,VDAC2,PHB,STAT3,TMEM43,TMEM126A,LMNB2,SLC25A22,IDH2,SLC25A21,TMEM120A,PHB2,TIMM23
0.00215	732	385	36	0.094	0.049	GO:0005740	CC	1	mitochondrial envelope	1	SLC25A5,MGST1,SLC25A39,ABCF2,SLC25A3,SLC25A24,SLC25A1,TSPO,CDS2,NME4,DNM1,SFXN3,ATP5B,ABCD3,RAF1,DAP3,RNF185,NDUFA9,AFG3L2,RPS3,SLC25A4,APOOL,HK1,AIFM1,CHCHD4,ATP5C1,VDAC2,PHB,STAT3,TMEM126A,SLC25A22,IDH2,SLC25A21,PHB2,UBA52,TIMM23
0.00142	114	385	13	0.034	0.114	GO:0022626	CC	1	cytosolic ribosome	1	RPS20,RPL18A,RPL21,RPL27,RPS15A,RPS24,RPS2,RPS8,RPS3A,RPS3,RPL4,RPS4X,UBA52
0.001	1309	385	54	0.14	0.041	GO:1902494	CC	1	catalytic complex	1	DPM1,ABCF2,PKM,SEL1L,PSMC5,SPTLC1,DLD,HNRNPM,SNRPD3,PSMC6,PSMC1,PSMB5,PRPF6,PSMD10,VAC14,HSPB1,PSMD11,CAND1,SKP1,DNAH1,PSMD14,RPN2,GNA13,CDK2,SNRPB,DGCR8,ACTL6A,NDUFA9,SNRPF,NAA30,AFG3L2,EIF4A3,PSMA5,DYNC1LI1,PDK1,HNRNPU,MMS19,DDX19B,PSMC2,POLR2H,RPN1,INTS8,PSMC3,SNRPD1,PSMD1,PSMD2,RUVBL1,UBE2N,FARSA,PSMD13,TRRAP,DYNC1H1,OSTC,PDCD6
0.000639	4845	385	142	0.369	0.029	GO:0005576	CC	1	extracellular region	1	SLC25A5,RPS20,RPL26L1,ATP6V1H,MON2,SLK,PFKP,PKM,NSF,SLC25A3,RAB21,RAB10,CAD,PSMC5,FH,PCSK5,HNRNPM,SNRPD3,SLC25A1,TSPO,PSMC6,AHSA1,LGMN,MTHFD1,PSMB5,CTSZ,PGRMC1,MSLN,SLC7A5,RAB2A,PBEF1,GARS,HSPB1,EIF3B,NUDT1,DNM1,LIPA,SMC3,KPNB1,PSMD11,TMEM33,UGDH,ATP5B,CAND1,GMDS,FAF2,SKP1,PSMD14,SPTBN1,FN1,DARS,SLC1A4,CAPZA1,WLS,RAB7L1,FASTKD2,CTGF,RAB14,GNA13,ARL1,GLIPR2,CSE1L,EEF1E1,CNOT1,SNRPB,MAP2K2,UBE2M,EI…
0.000496	8	385	5	0.013	0.625	GO:0031595	CC	1	nuclear proteasome complex	1	PSMC5,PSMC6,PSMC1,PSMC2,PSMC3
0.000434	2156	385	78	0.203	0.036	GO:0097708	CC	1	intracellular vesicle	1	MGST1,AP3D1,PKM,RAB21,RAB10,PSMC5,DLD,ARCN1,PCSK5,RIN3,LGMN,CTSZ,HM13,PGRMC1,VAC14,RAB2A,AKT2,COPE,GARS,SNX8,NUDT1,KPNB1,PSMD11,TMEM33,CAND1,FAF2,PSMD14,FN1,SLC1A4,WLS,RAB7L1,RAB14,GNA13,CDK2,ARFGEF2,MAP2K2,TUBG1,VPS4A,AP3B1,DERL1,THBS1,RAB1A,DNAJC13,SEC31A,IQGAP1,NPC1,PSMA5,PDIA6,DYNC1LI1,SURF4,ABCA5,APOOL,SQSTM1,PSMC2,AP2M1,RPN1,AIMP1,VDAC2,PSMC3,PHB,RAB8A,MAP2K1,FASN,RAB43,MYD88,PSMD1,PSMD2,RA…
0.000434	398	385	26	0.068	0.065	GO:0030055	CC	1	cell-substrate junction	1	LIMA1,SENP1,RAB21,RAB10,HSPB1,GNA13,MAP2K2,RPL27,RRAS2,FLNB,IQGAP1,RPS2,EPHA2,RPS8,RPS3A,RSU1,RPS3,CTNNB1,MAP2K1,RPL4,NPM1,CHP1,PARVB,PARVA,RPS4X,PI4KA
0.00041	2153	385	78	0.203	0.036	GO:0031410	CC	1	cytoplasmic vesicle	1	MGST1,AP3D1,PKM,RAB21,RAB10,PSMC5,DLD,ARCN1,PCSK5,RIN3,LGMN,CTSZ,HM13,PGRMC1,VAC14,RAB2A,AKT2,COPE,GARS,SNX8,NUDT1,KPNB1,PSMD11,TMEM33,CAND1,FAF2,PSMD14,FN1,SLC1A4,WLS,RAB7L1,RAB14,GNA13,CDK2,ARFGEF2,MAP2K2,TUBG1,VPS4A,AP3B1,DERL1,THBS1,RAB1A,DNAJC13,SEC31A,IQGAP1,NPC1,PSMA5,PDIA6,DYNC1LI1,SURF4,ABCA5,APOOL,SQSTM1,PSMC2,AP2M1,RPN1,AIMP1,VDAC2,PSMC3,PHB,RAB8A,MAP2K1,FASN,RAB43,MYD88,PSMD1,PSMD2,RA…
0.000356	394	385	26	0.068	0.066	GO:0005924	CC	1	cell-substrate adherens junction	1	LIMA1,SENP1,RAB21,RAB10,HSPB1,GNA13,MAP2K2,RPL27,RRAS2,FLNB,IQGAP1,RPS2,EPHA2,RPS8,RPS3A,RSU1,RPS3,CTNNB1,MAP2K1,RPL4,NPM1,CHP1,PARVB,PARVA,RPS4X,PI4KA
0.000306	391	385	26	0.068	0.066	GO:0005925	CC	1	focal adhesion	1	LIMA1,SENP1,RAB21,RAB10,HSPB1,GNA13,MAP2K2,RPL27,RRAS2,FLNB,IQGAP1,RPS2,EPHA2,RPS8,RPS3A,RSU1,RPS3,CTNNB1,MAP2K1,RPL4,NPM1,CHP1,PARVB,PARVA,RPS4X,PI4KA
0.000214	1457	385	60	0.156	0.041	GO:0005794	CC	1	Golgi apparatus	1	AP3D1,NSF,RAB21,RAB10,LPCAT2,ERGIC2,ARCN1,PCSK5,CTSZ,HM13,MSLN,VAC14,RAB2A,COPE,CAND1,ERGIC1,WLS,RAB7L1,CTGF,RAB14,ARL1,GLT8D2,GLIPR2,ARFGEF2,TMEM115,MAP2K2,SLC35E1,RAF1,AP3B1,GCC2,SMPD4,RAB1A,ARL3,SEC31A,UNC45A,NPC1,TMCO1,SURF4,ABCA5,SLC35B2,SLC38A10,AIMP1,QSOX2,RAB8A,MAP2K1,SLC33A1,FASN,TMEM43,RAB43,NBEA,RAB6A,AP3S1,PDXDC1,AP3M1,BICD2,CHP1,TRRAP,SACM1L,PI4KA,PDCD6
7.43e-05	3329	385	110	0.286	0.033	GO:0005654	CC	1	nucleoplasm	1	DHX33,RPS20,MAP2K3,LSG1,NOP58,WAPAL,ELAVL1,SENP1,CAD,PSMC5,DLD,BTAF1,HNRNPM,SNRPD3,MCM5,PSMC6,PSMC1,PSMB5,PRPF6,PSMD10,MCM4,AKT2,LIG1,COPE,PBEF1,DNAJB6,SMC3,KPNB1,PSMD11,UGDH,RFC5,CAND1,RAD50,SKP1,ERGIC1,SMC4,PSMD14,ARID3A,TJP2,HEATR1,NEK6,CDK2,CSE1L,XPO5,EEF1E1,SNRPB,DGCR8,UBE2M,RAF1,PCNA,DAP3,LARS,RPS15A,GCC2,ACTL6A,SMC2,LRPPRC,RPS24,NDUFA9,SNRPF,UNC45A,RPS2,NOB1,EIF4A3,PRKACB,RPS8,PSMA5,FANCD2…
4.92e-05	239	385	21	0.055	0.088	GO:0044445	CC	1	cytosolic part	1	RPS20,PSMC5,PSMC6,PSMC1,RPL18A,PSMD14,RPL21,RPL27,RPS15A,RPS24,RPS2,RPS8,RPS3A,RPS3,CCT5,MMS19,PSMC2,PSMC3,RPL4,RPS4X,UBA52
3.61e-05	10	385	6	0.016	0.6	GO:0031597	CC	1	cytosolic proteasome complex	1	PSMC5,PSMC6,PSMC1,PSMD14,PSMC2,PSMC3
3.61e-05	10	385	6	0.016	0.6	GO:0008540	CC	1	proteasome regulatory particle, base subcomplex	1	PSMC5,PSMC6,PSMC1,PSMD10,PSMC2,PSMC3
1.78e-05	1710	385	70	0.182	0.041	GO:0005739	CC	1	mitochondrion	1	SLC25A5,MGST1,SLC25A39,ABCF2,RAI14,PKM,SLC25A3,GSK3B,SLC25A24,DLD,FH,SLC25A1,TSPO,MTHFD1,CDS2,ACOT8,NME4,DNAJA3,LIG1,GARS,NUDT1,DNM1,SFXN3,MTPAP,DDX6,ATP5B,RAB7L1,ABCD3,FASTKD2,HEATR1,MTHFD1L,MAP2K2,DHX30,RAF1,DAP3,RPS15A,TBRG4,LRPPRC,RNF185,NDUFA9,AFG3L2,PYCR2,RARS2,GBAS,GLUD1,RPS3,SLC25A4,SACS,PDK1,APOOL,HK1,AIFM1,AP2M1,CHCHD4,ATP5C1,VDAC2,PHB,STAT3,MAP2K1,FASN,TMEM126A,NOC3L,SLC25A22,IDH2,SLC2…
8.98e-06	1007	385	50	0.13	0.05	GO:0044429	CC	1	mitochondrial part	1	SLC25A5,MGST1,SLC25A39,ABCF2,SLC25A3,SLC25A24,DLD,FH,SLC25A1,TSPO,CDS2,NME4,DNAJA3,GARS,NUDT1,DNM1,SFXN3,ATP5B,ABCD3,FASTKD2,MTHFD1L,DHX30,RAF1,DAP3,LRPPRC,RNF185,NDUFA9,AFG3L2,PYCR2,RARS2,GLUD1,RPS3,SLC25A4,PDK1,APOOL,HK1,AIFM1,CHCHD4,ATP5C1,VDAC2,PHB,STAT3,TMEM126A,SLC25A22,IDH2,SLC25A21,LONP1,PHB2,UBA52,TIMM23
4.3e-06	7025	385	198	0.514	0.028	GO:0005634	CC	1	nucleus	1	DPM1,RBM6,SLC25A5,DHX33,MGST1,RPS20,MAP2K3,RAI14,LSG1,WDR37,NOP58,EIF2AK2,WAPAL,VMP1,TNPO3,IPO5,ELAVL1,PFKP,PKM,TRIP13,SENP1,GSK3B,CAD,PSMC5,ERGIC2,DDX18,DLD,BTAF1,NUBP2,HNRNPM,SNRPD3,SLC25A1,MCM5,PSMC6,PSMC1,PSMB5,PRPF6,PSMD10,NUP93,DNAJA3,RPAP1,RAB2A,MCM4,AKT2,LIG1,COPE,PBEF1,DNAJB6,HSPB1,NUDT1,AIMP2,LIPA,NPM3,SMC3,KPNB1,PSMD11,TMEM33,UGDH,DDX6,ATP5B,RFC5,CAND1,MDN1,RAD50,SKP1,ERGIC1,SMC4,PSMD1…
2.86e-06	3962	385	130	0.338	0.033	GO:0043228	CC	1	non-membrane-bounded organelle	1	SLC25A5,DHX33,RPS20,RPL26L1,RAI14,WDR37,LIMA1,NOP58,EIF2AK2,ATP2B4,WAPAL,VMP1,IPO5,CAPN6,GSK3B,LPCAT2,ERGIC2,DDX18,NUBP2,MYO9B,HNRNPM,MCM5,PSMB5,PSMD10,DNAJA3,MCM4,RPL18A,DNAJB6,HSPB1,DNM1,LIPA,NPM3,SMC3,DDX6,ATP5B,RFC5,MDN1,FAF2,RAD50,SMC4,DNAH1,SPTBN1,SLC1A4,CAPZA1,RAB7L1,FASTKD2,HEATR1,NEK6,RPL21,LDB3,CDK2,ARFGEF2,EEF1E1,CNOT1,RRBP1,MAP2K2,DGCR8,TUBG1,RPL27,DHX30,VPS4A,PCNA,DAP3,EIF2S1,RPS15A,…
2.86e-06	3962	385	130	0.338	0.033	GO:0043232	CC	1	intracellular non-membrane-bounded organelle	1	SLC25A5,DHX33,RPS20,RPL26L1,RAI14,WDR37,LIMA1,NOP58,EIF2AK2,ATP2B4,WAPAL,VMP1,IPO5,CAPN6,GSK3B,LPCAT2,ERGIC2,DDX18,NUBP2,MYO9B,HNRNPM,MCM5,PSMB5,PSMD10,DNAJA3,MCM4,RPL18A,DNAJB6,HSPB1,DNM1,LIPA,NPM3,SMC3,DDX6,ATP5B,RFC5,MDN1,FAF2,RAD50,SMC4,DNAH1,SPTBN1,SLC1A4,CAPZA1,RAB7L1,FASTKD2,HEATR1,NEK6,RPL21,LDB3,CDK2,ARFGEF2,EEF1E1,CNOT1,RRBP1,MAP2K2,DGCR8,TUBG1,RPL27,DHX30,VPS4A,PCNA,DAP3,EIF2S1,RPS15A,…
6.43e-07	88	385	15	0.039	0.17	GO:1905368	CC	1	peptidase complex	1	PSMC5,PSMC6,PSMC1,PSMB5,PSMD10,HSPB1,PSMD11,PSMD14,AFG3L2,PSMA5,PSMC2,PSMC3,PSMD1,PSMD2,PSMD13
2.77e-07	70	385	14	0.036	0.2	GO:1905369	CC	1	endopeptidase complex	1	PSMC5,PSMC6,PSMC1,PSMB5,PSMD10,HSPB1,PSMD11,PSMD14,PSMA5,PSMC2,PSMC3,PSMD1,PSMD2,PSMD13
2.44e-07	4070	385	136	0.353	0.033	GO:0044421	CC	1	extracellular region part	1	SLC25A5,RPS20,RPL26L1,ATP6V1H,MON2,SLK,PFKP,PKM,NSF,SLC25A3,RAB21,RAB10,CAD,PSMC5,FH,PCSK5,HNRNPM,SNRPD3,SLC25A1,TSPO,PSMC6,AHSA1,LGMN,MTHFD1,PSMB5,CTSZ,PGRMC1,MSLN,SLC7A5,RAB2A,PBEF1,GARS,HSPB1,EIF3B,NUDT1,DNM1,LIPA,SMC3,KPNB1,PSMD11,TMEM33,UGDH,ATP5B,CAND1,GMDS,SKP1,PSMD14,SPTBN1,FN1,DARS,SLC1A4,CAPZA1,WLS,RAB7L1,FASTKD2,CTGF,RAB14,GNA13,ARL1,GLIPR2,CSE1L,EEF1E1,CNOT1,SNRPB,UBE2M,EIF2S3,RPL27,V…
2.25e-07	69	385	14	0.036	0.203	GO:0000502	CC	1	proteasome complex	1	PSMC5,PSMC6,PSMC1,PSMB5,PSMD10,HSPB1,PSMD11,PSMD14,PSMA5,PSMC2,PSMC3,PSMD1,PSMD2,PSMD13
2.23e-07	1150	385	58	0.151	0.05	GO:0031975	CC	1	envelope	1	SLC25A5,MGST1,SLC25A39,ABCF2,TNPO3,IPO5,SLC25A3,SENP1,SLC25A24,SLC25A1,TSPO,CDS2,NUP93,NME4,NUDT1,DNM1,SFXN3,KPNB1,TMEM33,ATP5B,IPO13,ABCD3,XPO7,RAF1,DAP3,LRPPRC,RNF185,NDUFA9,AFG3L2,NPC1,RPS3,SLC25A4,APOOL,NUP205,HK1,AIFM1,DDX19B,CHCHD4,ATP5C1,VDAC2,QSOX2,DCTN5,PHB,STAT3,TMEM43,TMEM126A,DHCR7,LMNB2,SLC25A22,IDH2,SLC25A21,XPOT,BICD2,TMEM120A,IPO7,PHB2,UBA52,TIMM23
2.15e-07	1149	385	58	0.151	0.05	GO:0031967	CC	1	organelle envelope	1	SLC25A5,MGST1,SLC25A39,ABCF2,TNPO3,IPO5,SLC25A3,SENP1,SLC25A24,SLC25A1,TSPO,CDS2,NUP93,NME4,NUDT1,DNM1,SFXN3,KPNB1,TMEM33,ATP5B,IPO13,ABCD3,XPO7,RAF1,DAP3,LRPPRC,RNF185,NDUFA9,AFG3L2,NPC1,RPS3,SLC25A4,APOOL,NUP205,HK1,AIFM1,DDX19B,CHCHD4,ATP5C1,VDAC2,QSOX2,DCTN5,PHB,STAT3,TMEM43,TMEM126A,DHCR7,LMNB2,SLC25A22,IDH2,SLC25A21,XPOT,BICD2,TMEM120A,IPO7,PHB2,UBA52,TIMM23
1.53e-07	2839	385	106	0.275	0.037	GO:0031090	CC	1	organelle membrane	1	SLC25A5,MGST1,SLC25A39,ATP6V1H,VMP1,TNPO3,AP3D1,IPO5,NSF,SLC25A3,SENP1,RAB21,RAB10,SLC25A24,LPCAT2,ERGIC2,ARCN1,SLC25A1,TSPO,CTSZ,CDS2,HM13,PXMP4,PGRMC1,NUP93,VAC14,NME4,RAB2A,SQLE,COPE,SNX8,NUDT1,DNM1,SFXN3,KPNB1,ATP5B,ERGIC1,WLS,IPO13,ABCD3,RPN2,RAB14,ARL1,GLIPR2,ARFGEF2,TMEM115,MAP2K2,RAF1,VPS4A,DAP3,AP3B1,SMPD4,DERL1,RAB1A,LRPPRC,ARL3,DNAJC13,SEC31A,RNF185,NDUFA9,IQGAP1,AFG3L2,NPC1,TMCO1,DYNC…
1.18e-07	3864	385	132	0.343	0.034	GO:0005615	CC	1	extracellular space	1	SLC25A5,RPS20,RPL26L1,ATP6V1H,MON2,SLK,PFKP,PKM,NSF,SLC25A3,RAB21,RAB10,CAD,PSMC5,FH,PCSK5,HNRNPM,SNRPD3,SLC25A1,TSPO,PSMC6,AHSA1,LGMN,MTHFD1,PSMB5,CTSZ,PGRMC1,MSLN,SLC7A5,RAB2A,PBEF1,GARS,HSPB1,EIF3B,NUDT1,DNM1,LIPA,KPNB1,PSMD11,TMEM33,UGDH,ATP5B,CAND1,GMDS,SKP1,PSMD14,SPTBN1,FN1,DARS,SLC1A4,CAPZA1,WLS,RAB7L1,CTGF,RAB14,GNA13,ARL1,GLIPR2,CSE1L,EEF1E1,CNOT1,SNRPB,UBE2M,EIF2S3,RPL27,VPS4A,PCNA,RRA…
1.55e-08	3920	385	136	0.353	0.035	GO:0031981	CC	1	nuclear lumen	1	DHX33,RPS20,MAP2K3,RAI14,LSG1,WDR37,NOP58,WAPAL,VMP1,IPO5,ELAVL1,SENP1,CAD,PSMC5,ERGIC2,DDX18,DLD,BTAF1,HNRNPM,SNRPD3,MCM5,PSMC6,PSMC1,PSMB5,PRPF6,PSMD10,NUP93,MCM4,AKT2,LIG1,COPE,PBEF1,DNAJB6,LIPA,NPM3,SMC3,KPNB1,PSMD11,UGDH,DDX6,RFC5,CAND1,MDN1,RAD50,SKP1,ERGIC1,SMC4,PSMD14,SPTBN1,ARID3A,TJP2,HEATR1,NEK6,CDK2,CSE1L,XPO5,EEF1E1,SNRPB,DGCR8,UBE2M,TUBG1,RAF1,PCNA,DAP3,LARS,RPS15A,GCC2,ACTL6A,SMC2,…
2.4e-09	998	385	57	0.148	0.057	GO:0005789	CC	1	endoplasmic reticulum membrane	1	DPM1,MGST1,ELOVL5,MSMO1,SEC61A1,SEC61A2,TRAM1,SEL1L,RAB21,RAB10,LPCAT2,ERGIC2,SPTLC1,ARCN1,LMF2,CDS2,HM13,PGRMC1,RAB2A,SQLE,COPE,ERLIN1,TMEM33,FAF2,ERGIC1,SSR3,WLS,RPN2,ATL2,ALG5,SSR1,RRBP1,EMC4,CLN6,HSD17B7,SMPD4,DERL1,RAB1A,SEC31A,RNF185,TMCO1,PDIA6,ERLIN2,SURF4,PTDSS1,SLC35B2,RPN1,SLC33A1,SDR16C5,DHCR7,ATP2A2,RAB6A,FITM2,OSTC,SACM1L,UBA52,PDCD6
1.87e-09	25	385	11	0.029	0.44	GO:0022624	CC	1	proteasome accessory complex	1	PSMC5,PSMC6,PSMC1,PSMD10,PSMD11,PSMD14,PSMC2,PSMC3,PSMD1,PSMD2,PSMD13
1.87e-09	1265	385	66	0.171	0.052	GO:0044432	CC	1	endoplasmic reticulum part	1	DPM1,MGST1,ELOVL5,MSMO1,SEC61A1,SEC61A2,TRAM1,SEL1L,DNAJC10,RAB21,RAB10,LPCAT2,ERGIC2,SPTLC1,ARCN1,LMF2,CTSZ,CDS2,HM13,PGRMC1,MSLN,RAB2A,SQLE,COPE,ERLIN1,KPNB1,TMEM33,FAF2,ERGIC1,SSR3,FN1,WLS,RPN2,ATL2,ALG5,SSR1,RRBP1,EMC4,CLN6,HSD17B7,SMPD4,DERL1,THBS1,RAB1A,SEC31A,RNF185,COL6A2,TMCO1,PDIA6,ERLIN2,SURF4,PTDSS1,SLC35B2,MXRA8,RPN1,SLC33A1,SDR16C5,TMEM43,DHCR7,ATP2A2,RAB6A,FITM2,OSTC,SACM1L,UBA52,P…
1.41e-09	814	385	51	0.132	0.063	GO:0030529	CC	1	intracellular ribonucleoprotein complex	1	RPS20,RPL26L1,WDR37,NOP58,EIF2AK2,HNRNPM,SNRPD3,PRPF6,RPL18A,EIF3B,DDX6,MDN1,FASTKD2,HEATR1,RPL21,CNOT1,SNRPB,RRBP1,RPL27,DHX30,DAP3,EIF2S1,RPS15A,DERL1,LRPPRC,RPS24,SNRPF,NAA30,IQGAP1,RPS2,NOB1,EIF4A3,RPS8,RPS3A,RPS3,HNRNPU,DDX19B,IGF2BP1,SQSTM1,PSMC2,PSMC3,SNRPD1,RSL1D1,RPL4,RUVBL1,HNRNPA0,NPM1,PRPF39,DRG1,RPS4X,UBA52
1.25e-09	1574	385	76	0.197	0.048	GO:0031984	CC	1	organelle subcompartment	1	DPM1,MGST1,ELOVL5,MSMO1,SEC61A1,AP3D1,SEC61A2,TRAM1,SEL1L,NSF,RAB21,RAB10,LPCAT2,ERGIC2,SPTLC1,ARCN1,LMF2,CTSZ,CDS2,HM13,PGRMC1,VAC14,RAB2A,SQLE,COPE,ERLIN1,KPNB1,TMEM33,FAF2,ERGIC1,SSR3,WLS,RAB7L1,RPN2,RAB14,ATL2,ALG5,ARL1,GLIPR2,ARFGEF2,SSR1,RRBP1,TMEM115,EMC4,CLN6,HSD17B7,GCC2,SMPD4,DERL1,RAB1A,ARL3,SEC31A,RNF185,TMCO1,PDIA6,ERLIN2,SURF4,ABCA5,PTDSS1,SLC35B2,RPN1,QSOX2,RAB8A,SLC33A1,SDR16C5,RA…
1.01e-09	4274	385	148	0.384	0.035	GO:0044428	CC	1	nuclear part	1	DHX33,RPS20,MAP2K3,RAI14,LSG1,WDR37,NOP58,WAPAL,VMP1,TNPO3,IPO5,ELAVL1,SENP1,CAD,PSMC5,ERGIC2,DDX18,DLD,BTAF1,HNRNPM,SNRPD3,MCM5,PSMC6,PSMC1,PSMB5,PRPF6,PSMD10,NUP93,MCM4,AKT2,LIG1,COPE,PBEF1,DNAJB6,NUDT1,LIPA,NPM3,SMC3,KPNB1,PSMD11,TMEM33,UGDH,DDX6,RFC5,CAND1,MDN1,RAD50,SKP1,ERGIC1,SMC4,PSMD14,SPTBN1,ARID3A,IPO13,TJP2,HEATR1,NEK6,CDK2,CSE1L,XPO5,EEF1E1,SNRPB,DGCR8,XPO7,UBE2M,TUBG1,RAF1,PCNA,DAP3…
8.03e-10	1001	385	58	0.151	0.058	GO:0098827	CC	1	endoplasmic reticulum subcompartment	1	DPM1,MGST1,ELOVL5,MSMO1,SEC61A1,SEC61A2,TRAM1,SEL1L,RAB21,RAB10,LPCAT2,ERGIC2,SPTLC1,ARCN1,LMF2,CDS2,HM13,PGRMC1,RAB2A,SQLE,COPE,ERLIN1,KPNB1,TMEM33,FAF2,ERGIC1,SSR3,WLS,RPN2,ATL2,ALG5,SSR1,RRBP1,EMC4,CLN6,HSD17B7,SMPD4,DERL1,RAB1A,SEC31A,RNF185,TMCO1,PDIA6,ERLIN2,SURF4,PTDSS1,SLC35B2,RPN1,SLC33A1,SDR16C5,DHCR7,ATP2A2,RAB6A,FITM2,OSTC,SACM1L,UBA52,PDCD6
3.97e-10	815	385	52	0.135	0.064	GO:1990904	CC	1	ribonucleoprotein complex	1	RPS20,RPL26L1,WDR37,NOP58,EIF2AK2,ELAVL1,HNRNPM,SNRPD3,PRPF6,RPL18A,EIF3B,DDX6,MDN1,FASTKD2,HEATR1,RPL21,CNOT1,SNRPB,RRBP1,RPL27,DHX30,DAP3,EIF2S1,RPS15A,DERL1,LRPPRC,RPS24,SNRPF,NAA30,IQGAP1,RPS2,NOB1,EIF4A3,RPS8,RPS3A,RPS3,HNRNPU,DDX19B,IGF2BP1,SQSTM1,PSMC2,PSMC3,SNRPD1,RSL1D1,RPL4,RUVBL1,HNRNPA0,NPM1,PRPF39,DRG1,RPS4X,UBA52
3.12e-10	22	385	11	0.029	0.5	GO:0005838	CC	1	proteasome regulatory particle	1	PSMC5,PSMC6,PSMC1,PSMD10,PSMD11,PSMD14,PSMC2,PSMC3,PSMD1,PSMD2,PSMD13
1.51e-10	1020	385	60	0.156	0.059	GO:0042175	CC	1	nuclear outer membrane-endoplasmic reticulum membrane network	1	DPM1,MGST1,ELOVL5,MSMO1,SEC61A1,SEC61A2,TRAM1,SEL1L,RAB21,RAB10,LPCAT2,ERGIC2,SPTLC1,ARCN1,LMF2,CDS2,HM13,PGRMC1,RAB2A,SQLE,COPE,ERLIN1,TMEM33,FAF2,ERGIC1,SSR3,WLS,RPN2,RAB14,ATL2,ALG5,SSR1,RRBP1,EMC4,CLN6,HSD17B7,SMPD4,DERL1,RAB1A,LRPPRC,SEC31A,RNF185,TMCO1,PDIA6,ERLIN2,SURF4,PTDSS1,SLC35B2,RPN1,SLC33A1,SDR16C5,DHCR7,ATP2A2,RAB6A,BICD2,FITM2,OSTC,SACM1L,UBA52,PDCD6
4.16e-11	9390	385	262	0.681	0.028	GO:0016020	CC	1	membrane	1	DPM1,SLC25A5,MGST1,RPS20,ELOVL5,SLC25A39,ABCF2,MAP2K3,LSG1,ATP6V1H,CLPTM1L,HOMER3,MSMO1,NOP58,EIF2AK2,SEC61A1,ATP2B4,VMP1,TNPO3,AP3D1,IPO5,SEC61A2,ELAVL1,PFKP,TRAM1,SEL1L,NSF,SLC25A3,TM9SF3,DNAJC10,SENP1,RIMS1,RAB21,BZW1,GSK3B,RAB10,CAD,SLC25A24,PSMC5,LPCAT2,ERGIC2,DDX18,SPTLC1,ARCN1,PCSK5,MYO9B,HNRNPM,SLC25A1,ADRBK2,LMF2,MCM5,TSPO,PSMC6,MTHFD1,PSMC1,CTSZ,PRPF6,CDS2,HM13,PXMP4,PGRMC1,MSLN,NUP93,V…
1.16e-11	1760	385	86	0.223	0.049	GO:0005783	CC	1	endoplasmic reticulum	1	DPM1,MGST1,ELOVL5,LSG1,MSMO1,SEC61A1,VMP1,SEC61A2,TRAM1,SEL1L,DNAJC10,RAB21,RAB10,LPCAT2,ERGIC2,SPTLC1,ARCN1,LMF2,AHSA1,CTSZ,CDS2,HM13,PGRMC1,MSLN,VAC14,RAB2A,SQLE,COPE,ERLIN1,KPNB1,CCDC47,TMEM33,FAF2,ERGIC1,SSR3,FN1,WLS,RPN2,RAB14,ATL2,ALG5,SSR1,RRBP1,MAP2K2,EMC4,CLN6,HSD17B7,LARS,RRAS2,SMPD4,DERL1,THBS1,RAB1A,SEC31A,RNF185,TMTC3,NPC1,COL6A2,RPS8,TMCO1,PDIA6,RPS3A,ERLIN2,SURF4,RPS3,PTDSS1,SLC35B…
2.26e-12	5019	385	173	0.449	0.034	GO:0031974	CC	1	membrane-enclosed lumen	1	SLC25A5,DHX33,RPS20,MAP2K3,RAI14,LSG1,WDR37,NOP58,WAPAL,VMP1,IPO5,ELAVL1,PKM,DNAJC10,SENP1,CAD,PSMC5,ERGIC2,DDX18,DLD,FH,BTAF1,PCSK5,HNRNPM,SNRPD3,MCM5,PSMC6,LGMN,PSMC1,PSMB5,CTSZ,PRPF6,ACOT8,PSMD10,MSLN,NUP93,NME4,DNAJA3,MCM4,AKT2,LIG1,COPE,PBEF1,DNAJB6,GARS,NUDT1,LIPA,NPM3,SMC3,KPNB1,PSMD11,UGDH,DDX6,ATP5B,RFC5,CAND1,MDN1,FAF2,RAD50,SKP1,ERGIC1,SMC4,PSMD14,SPTBN1,FN1,ARID3A,ABCD3,FASTKD2,TJP2,H…
2.26e-12	5019	385	173	0.449	0.034	GO:0070013	CC	1	intracellular organelle lumen	1	SLC25A5,DHX33,RPS20,MAP2K3,RAI14,LSG1,WDR37,NOP58,WAPAL,VMP1,IPO5,ELAVL1,PKM,DNAJC10,SENP1,CAD,PSMC5,ERGIC2,DDX18,DLD,FH,BTAF1,PCSK5,HNRNPM,SNRPD3,MCM5,PSMC6,LGMN,PSMC1,PSMB5,CTSZ,PRPF6,ACOT8,PSMD10,MSLN,NUP93,NME4,DNAJA3,MCM4,AKT2,LIG1,COPE,PBEF1,DNAJB6,GARS,NUDT1,LIPA,NPM3,SMC3,KPNB1,PSMD11,UGDH,DDX6,ATP5B,RFC5,CAND1,MDN1,FAF2,RAD50,SKP1,ERGIC1,SMC4,PSMD14,SPTBN1,FN1,ARID3A,ABCD3,FASTKD2,TJP2,H…
2.26e-12	5019	385	173	0.449	0.034	GO:0043233	CC	1	organelle lumen	1	SLC25A5,DHX33,RPS20,MAP2K3,RAI14,LSG1,WDR37,NOP58,WAPAL,VMP1,IPO5,ELAVL1,PKM,DNAJC10,SENP1,CAD,PSMC5,ERGIC2,DDX18,DLD,FH,BTAF1,PCSK5,HNRNPM,SNRPD3,MCM5,PSMC6,LGMN,PSMC1,PSMB5,CTSZ,PRPF6,ACOT8,PSMD10,MSLN,NUP93,NME4,DNAJA3,MCM4,AKT2,LIG1,COPE,PBEF1,DNAJB6,GARS,NUDT1,LIPA,NPM3,SMC3,KPNB1,PSMD11,UGDH,DDX6,ATP5B,RFC5,CAND1,MDN1,FAF2,RAD50,SKP1,ERGIC1,SMC4,PSMD14,SPTBN1,FN1,ARID3A,ABCD3,FASTKD2,TJP2,H…
9.88e-14	4207	385	157	0.408	0.037	GO:0031982	CC	1	vesicle	1	SLC25A5,MGST1,RPS20,RPL26L1,ATP6V1H,MON2,AP3D1,SLK,PFKP,PKM,NSF,SLC25A3,RAB21,RAB10,CAD,PSMC5,DLD,FH,ARCN1,PCSK5,HNRNPM,SNRPD3,SLC25A1,TSPO,PSMC6,AHSA1,RIN3,LGMN,MTHFD1,PSMB5,CTSZ,HM13,PGRMC1,VAC14,SLC7A5,RAB2A,AKT2,COPE,PBEF1,GARS,HSPB1,EIF3B,SNX8,NUDT1,DNM1,LIPA,KPNB1,PSMD11,TMEM33,UGDH,ATP5B,CAND1,GMDS,FAF2,SKP1,PSMD14,SPTBN1,FN1,DARS,SLC1A4,CAPZA1,WLS,RAB7L1,RAB14,GNA13,ARL1,GLIPR2,CDK2,ARFGE…
1.5e-14	4247	385	160	0.416	0.038	GO:0012505	CC	1	endomembrane system	1	DPM1,MGST1,ELOVL5,LSG1,MSMO1,SEC61A1,VMP1,TNPO3,AP3D1,IPO5,SEC61A2,TRAM1,PKM,SEL1L,NSF,DNAJC10,SENP1,RAB21,RAB10,LPCAT2,ERGIC2,SPTLC1,DLD,ARCN1,PCSK5,LMF2,AHSA1,RIN3,LGMN,CTSZ,CDS2,HM13,PGRMC1,MSLN,NUP93,VAC14,RAB2A,SQLE,AKT2,COPE,GARS,SNX8,NUDT1,ERLIN1,KPNB1,CCDC47,PSMD11,TMEM33,CAND1,FAF2,ERGIC1,SSR3,PSMD14,FN1,WLS,RAB7L1,IPO13,CTGF,RPN2,RAB14,ATL2,ALG5,ARL1,GLT8D2,GLIPR2,CDK2,ARFGEF2,SSR1,RRBP…
1.21e-15	2775	385	124	0.322	0.045	GO:0043230	CC	1	extracellular organelle	1	SLC25A5,RPS20,RPL26L1,ATP6V1H,MON2,SLK,PFKP,PKM,NSF,SLC25A3,RAB21,RAB10,CAD,PSMC5,FH,HNRNPM,SNRPD3,SLC25A1,TSPO,PSMC6,AHSA1,LGMN,MTHFD1,PSMB5,CTSZ,PGRMC1,SLC7A5,RAB2A,PBEF1,GARS,HSPB1,EIF3B,NUDT1,DNM1,LIPA,KPNB1,PSMD11,TMEM33,UGDH,ATP5B,CAND1,GMDS,SKP1,PSMD14,SPTBN1,FN1,DARS,SLC1A4,CAPZA1,WLS,RAB7L1,RAB14,GNA13,ARL1,GLIPR2,CSE1L,EEF1E1,SNRPB,UBE2M,EIF2S3,RPL27,VPS4A,PCNA,RRAS2,EIF2S1,RPS15A,FLNB,…
1.17e-15	2774	385	124	0.322	0.045	GO:1903561	CC	1	extracellular vesicle	1	SLC25A5,RPS20,RPL26L1,ATP6V1H,MON2,SLK,PFKP,PKM,NSF,SLC25A3,RAB21,RAB10,CAD,PSMC5,FH,HNRNPM,SNRPD3,SLC25A1,TSPO,PSMC6,AHSA1,LGMN,MTHFD1,PSMB5,CTSZ,PGRMC1,SLC7A5,RAB2A,PBEF1,GARS,HSPB1,EIF3B,NUDT1,DNM1,LIPA,KPNB1,PSMD11,TMEM33,UGDH,ATP5B,CAND1,GMDS,SKP1,PSMD14,SPTBN1,FN1,DARS,SLC1A4,CAPZA1,WLS,RAB7L1,RAB14,GNA13,ARL1,GLIPR2,CSE1L,EEF1E1,SNRPB,UBE2M,EIF2S3,RPL27,VPS4A,PCNA,RRAS2,EIF2S1,RPS15A,FLNB,…
7.47e-16	2759	385	124	0.322	0.045	GO:0070062	CC	1	extracellular exosome	1	SLC25A5,RPS20,RPL26L1,ATP6V1H,MON2,SLK,PFKP,PKM,NSF,SLC25A3,RAB21,RAB10,CAD,PSMC5,FH,HNRNPM,SNRPD3,SLC25A1,TSPO,PSMC6,AHSA1,LGMN,MTHFD1,PSMB5,CTSZ,PGRMC1,SLC7A5,RAB2A,PBEF1,GARS,HSPB1,EIF3B,NUDT1,DNM1,LIPA,KPNB1,PSMD11,TMEM33,UGDH,ATP5B,CAND1,GMDS,SKP1,PSMD14,SPTBN1,FN1,DARS,SLC1A4,CAPZA1,WLS,RAB7L1,RAB14,GNA13,ARL1,GLIPR2,CSE1L,EEF1E1,SNRPB,UBE2M,EIF2S3,RPL27,VPS4A,PCNA,RRAS2,EIF2S1,RPS15A,FLNB,…
3.13e-16	3092	385	134	0.348	0.043	GO:0043234	CC	1	protein complex	1	SLC25A5,ABCF2,WDR37,ATP6V1H,ATP2B4,WAPAL,AP3D1,IPO5,SEL1L,DNAJC10,GSK3B,RAB10,CAD,PSMC5,DLD,FH,ARCN1,MYO9B,SNRPD3,MCM5,PSMC6,PSMC1,PSMB5,HM13,PSMD10,NUP93,MCM4,COPE,HSPB1,EIF3B,SNX8,AIMP2,DNM1,ERLIN1,SMC3,KPNB1,PSMD11,TMEM33,ATP5B,RFC5,FAF2,RAD50,SKP1,SMC4,DNAH1,PSMD14,SPTBN1,FN1,DARS,CAPZA1,HEATR1,GNA13,CDK2,XPO5,CNOT1,SNRPB,TMEM115,DGCR8,EMC4,XPO7,EIF2S3,TUBG1,VPS4A,PCNA,AP3B1,LARS,EIF2S1,ACTL6…
5.1e-17	4869	385	181	0.47	0.037	GO:0032991	CC	1	macromolecular complex	1	DPM1,SLC25A5,RPS20,ABCF2,RPL26L1,WDR37,ATP6V1H,NOP58,EIF2AK2,ATP2B4,WAPAL,AP3D1,IPO5,ELAVL1,PKM,SEL1L,DNAJC10,GSK3B,RAB10,CAD,PSMC5,SPTLC1,DLD,FH,ARCN1,MYO9B,HNRNPM,SNRPD3,MCM5,PSMC6,PSMC1,PSMB5,PRPF6,HM13,PSMD10,NUP93,VAC14,MCM4,RPL18A,COPE,HSPB1,EIF3B,SNX8,AIMP2,DNM1,ERLIN1,SMC3,KPNB1,PSMD11,TMEM33,DDX6,ATP5B,RFC5,CAND1,MDN1,FAF2,RAD50,SKP1,SMC4,DNAH1,PSMD14,SPTBN1,FN1,DARS,CAPZA1,FASTKD2,RPN2,…
2.49e-20	4852	385	188	0.488	0.039	GO:0005829	CC	1	cytosol	1	RPS20,PGM3,MAP2K3,RAI14,LSG1,ATP6V1H,HOMER3,NOP58,EIF2AK2,SEC61A1,MON2,WAPAL,SEC61A2,ELAVL1,PFKP,PKM,NSF,CAPN6,RIMS1,RAB21,GSK3B,RAB10,CAD,PPEF1,PSMC5,ARCN1,MYO9B,SNRPD3,ADRBK2,PSMC6,AHSA1,RIN3,MTHFD1,PSMC1,PSMB5,PSMD10,SLC7A5,DNAJA3,RAB2A,AKT2,RPL18A,COPE,PBEF1,DNAJB6,GARS,HSPB1,EIF3B,SNX8,NUDT1,AIMP2,NPM3,SMC3,KPNB1,PSMD11,UGDH,DDX6,CAND1,MDN1,GMDS,SKP1,SMC4,PSMD14,SPTBN1,DARS,ARID3A,CAPZA1,RAB…
1.87e-23	12245	385	338	0.878	0.028	GO:0043227	CC	1	membrane-bounded organelle	1	DPM1,RBM6,SLC25A5,DHX33,MGST1,RPS20,ELOVL5,SLC25A39,ABCF2,MAP2K3,RPL26L1,RAI14,LSG1,WDR37,ATP6V1H,MSMO1,NOP58,EIF2AK2,SEC61A1,ATP2B4,MON2,WAPAL,VMP1,TNPO3,AP3D1,IPO5,SLK,SEC61A2,ELAVL1,PFKP,TRAM1,PKM,SEL1L,TRIP13,NSF,SLC25A3,DNAJC10,SENP1,RAB21,GSK3B,RAB10,CAD,SLC25A24,PSMC5,LPCAT2,ERGIC2,DDX18,SPTLC1,DLD,FH,ARCN1,BTAF1,NUBP2,PCSK5,HNRNPM,SNRPD3,SLC25A1,LMF2,MCM5,TSPO,PSMC6,AHSA1,RIN3,LGMN,MTHFD1…
1.12e-23	13204	385	352	0.914	0.027	GO:0043226	CC	1	organelle	1	DPM1,RBM6,SLC25A5,DHX33,MGST1,RPS20,ELOVL5,SLC25A39,ABCF2,MAP2K3,RPL26L1,RAI14,LSG1,WDR37,ATP6V1H,LIMA1,HOMER3,MSMO1,NOP58,EIF2AK2,SEC61A1,ATP2B4,MON2,WAPAL,VMP1,TNPO3,AP3D1,IPO5,SLK,SEC61A2,ELAVL1,PFKP,TRAM1,PKM,SEL1L,TRIP13,NSF,SLC25A3,DNAJC10,CAPN6,SENP1,RAB21,GSK3B,RAB10,CAD,SLC25A24,PSMC5,LPCAT2,ERGIC2,DDX18,SPTLC1,DLD,FH,ARCN1,BTAF1,NUBP2,PCSK5,MYO9B,HNRNPM,SNRPD3,SLC25A1,LMF2,MCM5,TSPO,PSM…
1.99e-25	12238	385	341	0.886	0.028	GO:0043229	CC	1	intracellular organelle	1	DPM1,RBM6,SLC25A5,DHX33,MGST1,RPS20,ELOVL5,SLC25A39,ABCF2,MAP2K3,RPL26L1,RAI14,LSG1,WDR37,ATP6V1H,LIMA1,MSMO1,NOP58,EIF2AK2,SEC61A1,ATP2B4,WAPAL,VMP1,TNPO3,AP3D1,IPO5,SEC61A2,ELAVL1,PFKP,TRAM1,PKM,SEL1L,TRIP13,NSF,SLC25A3,DNAJC10,CAPN6,SENP1,RAB21,GSK3B,RAB10,CAD,SLC25A24,PSMC5,LPCAT2,ERGIC2,DDX18,SPTLC1,DLD,FH,ARCN1,BTAF1,NUBP2,PCSK5,MYO9B,HNRNPM,SNRPD3,SLC25A1,LMF2,MCM5,TSPO,PSMC6,AHSA1,RIN3,LG…
4.2e-26	14327	385	369	0.958	0.026	GO:0005622	CC	1	intracellular	1	DPM1,RBM6,SLC25A5,DHX33,MGST1,RPS20,ELOVL5,SLC25A39,PGM3,ABCF2,MAP2K3,RPL26L1,RAI14,LSG1,WDR37,ATP6V1H,LIMA1,HOMER3,MSMO1,NOP58,EIF2AK2,SEC61A1,ATP2B4,MON2,WAPAL,VMP1,TNPO3,AP3D1,IPO5,SLK,SEC61A2,ELAVL1,PFKP,TRAM1,PKM,SEL1L,TRIP13,NSF,SLC25A3,DNAJC10,CAPN6,SENP1,RIMS1,RAB21,BZW1,GSK3B,RAB10,CAD,SLC25A24,PPEF1,PSMC5,LPCAT2,ERGIC2,DDX18,SPTLC1,DLD,FH,ARCN1,BTAF1,NUBP2,PCSK5,MYO9B,HNRNPM,SNRPD3,SLC2…
8.04e-27	13990	385	366	0.951	0.026	GO:0044424	CC	1	intracellular part	1	DPM1,RBM6,SLC25A5,DHX33,MGST1,RPS20,ELOVL5,SLC25A39,PGM3,ABCF2,MAP2K3,RPL26L1,RAI14,LSG1,WDR37,ATP6V1H,LIMA1,HOMER3,MSMO1,NOP58,EIF2AK2,SEC61A1,ATP2B4,MON2,WAPAL,VMP1,TNPO3,AP3D1,IPO5,SLK,SEC61A2,ELAVL1,PFKP,TRAM1,PKM,SEL1L,TRIP13,NSF,SLC25A3,DNAJC10,CAPN6,SENP1,RIMS1,RAB21,BZW1,GSK3B,RAB10,CAD,SLC25A24,PPEF1,PSMC5,LPCAT2,ERGIC2,DDX18,SPTLC1,DLD,FH,ARCN1,BTAF1,NUBP2,PCSK5,MYO9B,HNRNPM,SNRPD3,SLC2…
4.05e-28	10550	385	319	0.829	0.03	GO:0043231	CC	1	intracellular membrane-bounded organelle	1	DPM1,RBM6,SLC25A5,DHX33,MGST1,RPS20,ELOVL5,SLC25A39,ABCF2,MAP2K3,RAI14,LSG1,WDR37,ATP6V1H,MSMO1,NOP58,EIF2AK2,SEC61A1,ATP2B4,WAPAL,VMP1,TNPO3,AP3D1,IPO5,SEC61A2,ELAVL1,PFKP,TRAM1,PKM,SEL1L,TRIP13,NSF,SLC25A3,DNAJC10,SENP1,RAB21,GSK3B,RAB10,CAD,SLC25A24,PSMC5,LPCAT2,ERGIC2,DDX18,SPTLC1,DLD,FH,ARCN1,BTAF1,NUBP2,PCSK5,HNRNPM,SNRPD3,SLC25A1,LMF2,MCM5,TSPO,PSMC6,AHSA1,LGMN,MTHFD1,PSMC1,PSMB5,CTSZ,PRPF…
7.4e-32	8765	385	294	0.764	0.034	GO:0044446	CC	1	intracellular organelle part	1	DPM1,SLC25A5,DHX33,MGST1,RPS20,ELOVL5,SLC25A39,ABCF2,MAP2K3,RPL26L1,RAI14,LSG1,WDR37,ATP6V1H,LIMA1,MSMO1,NOP58,SEC61A1,WAPAL,VMP1,TNPO3,AP3D1,IPO5,SEC61A2,ELAVL1,TRAM1,PKM,SEL1L,NSF,SLC25A3,DNAJC10,CAPN6,SENP1,RAB21,GSK3B,RAB10,CAD,SLC25A24,PSMC5,LPCAT2,ERGIC2,DDX18,SPTLC1,DLD,FH,ARCN1,BTAF1,NUBP2,PCSK5,MYO9B,HNRNPM,SNRPD3,SLC25A1,LMF2,MCM5,TSPO,PSMC6,LGMN,PSMC1,PSMB5,CTSZ,PRPF6,CDS2,HM13,PXMP4,A…
1.88e-32	11137	385	335	0.87	0.03	GO:0005737	CC	1	cytoplasm	1	DPM1,SLC25A5,DHX33,MGST1,RPS20,ELOVL5,SLC25A39,PGM3,ABCF2,MAP2K3,RPL26L1,RAI14,LSG1,ATP6V1H,LIMA1,HOMER3,MSMO1,NOP58,EIF2AK2,SEC61A1,ATP2B4,MON2,WAPAL,VMP1,TNPO3,AP3D1,IPO5,SLK,SEC61A2,ELAVL1,PFKP,TRAM1,PKM,SEL1L,NSF,SLC25A3,DNAJC10,CAPN6,SENP1,RIMS1,RAB21,BZW1,GSK3B,RAB10,CAD,SLC25A24,PPEF1,PSMC5,LPCAT2,ERGIC2,SPTLC1,DLD,FH,ARCN1,NUBP2,PCSK5,MYO9B,SNRPD3,SLC25A1,ADRBK2,LMF2,TSPO,PSMC6,AHSA1,RIN3…
1.4e-32	8972	385	299	0.777	0.033	GO:0044422	CC	1	organelle part	1	DPM1,SLC25A5,DHX33,MGST1,RPS20,ELOVL5,SLC25A39,ABCF2,MAP2K3,RPL26L1,RAI14,LSG1,WDR37,ATP6V1H,LIMA1,MSMO1,NOP58,SEC61A1,ATP2B4,WAPAL,VMP1,TNPO3,AP3D1,IPO5,SEC61A2,ELAVL1,TRAM1,PKM,SEL1L,NSF,SLC25A3,DNAJC10,CAPN6,SENP1,RAB21,GSK3B,RAB10,CAD,SLC25A24,PSMC5,LPCAT2,ERGIC2,DDX18,SPTLC1,DLD,FH,ARCN1,BTAF1,NUBP2,PCSK5,MYO9B,HNRNPM,SNRPD3,SLC25A1,LMF2,MCM5,TSPO,PSMC6,LGMN,PSMC1,PSMB5,CTSZ,PRPF6,CDS2,HM13,…
1.71e-39	9275	385	315	0.818	0.034	GO:0044444	CC	1	cytoplasmic part	1	DPM1,SLC25A5,MGST1,RPS20,ELOVL5,SLC25A39,PGM3,ABCF2,MAP2K3,RPL26L1,RAI14,LSG1,ATP6V1H,HOMER3,MSMO1,NOP58,EIF2AK2,SEC61A1,ATP2B4,MON2,WAPAL,VMP1,AP3D1,SLK,SEC61A2,ELAVL1,PFKP,TRAM1,PKM,SEL1L,NSF,SLC25A3,DNAJC10,CAPN6,RIMS1,RAB21,GSK3B,RAB10,CAD,SLC25A24,PPEF1,PSMC5,LPCAT2,ERGIC2,SPTLC1,DLD,FH,ARCN1,NUBP2,PCSK5,MYO9B,SNRPD3,SLC25A1,ADRBK2,LMF2,TSPO,PSMC6,AHSA1,RIN3,LGMN,MTHFD1,PSMC1,PSMB5,CTSZ,CDS2…
0.0472	17	385	5	0.013	0.294	GO:0090083	BP	1	regulation of inclusion body assembly	1	PSMC5,PSMC6,DNAJB6,DNAJA4,SACS
0.0424	541	385	27	0.07	0.05	GO:0034248	BP	1	regulation of cellular amide metabolic process	1	EIF2AK2,ELAVL1,NUP93,AKT2,HSPB1,EIF3B,DDX6,XPO5,CNOT1,MAP2K2,DGCR8,LARS,EIF2S1,IGF2BP3,THBS1,LRPPRC,EIF4A3,RPS3,NUP205,IGF2BP1,POLR2H,STAT3,MAP2K1,RPS6KA3,NPM1,RPS4X,AARSD1
0.0413	177	385	14	0.036	0.079	GO:0006399	BP	1	tRNA metabolic process	1	GARS,AIMP2,DARS,MOCS3,EEF1E1,LARS,WARS,TPRKB,RARS2,AIMP1,MARS,TP53RK,FARSA,AARSD1
0.0383	359	385	21	0.055	0.058	GO:0031331	BP	1	positive regulation of cellular catabolic process	1	GSK3B,PSMC5,SPTLC1,PSMC6,PSMC1,PSMB5,PSMD10,AKT2,PSMD11,SKP1,PSMD14,CNOT1,TMTC3,PSMA5,PSMC2,PSMC3,PSMD1,PSMD2,PSMD13,SUPT5H,UBA52
0.0382	27	385	6	0.016	0.222	GO:0060260	BP	1	regulation of transcription initiation from RNA polymerase II promoter	1	PSMC5,PSMC6,PSMC1,CAND1,PSMC2,PSMC3
0.0382	900	385	38	0.099	0.042	GO:0023014	BP	1	signal transduction by protein phosphorylation	1	MAP2K3,EIF2AK2,SLK,PSMC5,PSMC6,PSMC1,PSMB5,PSMD10,PSMD11,SKP1,PSMD14,SPTBN1,FN1,CTGF,GLIPR2,NRK,MAP2K2,RAF1,THBS1,IQGAP1,EPHA2,PSMA5,RPS3,PSMC2,PSMC3,PHB,CTNNB1,MAP2K1,MYD88,PSMD1,PSMD2,PTPN2,UBE2N,PSMD13,NF1,MAP3K3,PHB2,UBA52
0.0366	864	385	37	0.096	0.043	GO:0000165	BP	1	MAPK cascade	1	MAP2K3,EIF2AK2,PSMC5,PSMC6,PSMC1,PSMB5,PSMD10,PSMD11,SKP1,PSMD14,SPTBN1,FN1,CTGF,GLIPR2,NRK,MAP2K2,RAF1,THBS1,IQGAP1,EPHA2,PSMA5,RPS3,PSMC2,PSMC3,PHB,CTNNB1,MAP2K1,MYD88,PSMD1,PSMD2,PTPN2,UBE2N,PSMD13,NF1,MAP3K3,PHB2,UBA52
0.0342	248	385	17	0.044	0.069	GO:2000027	BP	1	regulation of organ morphogenesis	1	PSMC5,PSMC6,PSMC1,PSMB5,PSMD10,PSMD11,PSMD14,PSMA5,PSMC2,AP2M1,PSMC3,CTNNB1,PSMD1,PSMD2,PSMD13,PHB2,UBA52
0.034	174	385	14	0.036	0.08	GO:0006888	BP	1	ER to Golgi vesicle-mediated transport	1	NSF,ARCN1,CTSZ,RAB2A,COPE,ERGIC1,SPTBN1,TMEM115,RAB1A,SEC31A,DYNC1LI1,DCTN5,DYNC1H1,PDCD6
0.0318	595	385	29	0.075	0.049	GO:0031400	BP	1	negative regulation of protein modification process	1	ATP2B4,DNAJC10,PSMC5,TSPO,PSMC6,PSMC1,PSMB5,PSMD10,HSPB1,PSMD11,PSMD14,CDK2,WARS,PSMA5,RPS3,PSMC2,PSMC3,PHB,OTUB1,CTNNB1,SDR16C5,PSMD1,PSMD2,PTPN2,NPM1,PSMD13,CHP1,NF1,UBA52
0.0288	2402	385	78	0.203	0.032	GO:0051704	BP	1	multi-organism process	1	SLC25A5,MGST1,RPS20,PGM3,MAP2K3,ATP6V1H,EIF2AK2,ATP2B4,WAPAL,VMP1,IPO5,TRAM1,TRIP13,CAD,DLD,PCSK5,TSPO,PSMB5,ACOT8,NUP93,VAC14,RPL18A,PBEF1,HSPB1,EIF3B,SMC3,KPNB1,DDX6,RAD50,FN1,RAB7L1,RAB14,RPL21,NRK,MAP2K2,RPL27,VPS4A,RPS15A,DERL1,RAB1A,RPS24,RPS2,NPC1,EPHA2,RPS8,FANCD2,DYNC1LI1,RPS3A,RPS3,CCT5,SLC25A4,NUP205,SQSTM1,PSMC2,AP2M1,POLR2H,AIMP1,PSMC3,CTNNB1,STAT3,MAP2K1,RAB43,MYD88,RPL4,RAB6A,RUVBL…
0.0264	1024	385	42	0.109	0.041	GO:0034622	BP	1	cellular macromolecular complex assembly	1	EIF2AK2,PSMC5,SNRPD3,PSMC6,PSMC1,PRPF6,PSMD10,NUP93,EIF3B,DNM1,PSMD11,TMEM33,DDX6,CAND1,MDN1,SKP1,DNAH1,SPTBN1,CAPZA1,FASTKD2,CNOT1,SNRPB,TUBG1,DHX30,RAB1A,NDUFA9,SNRPF,RPS3,SMARCA5,NUP205,PPP1R9A,PSMC2,VDAC2,PSMC3,SNRPD1,RUVBL1,NPM1,PRPF39,PSMD13,LONP1,DYNC1H1,UBA52
0.0259	1724	385	61	0.158	0.035	GO:0007049	BP	1	cell cycle	1	ATP2B4,WAPAL,TRIP13,PSMC5,MCM5,PSMC6,PSMC1,PSMB5,PSMD10,NUP93,MCM4,AKT2,LIG1,SMC3,KPNB1,PSMD11,RAD50,SKP1,SMC4,PSMD14,SPTBN1,ARID3A,CTGF,NEK6,CDK2,CNOT1,TUBG1,VPS4A,PCNA,RPS15A,TBRG4,SMC2,THBS1,ARL3,PRKACB,PSMA5,FANCD2,DYNC1LI1,RPS3,NEK7,PELO,NUP205,PSMC2,PSMC3,RAB8A,CTNNB1,STAT3,MAP2K1,PSMD1,PSMD2,RUVBL1,RPS6KA3,NPM1,KNTC1,PSMD13,SUPT5H,DYNC1H1,SYCP1,PPME1,PHB2,UBA52
0.0248	525	385	27	0.07	0.051	GO:0007346	BP	1	regulation of mitotic cell cycle	1	PSMC5,PSMC6,PSMC1,PSMB5,PSMD10,PSMD11,SKP1,PSMD14,ARID3A,NEK6,CDK2,CNOT1,PCNA,PSMA5,DYNC1LI1,NEK7,PSMC2,PSMC3,CTNNB1,PSMD1,PSMD2,NPM1,KNTC1,PSMD13,DYNC1H1,PHB2,UBA52
0.0237	2757	385	87	0.226	0.032	GO:0070887	BP	1	cellular response to chemical stimulus	1	MGST1,ATP6V1H,EIF2AK2,SEC61A1,ATP2B4,IPO5,SEC61A2,PKM,GSK3B,RAB10,CAD,SLC25A24,PSMC5,DDX18,HNRNPM,TSPO,PSMC6,PSMC1,PSMB5,PSMD10,NUP93,AKT2,HSPB1,PSMD11,TMEM33,PSMD14,CTGF,TJP2,RAB14,CDK2,SSR1,CNOT1,MAP2K2,DGCR8,UBE2M,RAF1,PCNA,LARS,EIF2S1,SMPD4,DERL1,THBS1,SEC31A,RNF185,IQGAP1,NPEPPS,NPC1,EIF4A3,EPHA2,PRKACB,PSMA5,PYCR2,PDIA6,FANCD2,RPS3,PDK1,PELO,AIFM1,PPP1R9A,PSMC2,POLR2H,PSMC3,MARS,PHB,RAB8A,O…
0.0234	2510	385	81	0.21	0.032	GO:0032268	BP	1	regulation of cellular protein metabolic process	1	MAP2K3,EIF2AK2,ATP2B4,ELAVL1,DNAJC10,SENP1,GSK3B,PSMC5,TSPO,PSMC6,PSMC1,PSMB5,CTSZ,PSMD10,NUP93,AKT2,DNAJB6,HSPB1,EIF3B,AIMP2,PSMD11,DDX6,RAD50,SKP1,PSMD14,FN1,CTGF,GLIPR2,CDK2,NRK,XPO5,CNOT1,MAP2K2,DGCR8,CLN6,RAF1,LARS,EIF2S1,IGF2BP3,DERL1,THBS1,RAB1A,LRPPRC,TMTC3,WARS,IQGAP1,EIF4A3,EPHA2,PRKACB,PSMA5,RPS3,NUP205,AIFM1,PPP1R9A,IGF2BP1,SQSTM1,PSMC2,POLR2H,PSMC3,PHB,OTUB1,CTNNB1,STAT3,MAP2K1,SDR16…
0.0223	240	385	17	0.044	0.071	GO:0038093	BP	1	Fc receptor signaling pathway	1	PSMC5,PSMC6,PSMC1,PSMB5,PSMD10,PSMD11,SKP1,PSMD14,PSMA5,DOCK1,PSMC2,PSMC3,PSMD1,PSMD2,UBE2N,PSMD13,UBA52
0.0222	1087	385	44	0.114	0.04	GO:0061024	BP	1	membrane organization	1	SLC25A5,AP3D1,NSF,RIMS1,RAB21,GSK3B,RAB10,LPCAT2,RIN3,CTSZ,NUP93,DNAJA3,AKT2,DNM1,ATP5B,SPTBN1,RAB14,NEK6,VPS4A,THBS1,RAB1A,SEC31A,AFG3L2,NPC1,EPHA2,GULP1,DOCK1,SLC25A4,APOOL,NUP205,AP2M1,ATP5C1,RAB8A,STAT3,TMEM43,ATP2A2,RAB6A,CHP1,FAT4,TBC1D9B,ITSN1,UBA52,PI4KA,PDCD6
0.0213	291	385	19	0.049	0.065	GO:0000209	BP	1	protein polyubiquitination	1	PSMC5,PSMC6,PSMC1,PSMB5,PSMD10,PSMD11,SKP1,PSMD14,NPEPPS,PSMA5,PSMC2,PSMC3,OTUB1,PSMD1,RNF213,PSMD2,UBE2N,PSMD13,UBA52
0.0188	102	385	11	0.029	0.108	GO:0007030	BP	1	Golgi organization	1	VMP1,RAB2A,RAB7L1,ATL2,ARL1,MAP2K2,GCC2,RAB1A,SURF4,MAP2K1,RAB43
0.0187	5997	385	161	0.418	0.027	GO:0006725	BP	1	cellular aromatic compound metabolic process	1	DPM1,RBM6,DHX33,RPS20,SLC25A39,PGM3,MAP2K3,WDR37,NOP58,EIF2AK2,ATP2B4,WAPAL,ELAVL1,PFKP,PKM,TRIP13,SENP1,BZW1,CAD,PSMC5,DDX18,DLD,BTAF1,HNRNPM,TRMT2A,SNRPD3,MCM5,TSPO,PSMC6,MTHFD1,PSMC1,PSMB5,PRPF6,PSMD10,NME4,DNAJA3,RPAP1,SQLE,MCM4,LIG1,RPL18A,PBEF1,DNAJB6,GARS,NUDT1,AIMP2,ERLIN1,NPM3,MTPAP,SMC3,KPNB1,PSMD11,UGDH,DDX6,ATP5B,RFC5,CAND1,MDN1,GMDS,RAD50,PSMD14,DARS,ARID3A,CTGF,TJP2,HEATR1,MTHFD1L,R…
0.0184	36	385	7	0.018	0.194	GO:2000142	BP	1	regulation of DNA-templated transcription, initiation	1	PSMC5,PSMC6,PSMC1,CAND1,PSMC2,PSMC3,CTNNB1
0.0184	10042	385	244	0.634	0.024	GO:0006807	BP	1	nitrogen compound metabolic process	1	DPM1,RBM6,DHX33,MGST1,RPS20,SLC25A39,PGM3,MAP2K3,RPL26L1,WDR37,NOP58,EIF2AK2,ATP2B4,WAPAL,SLK,ELAVL1,PFKP,PKM,SEL1L,TRIP13,NSF,DNAJC10,CAPN6,SENP1,BZW1,GSK3B,CAD,PPEF1,PSMC5,LPCAT2,DDX18,SPTLC1,DLD,BTAF1,PCSK5,HNRNPM,TRMT2A,SNRPD3,ADRBK2,MCM5,TSPO,PSMC6,LGMN,MTHFD1,PSMC1,PSMB5,CTSZ,PRPF6,HM13,ACOT8,PSMD10,MSLN,NUP93,NME4,SLC7A5,DNAJA3,RPAP1,RAB2A,MCM4,AKT2,LIG1,RPL18A,PBEF1,DNAJB6,GARS,HSPB1,EIF3…
0.0167	340	385	21	0.055	0.062	GO:0001666	BP	1	response to hypoxia	1	PKM,PSMC5,PSMC6,PSMC1,PSMB5,PSMD10,PSMD11,PSMD14,RAF1,THBS1,NPEPPS,PSMA5,PDK1,PSMC2,PSMC3,PSMD1,PSMD2,PSMD13,LONP1,NF1,UBA52
0.0166	260	385	18	0.047	0.069	GO:0045732	BP	1	positive regulation of protein catabolic process	1	NSF,GSK3B,PSMC5,PSMC6,PSMC1,PSMB5,PSMD10,PSMD11,SKP1,PSMD14,TMTC3,PSMA5,PSMC2,PSMC3,PSMD1,PSMD2,PSMD13,UBA52
0.0166	260	385	18	0.047	0.069	GO:1903362	BP	1	regulation of cellular protein catabolic process	1	SENP1,GSK3B,PSMC5,PSMC6,PSMC1,PSMB5,PSMD10,PSMD11,SKP1,PSMD14,TMTC3,PSMA5,PSMC2,PSMC3,PSMD1,PSMD2,PSMD13,UBA52
0.0161	574	385	29	0.075	0.051	GO:0006511	BP	1	ubiquitin-dependent protein catabolic process	1	SEL1L,DNAJC10,SENP1,GSK3B,PSMC5,PSMC6,PSMC1,PSMB5,PSMD10,ERLIN1,CCDC47,PSMD11,FAF2,SKP1,PSMD14,VPS4A,DERL1,RNF185,PSMA5,ERLIN2,SQSTM1,PSMC2,PSMC3,CTNNB1,PSMD1,RNF213,PSMD2,PSMD13,UBA52
0.0153	1036	385	43	0.112	0.042	GO:1901698	BP	1	response to nitrogen compound	1	MGST1,ATP6V1H,ATP2B4,IPO5,PKM,SEL1L,DNAJC10,RAB10,CAD,PSMC5,TSPO,PSMC6,PSMC1,HM13,AKT2,ERLIN1,CCDC47,FAF2,CTGF,CDK2,MAP2K2,DGCR8,PCNA,LARS,DERL1,RNF185,IQGAP1,NPC1,PRKACB,ERLIN2,AIFM1,PSMC2,PSMC3,MARS,RAB8A,CTNNB1,STAT3,MAP2K1,MYD88,PTPN2,AP3S1,THBD,NPM1
0.0126	5960	385	161	0.418	0.027	GO:0046483	BP	1	heterocycle metabolic process	1	DPM1,RBM6,DHX33,RPS20,SLC25A39,PGM3,MAP2K3,WDR37,NOP58,EIF2AK2,ATP2B4,WAPAL,ELAVL1,PFKP,PKM,TRIP13,SENP1,BZW1,CAD,PSMC5,DDX18,DLD,BTAF1,HNRNPM,TRMT2A,SNRPD3,MCM5,TSPO,PSMC6,MTHFD1,PSMC1,PSMB5,PRPF6,PSMD10,NME4,DNAJA3,RPAP1,MCM4,LIG1,RPL18A,PBEF1,DNAJB6,GARS,NUDT1,AIMP2,ERLIN1,NPM3,MTPAP,SMC3,KPNB1,PSMD11,UGDH,DDX6,ATP5B,RFC5,CAND1,MDN1,GMDS,RAD50,PSMD14,DARS,ARID3A,CTGF,TJP2,HEATR1,MTHFD1L,RPL21,…
0.0122	505	385	27	0.07	0.053	GO:0006417	BP	1	regulation of translation	1	EIF2AK2,ELAVL1,NUP93,AKT2,HSPB1,EIF3B,DDX6,XPO5,CNOT1,MAP2K2,DGCR8,LARS,EIF2S1,IGF2BP3,THBS1,LRPPRC,EIF4A3,RPS3,NUP205,IGF2BP1,POLR2H,STAT3,MAP2K1,RPS6KA3,NPM1,RPS4X,AARSD1
0.012	205	385	16	0.042	0.078	GO:0042787	BP	1	protein ubiquitination involved in ubiquitin-dependent protein catabolic process	1	PSMC5,PSMC6,PSMC1,PSMB5,PSMD10,PSMD11,SKP1,PSMD14,RNF185,PSMA5,PSMC2,PSMC3,PSMD1,PSMD2,PSMD13,UBA52
0.0111	2261	385	76	0.197	0.034	GO:0016310	BP	1	phosphorylation	1	MAP2K3,EIF2AK2,ATP2B4,SLK,PFKP,PKM,DNAJC10,GSK3B,CAD,PSMC5,DLD,ADRBK2,PSMC6,PSMC1,PSMB5,PSMD10,VAC14,NME4,AKT2,HSPB1,PSMD11,RAD50,SKP1,PSMD14,SPTBN1,FN1,FASTKD2,CTGF,NEK6,GLIPR2,CDK2,NRK,MAP2K2,RAF1,EIF2S1,TBRG4,THBS1,NDUFA9,WARS,IQGAP1,EPHA2,PRKACB,PSMA5,GBAS,ERLIN2,RPS3,NEK7,PDK1,HK1,PPP1R9A,SQSTM1,PSMC2,CMPK,ATP5C1,PSMC3,PHB,CTNNB1,STAT3,MAP2K1,TP53RK,MYD88,PSMD1,PSMD2,PTPN2,RPS6KA3,UBE2N,NPM1…
0.011	1527	385	57	0.148	0.037	GO:0051247	BP	1	positive regulation of protein metabolic process	1	MAP2K3,EIF2AK2,ATP2B4,ELAVL1,NSF,SENP1,GSK3B,PSMC5,PSMC6,PSMC1,PSMB5,PSMD10,AKT2,HSPB1,AIMP2,PSMD11,RAD50,SKP1,PSMD14,FN1,CTGF,GLIPR2,NRK,MAP2K2,CLN6,RAF1,DERL1,THBS1,RAB1A,TMTC3,IQGAP1,EIF4A3,PRKACB,PSMA5,RPS3,AIFM1,PPP1R9A,SQSTM1,PSMC2,PSMC3,PHB,CTNNB1,STAT3,MAP2K1,SDR16C5,MYD88,PSMD1,PSMD2,UBE2N,NPM1,PSMD13,CHP1,RPS4X,MAP3K3,PHB2,UBA52,PDCD6
0.0108	3285	385	101	0.262	0.031	GO:1902578	BP	1	single-organism localization	1	SLC25A5,MGST1,ATP6V1H,ATP2B4,VMP1,TNPO3,AP3D1,IPO5,PKM,SEL1L,NSF,RIMS1,RAB21,GSK3B,RAB10,CAD,SLC25A24,PCSK5,SLC25A1,ADRBK2,TSPO,CTSZ,PSMD10,PGRMC1,NUP93,NME4,SLC7A5,AKT2,HSPB1,DNM1,KPNB1,PSMD11,ATP5B,CAND1,FAF2,SKP1,PSMD14,SPTBN1,FN1,SLC1A4,WLS,IPO13,ABCD3,CTGF,RAB14,ARFGEF2,RAF1,VPS4A,AP3B1,FLNB,THBS1,RAB1A,LRPPRC,ARL3,DNAJC13,IQGAP1,NPC1,EPHA2,PSMA5,PDIA6,GULP1,DYNC1LI1,SURF4,GLUD1,DOCK1,SLC25A…
0.00962	383	385	23	0.06	0.06	GO:0034655	BP	1	nucleobase-containing compound catabolic process	1	RPS20,RPL18A,NUDT1,MTPAP,KPNB1,DDX6,RPL21,CNOT1,ITPA,RPL27,RPS15A,LRPPRC,RPS24,RPS2,EIF4A3,RPS8,RPS3A,RPS3,PELO,AIFM1,RPL4,RPS4X,UBA52
0.00908	588	385	30	0.078	0.051	GO:0043632	BP	1	modification-dependent macromolecule catabolic process	1	SEL1L,DNAJC10,SENP1,GSK3B,PSMC5,PSMC6,PSMC1,PSMB5,PSMD10,ERLIN1,CCDC47,PSMD11,FAF2,SKP1,PSMD14,VPS4A,DERL1,RNF185,PSMA5,ERLIN2,SQSTM1,PSMC2,PSMC3,CTNNB1,PSMD1,RNF213,PSMD2,PSMD13,LONP1,UBA52
0.0083	3140	385	98	0.255	0.031	GO:0044765	BP	1	single-organism transport	1	SLC25A5,MGST1,ATP6V1H,ATP2B4,VMP1,TNPO3,AP3D1,IPO5,PKM,SEL1L,NSF,RIMS1,RAB21,GSK3B,RAB10,CAD,SLC25A24,PCSK5,SLC25A1,ADRBK2,TSPO,CTSZ,PSMD10,PGRMC1,NUP93,NME4,SLC7A5,AKT2,HSPB1,DNM1,KPNB1,PSMD11,ATP5B,CAND1,FAF2,PSMD14,SPTBN1,FN1,SLC1A4,WLS,IPO13,ABCD3,CTGF,RAB14,ARFGEF2,RAF1,VPS4A,AP3B1,THBS1,RAB1A,LRPPRC,ARL3,DNAJC13,IQGAP1,NPC1,PSMA5,PDIA6,GULP1,DYNC1LI1,SURF4,GLUD1,DOCK1,SLC25A4,ABCA5,APOOL,NU…
0.0083	842	385	38	0.099	0.045	GO:0030163	BP	1	protein catabolic process	1	SEL1L,NSF,DNAJC10,SENP1,GSK3B,PSMC5,PSMC6,LGMN,PSMC1,PSMB5,CTSZ,HM13,PSMD10,ERLIN1,CCDC47,PSMD11,FAF2,SKP1,PSMD14,CLN6,VPS4A,DERL1,RNF185,TMTC3,PSMA5,ERLIN2,SQSTM1,PSMC2,AP2M1,PSMC3,PHB,CTNNB1,PSMD1,RNF213,PSMD2,PSMD13,LONP1,UBA52
0.00791	941	385	41	0.106	0.044	GO:1902580	BP	1	single-organism cellular localization	1	TNPO3,AP3D1,IPO5,RIMS1,RAB21,GSK3B,RAB10,PSMD10,NUP93,AKT2,HSPB1,DNM1,KPNB1,ATP5B,SPTBN1,IPO13,VPS4A,AP3B1,RAB1A,LRPPRC,ARL3,EPHA2,NUP205,AP2M1,CHCHD4,ATP5C1,RAB8A,CTNNB1,STAT3,ATP2A2,RAB6A,AP3S1,XPOT,AP3M1,BICD2,CHP1,NF1,IPO7,ITSN1,PHB2,TIMM23
0.00727	1433	385	55	0.143	0.038	GO:0032270	BP	1	positive regulation of cellular protein metabolic process	1	MAP2K3,EIF2AK2,ATP2B4,ELAVL1,SENP1,GSK3B,PSMC5,PSMC6,PSMC1,PSMB5,PSMD10,AKT2,AIMP2,PSMD11,RAD50,SKP1,PSMD14,FN1,CTGF,GLIPR2,NRK,MAP2K2,CLN6,RAF1,DERL1,THBS1,RAB1A,TMTC3,IQGAP1,EIF4A3,PRKACB,PSMA5,RPS3,AIFM1,PPP1R9A,SQSTM1,PSMC2,PSMC3,PHB,CTNNB1,STAT3,MAP2K1,SDR16C5,MYD88,PSMD1,PSMD2,UBE2N,NPM1,PSMD13,CHP1,RPS4X,MAP3K3,PHB2,UBA52,PDCD6
0.00718	1180	385	48	0.125	0.041	GO:1901565	BP	1	organonitrogen compound catabolic process	1	ATP2B4,SEL1L,NSF,DNAJC10,SENP1,GSK3B,PSMC5,DLD,PSMC6,LGMN,PSMC1,PSMB5,CTSZ,HM13,PSMD10,NUDT1,ERLIN1,CCDC47,PSMD11,FAF2,SKP1,PSMD14,ITPA,CLN6,VPS4A,SMPD4,DERL1,RNF185,TMTC3,NPEPPS,PSMA5,ERLIN2,GLUD1,MAT1A,SQSTM1,PSMC2,AP2M1,PSMC3,PHB,CTNNB1,PSMD1,RNF213,PSMD2,SLC25A21,PSMD13,CHP1,LONP1,UBA52
0.00714	581	385	30	0.078	0.052	GO:0019941	BP	1	modification-dependent protein catabolic process	1	SEL1L,DNAJC10,SENP1,GSK3B,PSMC5,PSMC6,PSMC1,PSMB5,PSMD10,ERLIN1,CCDC47,PSMD11,FAF2,SKP1,PSMD14,VPS4A,DERL1,RNF185,PSMA5,ERLIN2,SQSTM1,PSMC2,PSMC3,CTNNB1,PSMD1,RNF213,PSMD2,PSMD13,LONP1,UBA52
0.00672	196	385	16	0.042	0.082	GO:0030178	BP	1	negative regulation of Wnt signaling pathway	1	GSK3B,PSMC5,PSMC6,PSMC1,PSMB5,PSMD10,PSMD11,PSMD14,PSMA5,PSMC2,PSMC3,PSMD1,RNF213,PSMD2,PSMD13,UBA52
0.0062	1389	385	54	0.14	0.039	GO:0070271	BP	1	protein complex biogenesis	1	MGST1,EIF2AK2,PKM,NSF,RIMS1,GSK3B,PSMC5,PSMC6,PSMC1,CTSZ,HM13,PSMD10,NUP93,AIMP2,DNM1,PSMD11,TMEM33,CAND1,MDN1,SKP1,DNAH1,SPTBN1,FN1,DARS,CAPZA1,ATL2,TUBG1,RAF1,DERL1,RAB1A,SEC31A,NDUFA9,WARS,COL6A2,RPS3,MAT1A,NUP205,PPP1R9A,SQSTM1,PSMC2,VDAC2,PSMC3,CTNNB1,RNF213,RUVBL1,FARSA,NPM1,KNTC1,PSMD13,CHP1,TMEM120A,LONP1,TRRAP,PDCD6
0.00607	1388	385	54	0.14	0.039	GO:0006461	BP	1	protein complex assembly	1	MGST1,EIF2AK2,PKM,NSF,RIMS1,GSK3B,PSMC5,PSMC6,PSMC1,CTSZ,HM13,PSMD10,NUP93,AIMP2,DNM1,PSMD11,TMEM33,CAND1,MDN1,SKP1,DNAH1,SPTBN1,FN1,DARS,CAPZA1,ATL2,TUBG1,RAF1,DERL1,RAB1A,SEC31A,NDUFA9,WARS,COL6A2,RPS3,MAT1A,NUP205,PPP1R9A,SQSTM1,PSMC2,VDAC2,PSMC3,CTNNB1,RNF213,RUVBL1,FARSA,NPM1,KNTC1,PSMD13,CHP1,TMEM120A,LONP1,TRRAP,PDCD6
0.00591	292	385	20	0.052	0.068	GO:0034612	BP	1	response to tumor necrosis factor	1	PSMC5,PSMC6,PSMC1,PSMB5,PSMD10,PSMD11,PSMD14,TJP2,SMPD4,THBS1,PSMA5,RPS3,PSMC2,PSMC3,PSMD1,PSMD2,PTPN2,PSMD13,SGMS1,UBA52
0.00575	3156	385	99	0.257	0.031	GO:0006796	BP	1	phosphate-containing compound metabolic process	1	DPM1,PGM3,MAP2K3,EIF2AK2,ATP2B4,SLK,PFKP,PKM,DNAJC10,GSK3B,CAD,PPEF1,PSMC5,LPCAT2,SPTLC1,DLD,ADRBK2,TSPO,PSMC6,MTHFD1,PSMC1,PSMB5,CDS2,PSMD10,VAC14,NME4,AKT2,PBEF1,GARS,HSPB1,NUDT1,PSMD11,ATP5B,RAD50,SKP1,PSMD14,SPTBN1,FN1,FASTKD2,CTGF,TJP2,RAB14,NEK6,GLIPR2,CDK2,NRK,MOCS3,ITPA,MAP2K2,RAF1,EIF2S1,TBRG4,SMPD4,THBS1,NDUFA9,WARS,IQGAP1,EPHA2,PRKACB,PSMA5,GBAS,ERLIN2,RPS3,NEK7,PDK1,PTDSS1,HK1,SLC35B2…
0.00569	15531	385	345	0.896	0.022	GO:0009987	BP	1	cellular process	1	DPM1,RBM6,SLC25A5,DHX33,MGST1,RPS20,ELOVL5,SLC25A39,PGM3,MAP2K3,RPL26L1,RAI14,WDR37,ATP6V1H,CLPTM1L,LIMA1,HOMER3,MSMO1,NOP58,EIF2AK2,SEC61A1,ATP2B4,WAPAL,VMP1,AP3D1,IPO5,SLK,SEC61A2,ELAVL1,PFKP,PKM,SEL1L,TRIP13,NSF,DNAJC10,CAPN6,SENP1,RIMS1,RAB21,BZW1,GSK3B,RAB10,CAD,SLC25A24,PPEF1,PSMC5,LPCAT2,DDX18,SPTLC1,DLD,FH,BTAF1,NUBP2,PCSK5,MYO9B,HNRNPM,TRMT2A,SNRPD3,SLC25A1,ADRBK2,MCM5,TSPO,PSMC6,RIN3,LG…
0.00563	20	385	6	0.016	0.3	GO:0060261	BP	1	positive regulation of transcription initiation from RNA polymerase II promoter	1	PSMC5,PSMC6,PSMC1,CAND1,PSMC2,PSMC3
0.00559	5793	385	159	0.413	0.027	GO:0006139	BP	1	nucleobase-containing compound metabolic process	1	DPM1,RBM6,DHX33,RPS20,PGM3,MAP2K3,WDR37,NOP58,EIF2AK2,ATP2B4,WAPAL,ELAVL1,PFKP,PKM,TRIP13,SENP1,BZW1,CAD,PSMC5,DDX18,DLD,BTAF1,HNRNPM,TRMT2A,SNRPD3,MCM5,TSPO,PSMC6,MTHFD1,PSMC1,PSMB5,PRPF6,PSMD10,NME4,DNAJA3,RPAP1,MCM4,LIG1,RPL18A,PBEF1,DNAJB6,GARS,NUDT1,AIMP2,ERLIN1,NPM3,MTPAP,SMC3,KPNB1,PSMD11,UGDH,DDX6,ATP5B,RFC5,CAND1,MDN1,GMDS,RAD50,PSMD14,DARS,ARID3A,CTGF,TJP2,HEATR1,MTHFD1L,RPL21,CDK2,MOCS…
0.00488	2410	385	81	0.21	0.034	GO:0050790	BP	1	regulation of catalytic activity	1	MAP2K3,ATP6V1H,EIF2AK2,ATP2B4,IPO5,DNAJC10,SENP1,RIMS1,GSK3B,PSMC5,PCSK5,MYO9B,PSMC6,AHSA1,RIN3,PSMC1,PSMB5,PSMD10,VAC14,DNAJA3,AKT2,DNAJB6,HSPB1,AIMP2,PSMD11,RFC5,CAND1,FAF2,RAD50,SKP1,PSMD14,SPTBN1,FN1,CTGF,GNA13,ARL1,CDK2,NRK,ARFGEF2,MAP2K2,RAF1,PCNA,LARS,EIF2S1,THBS1,RAB1A,WARS,IQGAP1,RPS2,EPHA2,PRKACB,PSMA5,GBAS,RSU1,RPS3,DOCK1,NEK7,AIFM1,PPP1R9A,PSMC2,PSMC3,CTNNB1,STAT3,MAP2K1,AHSA2,PSMD1,P…
0.00455	1595	385	60	0.156	0.038	GO:0071822	BP	1	protein complex subunit organization	1	MGST1,LIMA1,EIF2AK2,PKM,NSF,RIMS1,GSK3B,PSMC5,PSMC6,PSMC1,CTSZ,HM13,PSMD10,NUP93,AIMP2,DNM1,PSMD11,TMEM33,CAND1,MDN1,SKP1,SMC4,DNAH1,SPTBN1,FN1,DARS,CAPZA1,ATL2,TUBG1,RAF1,VPS4A,DAP3,SMC2,DERL1,RAB1A,SEC31A,NDUFA9,WARS,COL6A2,RPS3,MAT1A,NUP205,PPP1R9A,SQSTM1,PSMC2,VDAC2,PSMC3,CTNNB1,RNF213,RUVBL1,FARSA,NPM1,KNTC1,PSMD13,CHP1,TMEM120A,LONP1,TRRAP,NF1,PDCD6
0.00448	366	385	23	0.06	0.063	GO:0070482	BP	1	response to oxygen levels	1	PKM,PSMC5,PSMC6,PSMC1,PSMB5,PSMD10,PSMD11,PSMD14,CTGF,RAF1,THBS1,NPEPPS,PSMA5,PDK1,AIFM1,PSMC2,PSMC3,PSMD1,PSMD2,PSMD13,LONP1,NF1,UBA52
0.00426	690	385	34	0.088	0.049	GO:0044257	BP	1	cellular protein catabolic process	1	SEL1L,DNAJC10,SENP1,GSK3B,PSMC5,PSMC6,LGMN,PSMC1,PSMB5,CTSZ,PSMD10,ERLIN1,CCDC47,PSMD11,FAF2,SKP1,PSMD14,VPS4A,DERL1,RNF185,TMTC3,PSMA5,ERLIN2,SQSTM1,PSMC2,AP2M1,PSMC3,CTNNB1,PSMD1,RNF213,PSMD2,PSMD13,LONP1,UBA52
0.00421	236	385	18	0.047	0.076	GO:1903050	BP	1	regulation of proteolysis involved in cellular protein catabolic process	1	SENP1,GSK3B,PSMC5,PSMC6,PSMC1,PSMB5,PSMD10,PSMD11,SKP1,PSMD14,TMTC3,PSMA5,PSMC2,PSMC3,PSMD1,PSMD2,PSMD13,UBA52
0.00416	189	385	16	0.042	0.085	GO:0071456	BP	1	cellular response to hypoxia	1	PSMC5,PSMC6,PSMC1,PSMB5,PSMD10,PSMD11,PSMD14,NPEPPS,PSMA5,PDK1,PSMC2,PSMC3,PSMD1,PSMD2,PSMD13,UBA52
0.00405	2884	385	93	0.242	0.032	GO:0010033	BP	1	response to organic substance	1	MGST1,ATP6V1H,EIF2AK2,SEC61A1,ATP2B4,IPO5,SEC61A2,PKM,SEL1L,DNAJC10,GSK3B,RAB10,CAD,PSMC5,DDX18,HNRNPM,TSPO,PSMC6,PSMC1,PSMB5,HM13,PSMD10,SQLE,AKT2,PBEF1,HSPB1,ERLIN1,CCDC47,PSMD11,TMEM33,FAF2,PSMD14,ABCD3,CTGF,TJP2,RAB14,CDK2,SSR1,CNOT1,MAP2K2,DGCR8,UBE2M,RAF1,PCNA,LARS,EIF2S1,SMPD4,DERL1,THBS1,SEC31A,RNF185,IQGAP1,NPC1,EIF4A3,COL6A2,EPHA2,PRKACB,PSMA5,PDIA6,ERLIN2,RPS3,PELO,MMS19,AIFM1,PSMC2,PO…
0.00386	259	385	19	0.049	0.073	GO:0050851	BP	1	antigen receptor-mediated signaling pathway	1	PSMC5,PSMC6,PSMC1,PSMB5,PSMD10,PSMD11,SKP1,PSMD14,RAB7L1,PSMA5,RPS3,PSMC2,PSMC3,PSMD1,PSMD2,PTPN2,UBE2N,PSMD13,UBA52
0.00363	165	385	15	0.039	0.091	GO:0090090	BP	1	negative regulation of canonical Wnt signaling pathway	1	GSK3B,PSMC5,PSMC6,PSMC1,PSMB5,PSMD10,PSMD11,PSMD14,PSMA5,PSMC2,PSMC3,PSMD1,PSMD2,PSMD13,UBA52
0.00337	186	385	16	0.042	0.086	GO:0051188	BP	1	cofactor biosynthetic process	1	ELOVL5,SLC25A39,DLD,NUBP2,SLC25A1,TSPO,MTHFD1,PBEF1,MTHFD1L,MOCS3,NDUFA9,MAT1A,PDK1,MMS19,FASN,IDH2
0.00324	256	385	19	0.049	0.074	GO:0006401	BP	1	RNA catabolic process	1	RPS20,RPL18A,MTPAP,DDX6,RPL21,CNOT1,RPL27,RPS15A,LRPPRC,RPS24,RPS2,EIF4A3,RPS8,RPS3A,RPS3,PELO,RPL4,RPS4X,UBA52
0.00313	3746	385	114	0.296	0.03	GO:0006950	BP	1	response to stress	1	MGST1,MAP2K3,EIF2AK2,SEC61A1,ATP2B4,SEC61A2,PKM,SEL1L,TRIP13,DNAJC10,GSK3B,CAD,SLC25A24,PSMC5,TSPO,PSMC6,AHSA1,LGMN,PSMC1,PSMB5,HM13,PSMD10,NUP93,DNAJA3,LIG1,DNAJB6,HSPB1,NUDT1,ERLIN1,LIPA,SMC3,CCDC47,PSMD11,TMEM33,RFC5,FAF2,RAD50,SKP1,PSMD14,FN1,ARID3A,CAPZA1,CTGF,RAB14,NEK6,GNA13,CDK2,NRK,SSR1,EEF1E1,CNOT1,MAP2K2,RAF1,PCNA,AP3B1,LARS,EIF2S1,ACTL6A,DERL1,THBS1,RAB1A,SEC31A,RNF185,TMTC3,DNAJA4,NP…
0.00313	10583	385	258	0.67	0.024	GO:0044238	BP	1	primary metabolic process	1	DPM1,RBM6,DHX33,RPS20,ELOVL5,PGM3,MAP2K3,RPL26L1,WDR37,MSMO1,NOP58,EIF2AK2,ATP2B4,WAPAL,SLK,ELAVL1,PFKP,PKM,SEL1L,TRIP13,NSF,DNAJC10,CAPN6,SENP1,BZW1,GSK3B,CAD,PPEF1,PSMC5,LPCAT2,DDX18,SPTLC1,DLD,FH,BTAF1,PCSK5,HNRNPM,TRMT2A,SNRPD3,SLC25A1,ADRBK2,MCM5,TSPO,PSMC6,LGMN,MTHFD1,PSMC1,PSMB5,CTSZ,PRPF6,CDS2,HM13,ACOT8,PSMD10,MSLN,NUP93,VAC14,NME4,SLC7A5,DNAJA3,RPAP1,RAB2A,SQLE,MCM4,AKT2,LIG1,RPL18A,PBE…
0.00289	647	385	33	0.086	0.051	GO:0051603	BP	1	proteolysis involved in cellular protein catabolic process	1	SEL1L,DNAJC10,SENP1,GSK3B,PSMC5,PSMC6,LGMN,PSMC1,PSMB5,CTSZ,PSMD10,ERLIN1,CCDC47,PSMD11,FAF2,SKP1,PSMD14,VPS4A,DERL1,RNF185,TMTC3,PSMA5,ERLIN2,SQSTM1,PSMC2,PSMC3,CTNNB1,PSMD1,RNF213,PSMD2,PSMD13,LONP1,UBA52
0.00279	206	385	17	0.044	0.083	GO:0071453	BP	1	cellular response to oxygen levels	1	PSMC5,PSMC6,PSMC1,PSMB5,PSMD10,PSMD11,PSMD14,NPEPPS,PSMA5,PDK1,AIFM1,PSMC2,PSMC3,PSMD1,PSMD2,PSMD13,UBA52
0.00279	11468	385	275	0.714	0.024	GO:0008152	BP	1	metabolic process	1	DPM1,RBM6,DHX33,MGST1,RPS20,ELOVL5,SLC25A39,PGM3,MAP2K3,RPL26L1,WDR37,ATP6V1H,MSMO1,NOP58,EIF2AK2,ATP2B4,WAPAL,VMP1,AP3D1,SLK,ELAVL1,PFKP,PKM,SEL1L,TRIP13,NSF,DNAJC10,CAPN6,SENP1,RIMS1,BZW1,GSK3B,CAD,PPEF1,PSMC5,LPCAT2,DDX18,SPTLC1,DLD,FH,BTAF1,NUBP2,PCSK5,HNRNPM,TRMT2A,SNRPD3,SLC25A1,ADRBK2,MCM5,TSPO,PSMC6,LGMN,MTHFD1,PSMC1,PSMB5,CTSZ,PRPF6,CDS2,HM13,ACOT8,PSMD10,MSLN,NUP93,VAC14,NME4,SLC7A5,DNA…
0.00246	768	385	37	0.096	0.048	GO:0009894	BP	1	regulation of catabolic process	1	ATP6V1H,ATP2B4,VMP1,NSF,SENP1,GSK3B,PSMC5,SPTLC1,TSPO,PSMC6,PSMC1,PSMB5,PSMD10,AKT2,HSPB1,PSMD11,SKP1,PSMD14,CNOT1,LARS,ACTL6A,LRPPRC,TMTC3,NPC1,PSMA5,AIFM1,PSMC2,PSMC3,PHB,RAB8A,STAT3,PSMD1,PSMD2,RUVBL1,PSMD13,SUPT5H,UBA52
0.00242	380	385	24	0.062	0.063	GO:0090150	BP	1	establishment of protein localization to membrane	1	RPS20,SEC61A1,TRAM1,RAB10,AKT2,RPL18A,SSR3,SPTBN1,RPL21,SSR1,RPL27,RPS15A,RPS24,RPS2,NPC1,EPHA2,RPS8,RPS3A,RPS3,RAB8A,RPL4,CHP1,RPS4X,UBA52
0.00241	353	385	23	0.06	0.065	GO:0051348	BP	1	negative regulation of transferase activity	1	GSK3B,PSMC5,PSMC6,PSMC1,PSMB5,PSMD10,HSPB1,PSMD11,PSMD14,CDK2,WARS,PSMA5,GBAS,PSMC2,PSMC3,PSMD1,PSMD2,PTPN2,NPM1,PSMD13,CHP1,NF1,UBA52
0.0024	227	385	18	0.047	0.079	GO:0006402	BP	1	mRNA catabolic process	1	RPS20,RPL18A,MTPAP,DDX6,RPL21,CNOT1,RPL27,RPS15A,RPS24,RPS2,EIF4A3,RPS8,RPS3A,RPS3,PELO,RPL4,RPS4X,UBA52
0.00233	275	385	20	0.052	0.073	GO:0071356	BP	1	cellular response to tumor necrosis factor	1	PSMC5,PSMC6,PSMC1,PSMB5,PSMD10,PSMD11,PSMD14,TJP2,SMPD4,THBS1,PSMA5,RPS3,PSMC2,PSMC3,PSMD1,PSMD2,PTPN2,PSMD13,SGMS1,UBA52
0.00228	27	385	7	0.018	0.259	GO:2000144	BP	1	positive regulation of DNA-templated transcription, initiation	1	PSMC5,PSMC6,PSMC1,CAND1,PSMC2,PSMC3,CTNNB1
0.00217	578	385	31	0.081	0.054	GO:0010256	BP	1	endomembrane system organization	1	SEC61A1,VMP1,AP3D1,RAB10,NUP93,RAB2A,AKT2,DNM1,CCDC47,TMEM33,SPTBN1,RAB7L1,NEK6,ATL2,ARL1,ARFGEF2,MAP2K2,VPS4A,GCC2,RAB1A,DNAJC13,EPHA2,SURF4,NUP205,AP2M1,RAB8A,MAP2K1,TMEM43,RAB43,ATP2A2,FAT4
0.00209	1412	385	56	0.145	0.04	GO:0055085	BP	1	transmembrane transport	1	SLC25A5,SLC25A39,ATP6V1H,ATP2B4,SEL1L,SLC25A3,SLC25A24,PSMC5,SLC25A1,PSMC6,PSMC1,PSMB5,PSMD10,SLC7A5,AKT2,ERLIN1,SFXN3,PSMD11,ATP5B,PSMD14,SLC1A4,ABCD3,EIF2S3,RAF1,EIF2S1,DERL1,THBS1,RNF185,AFG3L2,PSMA5,TMCO1,GBAS,ERLIN2,SLC25A4,UTRN,ABCA5,SLC35B2,SLC38A10,PSMC2,CHCHD4,ATP5C1,VDAC2,PSMC3,PHB,SLC33A1,PSMD1,ATP2A2,PSMD2,SLC25A22,SLC25A21,SCN5A,PSMD13,CHP1,PHB2,UBA52,TIMM23
0.00199	5024	385	144	0.374	0.029	GO:0044271	BP	1	cellular nitrogen compound biosynthetic process	1	DHX33,RPS20,SLC25A39,PGM3,MAP2K3,RPL26L1,EIF2AK2,ATP2B4,ELAVL1,PKM,TRIP13,SENP1,BZW1,CAD,PSMC5,SPTLC1,BTAF1,PCSK5,SNRPD3,TSPO,PSMC6,MTHFD1,PSMC1,PSMB5,PRPF6,PSMD10,NUP93,NME4,DNAJA3,RPAP1,AKT2,LIG1,RPL18A,PBEF1,DNAJB6,GARS,HSPB1,EIF3B,AIMP2,ERLIN1,NPM3,MTPAP,PSMD11,UGDH,DDX6,ATP5B,RFC5,CAND1,GMDS,RAD50,PSMD14,DARS,ARID3A,CTGF,HEATR1,MTHFD1L,RPL21,CDK2,XPO5,EEF1E1,CNOT1,SNRPB,RRBP1,MAP2K2,DGCR8,EI…
0.00188	515	385	29	0.075	0.056	GO:0072657	BP	1	protein localization to membrane	1	RPS20,SEC61A1,AP3D1,TRAM1,RAB10,DNAJA3,AKT2,RPL18A,SSR3,SPTBN1,RAB7L1,RPL21,SSR1,RPL27,VPS4A,RPS15A,RPS24,RPS2,NPC1,EPHA2,RPS8,RPS3A,RPS3,AP2M1,RAB8A,RPL4,CHP1,RPS4X,UBA52
0.00188	348	385	23	0.06	0.066	GO:0036293	BP	1	response to decreased oxygen levels	1	PKM,PSMC5,PSMC6,PSMC1,PSMB5,PSMD10,PSMD11,PSMD14,CTGF,RAF1,THBS1,NPEPPS,PSMA5,PDK1,AIFM1,PSMC2,PSMC3,PSMD1,PSMD2,PSMD13,LONP1,NF1,UBA52
0.0018	603	385	32	0.083	0.053	GO:0010564	BP	1	regulation of cell cycle process	1	ATP2B4,WAPAL,PSMC5,PSMC6,PSMC1,PSMB5,PSMD10,AKT2,SMC3,PSMD11,SKP1,PSMD14,ARID3A,CTGF,NEK6,CDK2,CNOT1,VPS4A,PCNA,PSMA5,DYNC1LI1,PSMC2,PSMC3,CTNNB1,PSMD1,PSMD2,NPM1,KNTC1,PSMD13,DYNC1H1,PHB2,UBA52
0.00177	156	385	15	0.039	0.096	GO:0030177	BP	1	positive regulation of Wnt signaling pathway	1	PSMC5,PSMC6,PSMC1,PSMB5,PSMD10,PSMD11,PSMD14,WLS,PSMA5,PSMC2,PSMC3,PSMD1,PSMD2,PSMD13,UBA52
0.00177	1227	385	51	0.132	0.042	GO:0051248	BP	1	negative regulation of protein metabolic process	1	EIF2AK2,ATP2B4,ELAVL1,DNAJC10,SENP1,PSMC5,TSPO,PSMC6,PSMC1,PSMB5,CTSZ,ACOT8,PSMD10,NUP93,DNAJB6,HSPB1,PSMD11,PSMD14,CDK2,XPO5,CNOT1,MAP2K2,DGCR8,RAF1,EIF2S1,IGF2BP3,THBS1,WARS,EIF4A3,PSMA5,RPS3,NUP205,IGF2BP1,PSMC2,POLR2H,PSMC3,PHB,OTUB1,CTNNB1,STAT3,MAP2K1,SDR16C5,PSMD1,PSMD2,PTPN2,RPS6KA3,NPM1,PSMD13,CHP1,NF1,UBA52
0.00159	916	385	42	0.109	0.046	GO:0000278	BP	1	mitotic cell cycle	1	WAPAL,PSMC5,MCM5,PSMC6,PSMC1,PSMB5,PSMD10,NUP93,MCM4,LIG1,SMC3,KPNB1,PSMD11,SKP1,SMC4,PSMD14,SPTBN1,ARID3A,NEK6,CDK2,CNOT1,TUBG1,VPS4A,PCNA,SMC2,PSMA5,DYNC1LI1,NEK7,NUP205,PSMC2,PSMC3,RAB8A,CTNNB1,PSMD1,PSMD2,NPM1,KNTC1,PSMD13,DYNC1H1,PPME1,PHB2,UBA52
0.00149	175	385	16	0.042	0.091	GO:0038095	BP	1	Fc-epsilon receptor signaling pathway	1	PSMC5,PSMC6,PSMC1,PSMB5,PSMD10,PSMD11,SKP1,PSMD14,PSMA5,PSMC2,PSMC3,PSMD1,PSMD2,UBE2N,PSMD13,UBA52
0.00147	538	385	30	0.078	0.056	GO:0044772	BP	1	mitotic cell cycle phase transition	1	PSMC5,MCM5,PSMC6,PSMC1,PSMB5,PSMD10,MCM4,PSMD11,SKP1,PSMD14,ARID3A,NEK6,CDK2,CNOT1,TUBG1,PCNA,PSMA5,DYNC1LI1,PSMC2,PSMC3,RAB8A,PSMD1,PSMD2,NPM1,KNTC1,PSMD13,DYNC1H1,PPME1,PHB2,UBA52
0.00144	567	385	31	0.081	0.055	GO:0044770	BP	1	cell cycle phase transition	1	ATP2B4,PSMC5,MCM5,PSMC6,PSMC1,PSMB5,PSMD10,MCM4,PSMD11,SKP1,PSMD14,ARID3A,NEK6,CDK2,CNOT1,TUBG1,PCNA,PSMA5,DYNC1LI1,PSMC2,PSMC3,RAB8A,PSMD1,PSMD2,NPM1,KNTC1,PSMD13,DYNC1H1,PPME1,PHB2,UBA52
0.00139	196	385	17	0.044	0.087	GO:0036294	BP	1	cellular response to decreased oxygen levels	1	PSMC5,PSMC6,PSMC1,PSMB5,PSMD10,PSMD11,PSMD14,NPEPPS,PSMA5,PDK1,AIFM1,PSMC2,PSMC3,PSMD1,PSMD2,PSMD13,UBA52
0.00127	132	385	14	0.036	0.106	GO:0009308	BP	1	amine metabolic process	1	ATP2B4,PSMC5,PSMC6,PSMC1,PSMB5,PSMD10,PSMD11,PSMD14,PSMA5,PSMC2,PSMC3,PSMD1,PSMD2,PSMD13
0.00122	6214	385	171	0.444	0.028	GO:1901360	BP	1	organic cyclic compound metabolic process	1	DPM1,RBM6,DHX33,RPS20,SLC25A39,PGM3,MAP2K3,WDR37,MSMO1,NOP58,EIF2AK2,ATP2B4,WAPAL,ELAVL1,PFKP,PKM,TRIP13,SENP1,BZW1,CAD,PSMC5,DDX18,DLD,BTAF1,HNRNPM,TRMT2A,SNRPD3,MCM5,TSPO,PSMC6,LGMN,MTHFD1,PSMC1,PSMB5,PRPF6,ACOT8,PSMD10,NME4,DNAJA3,RPAP1,SQLE,MCM4,LIG1,RPL18A,PBEF1,DNAJB6,GARS,NUDT1,AIMP2,ERLIN1,NPM3,MTPAP,SMC3,KPNB1,PSMD11,UGDH,DDX6,ATP5B,RFC5,CAND1,MDN1,GMDS,RAD50,PSMD14,DARS,ARID3A,CTGF,TJP2…
0.00121	5798	385	162	0.421	0.028	GO:0019538	BP	1	protein metabolic process	1	DPM1,RPS20,PGM3,MAP2K3,RPL26L1,EIF2AK2,ATP2B4,SLK,ELAVL1,SEL1L,NSF,DNAJC10,CAPN6,SENP1,GSK3B,CAD,PPEF1,PSMC5,DLD,PCSK5,SNRPD3,ADRBK2,TSPO,PSMC6,LGMN,PSMC1,PSMB5,CTSZ,HM13,ACOT8,PSMD10,MSLN,NUP93,RAB2A,AKT2,RPL18A,DNAJB6,GARS,HSPB1,EIF3B,AIMP2,ERLIN1,CCDC47,PSMD11,DDX6,CAND1,FAF2,RAD50,SKP1,PSMD14,SPTBN1,FN1,DARS,FASTKD2,CTGF,RPN2,NEK6,ALG5,RPL21,GLIPR2,CDK2,NRK,MOCS3,XPO5,EEF1E1,CNOT1,SNRPB,RRBP1…
0.00114	1901	385	70	0.182	0.037	GO:0044093	BP	1	positive regulation of molecular function	1	MAP2K3,EIF2AK2,ATP2B4,WAPAL,DNAJC10,SENP1,GSK3B,PSMC5,MYO9B,PSMC6,AHSA1,RIN3,PSMC1,PSMB5,PSMD10,AKT2,DNAJB6,AIMP2,PSMD11,RFC5,RAD50,SKP1,PSMD14,SPTBN1,FN1,CTGF,GNA13,ARL1,NRK,ARFGEF2,MAP2K2,RAF1,PCNA,LARS,EIF2S1,DERL1,THBS1,RAB1A,IQGAP1,RPS2,EPHA2,PRKACB,PSMA5,GBAS,RSU1,RPS3,DOCK1,NEK7,AIFM1,PPP1R9A,PSMC2,PSMC3,CTNNB1,STAT3,MAP2K1,MYD88,AHSA2,PSMD1,PSMD2,UBE2N,NPM1,PSMD13,CHP1,NF1,TBC1D9B,MAP3K3,…
0.00112	10955	385	267	0.694	0.024	GO:0071704	BP	1	organic substance metabolic process	1	DPM1,RBM6,DHX33,MGST1,RPS20,ELOVL5,SLC25A39,PGM3,MAP2K3,RPL26L1,WDR37,MSMO1,NOP58,EIF2AK2,ATP2B4,WAPAL,SLK,ELAVL1,PFKP,PKM,SEL1L,TRIP13,NSF,DNAJC10,CAPN6,SENP1,RIMS1,BZW1,GSK3B,CAD,PPEF1,PSMC5,LPCAT2,DDX18,SPTLC1,DLD,FH,BTAF1,PCSK5,HNRNPM,TRMT2A,SNRPD3,SLC25A1,ADRBK2,MCM5,TSPO,PSMC6,LGMN,MTHFD1,PSMC1,PSMB5,CTSZ,PRPF6,CDS2,HM13,ACOT8,PSMD10,MSLN,NUP93,VAC14,NME4,SLC7A5,DNAJA3,RPAP1,RAB2A,SQLE,MCM4…
0.00106	649	385	34	0.088	0.052	GO:0031329	BP	1	regulation of cellular catabolic process	1	ATP6V1H,ATP2B4,VMP1,SENP1,GSK3B,PSMC5,SPTLC1,TSPO,PSMC6,PSMC1,PSMB5,PSMD10,AKT2,HSPB1,PSMD11,SKP1,PSMD14,CNOT1,LARS,ACTL6A,LRPPRC,TMTC3,NPC1,PSMA5,AIFM1,PSMC2,PSMC3,RAB8A,PSMD1,PSMD2,RUVBL1,PSMD13,SUPT5H,UBA52
0.00101	1597	385	62	0.161	0.039	GO:0043085	BP	1	positive regulation of catalytic activity	1	MAP2K3,EIF2AK2,ATP2B4,DNAJC10,SENP1,GSK3B,PSMC5,MYO9B,PSMC6,AHSA1,RIN3,PSMC1,PSMB5,PSMD10,AKT2,DNAJB6,AIMP2,PSMD11,RFC5,RAD50,SKP1,PSMD14,SPTBN1,FN1,CTGF,GNA13,ARL1,NRK,ARFGEF2,MAP2K2,RAF1,PCNA,LARS,THBS1,RAB1A,IQGAP1,RPS2,EPHA2,PRKACB,PSMA5,RSU1,RPS3,DOCK1,NEK7,AIFM1,PPP1R9A,PSMC2,PSMC3,CTNNB1,STAT3,MAP2K1,AHSA2,PSMD1,PSMD2,UBE2N,PSMD13,NF1,TBC1D9B,MAP3K3,ITSN1,UBA52,PDCD6
0.000897	1165	385	50	0.13	0.043	GO:0032269	BP	1	negative regulation of cellular protein metabolic process	1	EIF2AK2,ATP2B4,ELAVL1,DNAJC10,SENP1,PSMC5,TSPO,PSMC6,PSMC1,PSMB5,CTSZ,PSMD10,NUP93,DNAJB6,HSPB1,PSMD11,PSMD14,CDK2,XPO5,CNOT1,MAP2K2,DGCR8,RAF1,EIF2S1,IGF2BP3,THBS1,WARS,EIF4A3,PSMA5,RPS3,NUP205,IGF2BP1,PSMC2,POLR2H,PSMC3,PHB,OTUB1,CTNNB1,STAT3,MAP2K1,SDR16C5,PSMD1,PSMD2,PTPN2,RPS6KA3,NPM1,PSMD13,CHP1,NF1,UBA52
0.000891	190	385	17	0.044	0.089	GO:1903364	BP	1	positive regulation of cellular protein catabolic process	1	GSK3B,PSMC5,PSMC6,PSMC1,PSMB5,PSMD10,PSMD11,SKP1,PSMD14,TMTC3,PSMA5,PSMC2,PSMC3,PSMD1,PSMD2,PSMD13,UBA52
0.000852	168	385	16	0.042	0.095	GO:0033209	BP	1	tumor necrosis factor-mediated signaling pathway	1	PSMC5,PSMC6,PSMC1,PSMB5,PSMD10,PSMD11,PSMD14,TJP2,PSMA5,PSMC2,PSMC3,PSMD1,PSMD2,PTPN2,PSMD13,UBA52
0.000722	1509	385	60	0.156	0.04	GO:0044711	BP	1	single-organism biosynthetic process	1	DPM1,MGST1,ELOVL5,SLC25A39,MSMO1,ATP2B4,PKM,GSK3B,CAD,LPCAT2,SPTLC1,DLD,SLC25A1,TSPO,MTHFD1,CDS2,ACOT8,VAC14,NME4,SQLE,AKT2,PBEF1,GARS,ERLIN1,KPNB1,UGDH,ATP5B,ABCD3,CTGF,RAB14,MTHFD1L,GLT8D2,MOCS3,RAF1,HSD17B7,SMPD4,NDUFA9,PYCR2,GBAS,ERLIN2,GLUD1,PDK1,PTDSS1,SLC35B2,CMPK,ATP5C1,CTNNB1,STAT3,FASN,DHCR7,GSTA3,PTPN2,IDH2,NF1,FITM2,HSD17B11,SGMS1,SACM1L,UBA52,PI4KA
0.000659	45	385	9	0.023	0.2	GO:0006984	BP	1	ER-nucleus signaling pathway	1	GSK3B,ERLIN1,CCDC47,TMEM33,EIF2S1,TMCO1,ERLIN2,ATP2A2,PTPN2
0.000659	208	385	18	0.047	0.087	GO:0000956	BP	1	nuclear-transcribed mRNA catabolic process	1	RPS20,RPL18A,MTPAP,DDX6,RPL21,CNOT1,RPL27,RPS15A,RPS24,RPS2,EIF4A3,RPS8,RPS3A,RPS3,PELO,RPL4,RPS4X,UBA52
0.000655	576	385	32	0.083	0.056	GO:0045786	BP	1	negative regulation of cell cycle	1	WAPAL,PSMC5,PSMC6,PSMC1,PSMB5,PSMD10,AKT2,SMC3,PSMD11,SKP1,PSMD14,ARID3A,NEK6,CDK2,CNOT1,VPS4A,PCNA,TBRG4,THBS1,PRKACB,PSMA5,DYNC1LI1,PSMC2,PSMC3,CTNNB1,MAP2K1,PSMD1,PSMD2,NPM1,KNTC1,PSMD13,UBA52
0.000533	3246	385	105	0.273	0.032	GO:0006793	BP	1	phosphorus metabolic process	1	DPM1,ELOVL5,PGM3,MAP2K3,EIF2AK2,ATP2B4,SLK,PFKP,PKM,DNAJC10,GSK3B,CAD,PPEF1,PSMC5,LPCAT2,SPTLC1,DLD,SLC25A1,ADRBK2,TSPO,PSMC6,MTHFD1,PSMC1,PSMB5,CDS2,ACOT8,PSMD10,VAC14,NME4,AKT2,PBEF1,GARS,HSPB1,NUDT1,PSMD11,UGDH,ATP5B,GMDS,RAD50,SKP1,PSMD14,SPTBN1,FN1,FASTKD2,CTGF,TJP2,RAB14,NEK6,GLIPR2,CDK2,NRK,MOCS3,ITPA,MAP2K2,RAF1,EIF2S1,TBRG4,SMPD4,THBS1,NDUFA9,WARS,IQGAP1,EPHA2,PRKACB,PSMA5,GBAS,ERLIN2,RP…
0.000528	123	385	14	0.036	0.114	GO:0044106	BP	1	cellular amine metabolic process	1	ATP2B4,PSMC5,PSMC6,PSMC1,PSMB5,PSMD10,PSMD11,PSMD14,PSMA5,PSMC2,PSMC3,PSMD1,PSMD2,PSMD13
0.000483	14	385	6	0.016	0.429	GO:0045898	BP	1	regulation of RNA polymerase II transcriptional preinitiation complex assembly	1	PSMC5,PSMC6,PSMC1,CAND1,PSMC2,PSMC3
0.000476	122	385	14	0.036	0.115	GO:0000184	BP	1	nuclear-transcribed mRNA catabolic process, nonsense-mediated decay	1	RPS20,RPL18A,RPL21,RPL27,RPS15A,RPS24,RPS2,EIF4A3,RPS8,RPS3A,RPS3,RPL4,RPS4X,UBA52
0.000377	179	385	17	0.044	0.095	GO:1905330	BP	1	regulation of morphogenesis of an epithelium	1	PSMC5,PSMC6,PSMC1,PSMB5,PSMD10,PSMD11,PSMD14,PSMA5,PSMC2,AP2M1,PSMC3,CTNNB1,PSMD1,PSMD2,PSMD13,PHB2,UBA52
0.000355	649	385	35	0.091	0.054	GO:0051347	BP	1	positive regulation of transferase activity	1	MAP2K3,EIF2AK2,ATP2B4,PSMC5,PSMC6,PSMC1,PSMB5,PSMD10,PSMD11,RFC5,RAD50,SKP1,PSMD14,NRK,MAP2K2,RAF1,THBS1,RAB1A,IQGAP1,RPS2,PRKACB,PSMA5,RPS3,NEK7,PPP1R9A,PSMC2,PSMC3,CTNNB1,MAP2K1,PSMD1,PSMD2,UBE2N,PSMD13,MAP3K3,UBA52
0.000339	393	385	26	0.068	0.066	GO:0034470	BP	1	ncRNA processing	1	RPS20,WDR37,NOP58,RPL18A,NPM3,MDN1,HEATR1,RPL21,MOCS3,DGCR8,RPL27,RPS15A,RPS24,RPS2,NOB1,EIF4A3,RPS8,TPRKB,RPS3A,RPS3,INTS8,RSL1D1,TP53RK,RPL4,RPS4X,UBA52
0.000328	738	385	38	0.099	0.051	GO:1902582	BP	1	single-organism intracellular transport	1	TNPO3,AP3D1,IPO5,RIMS1,RAB21,GSK3B,PSMD10,NUP93,HSPB1,DNM1,KPNB1,ATP5B,SPTBN1,IPO13,VPS4A,AP3B1,RAB1A,LRPPRC,ARL3,NUP205,AP2M1,CHCHD4,ATP5C1,RAB8A,CTNNB1,STAT3,ATP2A2,RAB6A,AP3S1,XPOT,AP3M1,BICD2,CHP1,NF1,IPO7,ITSN1,PHB2,TIMM23
0.000314	799	385	40	0.104	0.05	GO:1903047	BP	1	mitotic cell cycle process	1	WAPAL,PSMC5,MCM5,PSMC6,PSMC1,PSMB5,PSMD10,NUP93,MCM4,LIG1,SMC3,KPNB1,PSMD11,SKP1,SMC4,PSMD14,SPTBN1,ARID3A,NEK6,CDK2,CNOT1,TUBG1,VPS4A,PCNA,SMC2,PSMA5,DYNC1LI1,NUP205,PSMC2,PSMC3,RAB8A,PSMD1,PSMD2,NPM1,KNTC1,PSMD13,DYNC1H1,PPME1,PHB2,UBA52
0.000312	1262	385	54	0.14	0.043	GO:0022402	BP	1	cell cycle process	1	ATP2B4,WAPAL,TRIP13,PSMC5,MCM5,PSMC6,PSMC1,PSMB5,PSMD10,NUP93,MCM4,AKT2,LIG1,SMC3,KPNB1,PSMD11,RAD50,SKP1,SMC4,PSMD14,SPTBN1,ARID3A,CTGF,NEK6,CDK2,CNOT1,TUBG1,VPS4A,PCNA,TBRG4,SMC2,THBS1,ARL3,PSMA5,FANCD2,DYNC1LI1,RPS3,NEK7,NUP205,PSMC2,PSMC3,RAB8A,CTNNB1,MAP2K1,PSMD1,PSMD2,NPM1,KNTC1,PSMD13,DYNC1H1,SYCP1,PPME1,PHB2,UBA52
0.000294	957	385	45	0.117	0.047	GO:0051338	BP	1	regulation of transferase activity	1	MAP2K3,EIF2AK2,ATP2B4,GSK3B,PSMC5,PSMC6,PSMC1,PSMB5,PSMD10,VAC14,HSPB1,PSMD11,RFC5,RAD50,SKP1,PSMD14,CDK2,NRK,MAP2K2,RAF1,THBS1,RAB1A,WARS,IQGAP1,RPS2,PRKACB,PSMA5,GBAS,RPS3,NEK7,PPP1R9A,PSMC2,PSMC3,CTNNB1,MAP2K1,PSMD1,PSMD2,PTPN2,UBE2N,NPM1,PSMD13,CHP1,NF1,MAP3K3,UBA52
0.000271	175	385	17	0.044	0.097	GO:1903052	BP	1	positive regulation of proteolysis involved in cellular protein catabolic process	1	GSK3B,PSMC5,PSMC6,PSMC1,PSMB5,PSMD10,PSMD11,SKP1,PSMD14,TMTC3,PSMA5,PSMC2,PSMC3,PSMD1,PSMD2,PSMD13,UBA52
0.000261	240	385	20	0.052	0.083	GO:0000086	BP	1	G2/M transition of mitotic cell cycle	1	PSMC5,PSMC6,PSMC1,PSMB5,PSMD10,PSMD11,SKP1,PSMD14,CDK2,TUBG1,PSMA5,PSMC2,PSMC3,RAB8A,PSMD1,PSMD2,PSMD13,DYNC1H1,PPME1,UBA52
0.000252	10817	385	267	0.694	0.025	GO:0044763	BP	1	single-organism cellular process	1	DPM1,SLC25A5,MGST1,ELOVL5,SLC25A39,PGM3,MAP2K3,RAI14,ATP6V1H,CLPTM1L,LIMA1,MSMO1,NOP58,EIF2AK2,SEC61A1,ATP2B4,WAPAL,VMP1,AP3D1,SLK,ELAVL1,PFKP,PKM,SEL1L,TRIP13,NSF,DNAJC10,SENP1,RIMS1,RAB21,GSK3B,RAB10,CAD,SLC25A24,PSMC5,LPCAT2,SPTLC1,DLD,FH,NUBP2,PCSK5,MYO9B,SLC25A1,ADRBK2,MCM5,TSPO,PSMC6,LGMN,MTHFD1,PSMC1,PSMB5,CTSZ,CDS2,HM13,ACOT8,PSMD10,PGRMC1,NUP93,VAC14,NME4,SLC7A5,DNAJA3,MCM4,AKT2,LIG1,PBE…
0.000233	1935	385	73	0.19	0.038	GO:0016192	BP	1	vesicle-mediated transport	1	MGST1,ATP6V1H,MON2,VMP1,AP3D1,PKM,NSF,RIMS1,RAB21,RAB10,ERGIC2,ARCN1,ADRBK2,RIN3,CTSZ,PGRMC1,RAB2A,AKT2,COPE,SNX8,DNM1,KPNB1,PSMD11,CAND1,FAF2,ERGIC1,PSMD14,SPTBN1,FN1,RAB7L1,RAB14,ARL1,ARFGEF2,TMEM115,MAP2K2,VPS4A,AP3B1,GCC2,THBS1,RAB1A,ARL3,DNAJC13,SEC31A,IQGAP1,NPC1,PSMA5,PDIA6,GULP1,DYNC1LI1,SURF4,DOCK1,APOOL,PSMC2,AP2M1,PSMC3,DCTN5,RAB8A,CTNNB1,MAP2K1,RAB43,PSMD1,ATP2A2,PSMD2,RAB6A,AP3S1,AP3…
0.000201	114	385	14	0.036	0.123	GO:0043618	BP	1	regulation of transcription from RNA polymerase II promoter in response to stress	1	PSMC5,PSMC6,PSMC1,PSMB5,PSMD10,PSMD11,PSMD14,PSMA5,PSMC2,PSMC3,PSMD1,PSMD2,PSMD13,UBA52
0.000191	408	385	27	0.07	0.066	GO:0010498	BP	1	proteasomal protein catabolic process	1	SEL1L,DNAJC10,SENP1,GSK3B,PSMC5,PSMC6,PSMC1,PSMB5,PSMD10,ERLIN1,CCDC47,PSMD11,FAF2,SKP1,PSMD14,DERL1,RNF185,TMTC3,PSMA5,ERLIN2,PSMC2,PSMC3,CTNNB1,PSMD1,PSMD2,PSMD13,UBA52
0.000182	330	385	24	0.062	0.073	GO:1901990	BP	1	regulation of mitotic cell cycle phase transition	1	PSMC5,PSMC6,PSMC1,PSMB5,PSMD10,PSMD11,SKP1,PSMD14,ARID3A,NEK6,CDK2,CNOT1,PCNA,PSMA5,DYNC1LI1,PSMC2,PSMC3,PSMD1,PSMD2,NPM1,KNTC1,PSMD13,PHB2,UBA52
0.00018	355	385	25	0.065	0.07	GO:1901987	BP	1	regulation of cell cycle phase transition	1	ATP2B4,PSMC5,PSMC6,PSMC1,PSMB5,PSMD10,PSMD11,SKP1,PSMD14,ARID3A,NEK6,CDK2,CNOT1,PCNA,PSMA5,DYNC1LI1,PSMC2,PSMC3,PSMD1,PSMD2,NPM1,KNTC1,PSMD13,PHB2,UBA52
0.000174	257	385	21	0.055	0.082	GO:0006364	BP	1	rRNA processing	1	RPS20,WDR37,NOP58,RPL18A,NPM3,MDN1,HEATR1,RPL21,RPL27,RPS15A,RPS24,RPS2,NOB1,EIF4A3,RPS8,RPS3A,RPS3,RSL1D1,RPL4,RPS4X,UBA52
0.000165	379	385	26	0.068	0.069	GO:0043161	BP	1	proteasome-mediated ubiquitin-dependent protein catabolic process	1	SEL1L,DNAJC10,SENP1,GSK3B,PSMC5,PSMC6,PSMC1,PSMB5,PSMD10,ERLIN1,CCDC47,PSMD11,FAF2,SKP1,PSMD14,DERL1,RNF185,PSMA5,ERLIN2,PSMC2,PSMC3,CTNNB1,PSMD1,PSMD2,PSMD13,UBA52
0.000138	2719	385	94	0.244	0.035	GO:0022607	BP	1	cellular component assembly	1	MGST1,LIMA1,EIF2AK2,VMP1,SLK,PKM,TRIP13,NSF,RIMS1,GSK3B,PSMC5,NUBP2,SNRPD3,PSMC6,PSMC1,CTSZ,PRPF6,HM13,PSMD10,NUP93,DNAJB6,EIF3B,AIMP2,DNM1,KPNB1,PSMD11,TMEM33,DDX6,CAND1,MDN1,SKP1,DNAH1,SPTBN1,FN1,DARS,CAPZA1,RAB7L1,FASTKD2,CTGF,NEK6,ATL2,LDB3,CDK2,CNOT1,SNRPB,TUBG1,DHX30,RAF1,VPS4A,DERL1,THBS1,RAB1A,ARL3,SEC31A,NDUFA9,SNRPF,WARS,DNAJA4,IQGAP1,COL6A2,EPHA2,PRKACB,RPS3,MAT1A,NEK7,SACS,SMARCA5,MMS…
0.000122	1757	385	69	0.179	0.039	GO:0065003	BP	1	macromolecular complex assembly	1	MGST1,EIF2AK2,PKM,NSF,RIMS1,GSK3B,PSMC5,SNRPD3,PSMC6,PSMC1,CTSZ,PRPF6,HM13,PSMD10,NUP93,EIF3B,AIMP2,DNM1,PSMD11,TMEM33,DDX6,CAND1,MDN1,SKP1,DNAH1,SPTBN1,FN1,DARS,CAPZA1,FASTKD2,ATL2,CNOT1,SNRPB,TUBG1,DHX30,RAF1,DERL1,RAB1A,SEC31A,NDUFA9,SNRPF,WARS,COL6A2,PRKACB,RPS3,MAT1A,SMARCA5,NUP205,PPP1R9A,SQSTM1,PSMC2,VDAC2,PSMC3,SNRPD1,CTNNB1,RNF213,RUVBL1,FARSA,NPM1,KNTC1,PRPF39,PSMD13,CHP1,TMEM120A,LONP1…
0.00012	229	385	20	0.052	0.087	GO:0042180	BP	1	cellular ketone metabolic process	1	ATP2B4,PSMC5,DLD,PSMC6,PSMC1,PSMB5,PSMD10,AKT2,ERLIN1,PSMD11,PSMD14,NDUFA9,PSMA5,ERLIN2,PDK1,PSMC2,PSMC3,PSMD1,PSMD2,PSMD13
0.000108	371	385	26	0.068	0.07	GO:0045862	BP	1	positive regulation of proteolysis	1	SENP1,GSK3B,PSMC5,PSMC6,PSMC1,PSMB5,PSMD10,PSMD11,SKP1,PSMD14,FN1,CTGF,CLN6,TMTC3,PSMA5,RPS3,AIFM1,PSMC2,PSMC3,PHB,STAT3,PSMD1,PSMD2,PSMD13,UBA52,PDCD6
0.000101	249	385	21	0.055	0.084	GO:0044839	BP	1	cell cycle G2/M phase transition	1	PSMC5,PSMC6,PSMC1,PSMB5,PSMD10,PSMD11,SKP1,PSMD14,CDK2,TUBG1,PSMA5,PSMC2,PSMC3,RAB8A,PSMD1,PSMD2,NPM1,PSMD13,DYNC1H1,PPME1,UBA52
8.96e-05	10567	385	264	0.686	0.025	GO:0044237	BP	1	cellular metabolic process	1	DPM1,RBM6,DHX33,MGST1,RPS20,ELOVL5,SLC25A39,PGM3,MAP2K3,RPL26L1,WDR37,ATP6V1H,MSMO1,NOP58,EIF2AK2,ATP2B4,WAPAL,VMP1,SLK,ELAVL1,PFKP,PKM,SEL1L,TRIP13,NSF,DNAJC10,SENP1,BZW1,GSK3B,CAD,PPEF1,PSMC5,LPCAT2,DDX18,SPTLC1,DLD,FH,BTAF1,NUBP2,PCSK5,HNRNPM,TRMT2A,SNRPD3,SLC25A1,ADRBK2,MCM5,TSPO,PSMC6,LGMN,MTHFD1,PSMC1,PSMB5,CTSZ,PRPF6,CDS2,ACOT8,PSMD10,MSLN,NUP93,VAC14,NME4,SLC7A5,DNAJA3,RPAP1,RAB2A,SQLE,MC…
8.8e-05	6554	385	183	0.475	0.028	GO:0034641	BP	1	cellular nitrogen compound metabolic process	1	DPM1,RBM6,DHX33,RPS20,SLC25A39,PGM3,MAP2K3,RPL26L1,WDR37,NOP58,EIF2AK2,ATP2B4,WAPAL,ELAVL1,PFKP,PKM,TRIP13,SENP1,BZW1,CAD,PSMC5,DDX18,SPTLC1,DLD,BTAF1,PCSK5,HNRNPM,TRMT2A,SNRPD3,MCM5,TSPO,PSMC6,MTHFD1,PSMC1,PSMB5,CTSZ,PRPF6,PSMD10,NUP93,NME4,DNAJA3,RPAP1,MCM4,AKT2,LIG1,RPL18A,PBEF1,DNAJB6,GARS,HSPB1,EIF3B,NUDT1,AIMP2,ERLIN1,NPM3,MTPAP,SMC3,KPNB1,PSMD11,UGDH,DDX6,ATP5B,RFC5,CAND1,MDN1,GMDS,RAD50,P…
8.5e-05	317	385	24	0.062	0.076	GO:0042254	BP	1	ribosome biogenesis	1	RPS20,WDR37,NOP58,RPL18A,NPM3,MDN1,FASTKD2,HEATR1,RPL21,RPL27,DHX30,RPS15A,RPS24,RPS2,NOB1,EIF4A3,RPS8,RPS3A,RPS3,RSL1D1,RPL4,NPM1,RPS4X,UBA52
7.82e-05	11	385	6	0.016	0.545	GO:0045899	BP	1	positive regulation of RNA polymerase II transcriptional preinitiation complex assembly	1	PSMC5,PSMC6,PSMC1,CAND1,PSMC2,PSMC3
7.52e-05	123	385	15	0.039	0.122	GO:0001736	BP	1	establishment of planar polarity	1	PSMC5,PSMC6,PSMC1,PSMB5,PSMD10,PSMD11,PSMD14,PSMA5,PSMC2,AP2M1,PSMC3,PSMD1,PSMD2,PSMD13,UBA52
7.52e-05	123	385	15	0.039	0.122	GO:0007164	BP	1	establishment of tissue polarity	1	PSMC5,PSMC6,PSMC1,PSMB5,PSMD10,PSMD11,PSMD14,PSMA5,PSMC2,AP2M1,PSMC3,PSMD1,PSMD2,PSMD13,UBA52
7.04e-05	290	385	23	0.06	0.079	GO:0016072	BP	1	rRNA metabolic process	1	RPS20,WDR37,NOP58,RPL18A,NPM3,MDN1,HEATR1,RPL21,RPL27,RPS15A,RPS24,RPS2,NOB1,EIF4A3,RPS8,RPS3A,RPS3,PELO,MARS,RSL1D1,RPL4,RPS4X,UBA52
6.72e-05	122	385	15	0.039	0.123	GO:0090263	BP	1	positive regulation of canonical Wnt signaling pathway	1	PSMC5,PSMC6,PSMC1,PSMB5,PSMD10,PSMD11,PSMD14,WLS,PSMA5,PSMC2,PSMC3,PSMD1,PSMD2,PSMD13,UBA52
5.29e-05	2014	385	77	0.2	0.038	GO:0043933	BP	1	macromolecular complex subunit organization	1	MGST1,LIMA1,EIF2AK2,PKM,NSF,RIMS1,GSK3B,PSMC5,SNRPD3,PSMC6,PSMC1,CTSZ,PRPF6,HM13,PSMD10,NUP93,EIF3B,AIMP2,DNM1,PSMD11,TMEM33,DDX6,CAND1,MDN1,SKP1,SMC4,DNAH1,SPTBN1,FN1,DARS,CAPZA1,FASTKD2,ATL2,CNOT1,SNRPB,TUBG1,DHX30,RAF1,VPS4A,DAP3,SMC2,DERL1,RAB1A,SEC31A,NDUFA9,SNRPF,WARS,COL6A2,PRKACB,RPS3,MAT1A,PELO,SMARCA5,ABCA5,NUP205,PPP1R9A,SQSTM1,PSMC2,VDAC2,PSMC3,SNRPD1,CTNNB1,RNF213,RUVBL1,FARSA,NPM1,K…
4.77e-05	119	385	15	0.039	0.126	GO:0043620	BP	1	regulation of DNA-templated transcription in response to stress	1	PSMC5,PSMC6,PSMC1,PSMB5,PSMD10,PSMD11,PSMD14,PSMA5,PSMC2,PSMC3,PSMD1,PSMD2,RPS6KA3,PSMD13,UBA52
4.18e-05	282	385	23	0.06	0.082	GO:0045930	BP	1	negative regulation of mitotic cell cycle	1	PSMC5,PSMC6,PSMC1,PSMB5,PSMD10,PSMD11,SKP1,PSMD14,ARID3A,CDK2,CNOT1,PCNA,PSMA5,DYNC1LI1,PSMC2,PSMC3,CTNNB1,PSMD1,PSMD2,NPM1,KNTC1,PSMD13,UBA52
3.49e-05	134	385	16	0.042	0.119	GO:0001738	BP	1	morphogenesis of a polarized epithelium	1	RAB10,PSMC5,PSMC6,PSMC1,PSMB5,PSMD10,PSMD11,PSMD14,PSMA5,PSMC2,AP2M1,PSMC3,PSMD1,PSMD2,PSMD13,UBA52
2.38e-05	54	385	11	0.029	0.204	GO:0043038	BP	1	amino acid activation	1	GARS,AIMP2,DARS,EEF1E1,LARS,WARS,RARS2,AIMP1,MARS,FARSA,AARSD1
2.01e-05	129	385	16	0.042	0.124	GO:0070972	BP	1	protein localization to endoplasmic reticulum	1	RPS20,SEC61A1,RAB10,RPL18A,SSR3,RPL21,RPL27,RPS15A,RPS24,RPS2,RPS8,RPS3A,RPS3,RPL4,RPS4X,UBA52
1.99e-05	147	385	17	0.044	0.116	GO:0035567	BP	1	non-canonical Wnt signaling pathway	1	PSMC5,PSMC6,PSMC1,PSMB5,PSMD10,PSMD11,PSMD14,PSMA5,PSMC2,AP2M1,PSMC3,CTNNB1,PSMD1,RNF213,PSMD2,PSMD13,UBA52
1.93e-05	53	385	11	0.029	0.208	GO:0043039	BP	1	tRNA aminoacylation	1	GARS,AIMP2,DARS,EEF1E1,LARS,WARS,RARS2,AIMP1,MARS,FARSA,AARSD1
1.86e-05	95	385	14	0.036	0.147	GO:0002474	BP	1	antigen processing and presentation of peptide antigen via MHC class I	1	PSMC5,PSMC6,PSMC1,PSMB5,PSMD10,PSMD11,PSMD14,SEC31A,PSMA5,PSMC2,PSMC3,PSMD1,PSMD2,PSMD13
1.81e-05	111	385	15	0.039	0.135	GO:0090175	BP	1	regulation of establishment of planar polarity	1	PSMC5,PSMC6,PSMC1,PSMB5,PSMD10,PSMD11,PSMD14,PSMA5,PSMC2,AP2M1,PSMC3,PSMD1,PSMD2,PSMD13,UBA52
1.6e-05	110	385	15	0.039	0.136	GO:0060071	BP	1	Wnt signaling pathway, planar cell polarity pathway	1	PSMC5,PSMC6,PSMC1,PSMB5,PSMD10,PSMD11,PSMD14,PSMA5,PSMC2,AP2M1,PSMC3,PSMD1,PSMD2,PSMD13,UBA52
1.18e-05	77	385	13	0.034	0.169	GO:0042590	BP	1	antigen processing and presentation of exogenous peptide antigen via MHC class I	1	PSMC5,PSMC6,PSMC1,PSMB5,PSMD10,PSMD11,PSMD14,PSMA5,PSMC2,PSMC3,PSMD1,PSMD2,PSMD13
1.13e-05	220	385	21	0.055	0.095	GO:1901988	BP	1	negative regulation of cell cycle phase transition	1	PSMC5,PSMC6,PSMC1,PSMB5,PSMD10,PSMD11,SKP1,PSMD14,ARID3A,CDK2,CNOT1,PCNA,PSMA5,DYNC1LI1,PSMC2,PSMC3,PSMD1,PSMD2,NPM1,PSMD13,UBA52
1.09e-05	179	385	19	0.049	0.106	GO:0048002	BP	1	antigen processing and presentation of peptide antigen	1	PSMC5,PSMC6,LGMN,PSMC1,PSMB5,PSMD10,PSMD11,PSMD14,SEC31A,PSMA5,DYNC1LI1,PSMC2,AP2M1,PSMC3,DCTN5,PSMD1,PSMD2,PSMD13,DYNC1H1
1.08e-05	107	385	15	0.039	0.14	GO:2000058	BP	1	regulation of protein ubiquitination involved in ubiquitin-dependent protein catabolic process	1	PSMC5,PSMC6,PSMC1,PSMB5,PSMD10,PSMD11,SKP1,PSMD14,PSMA5,PSMC2,PSMC3,PSMD1,PSMD2,PSMD13,UBA52
9.99e-06	50	385	11	0.029	0.22	GO:0006418	BP	1	tRNA aminoacylation for protein translation	1	GARS,AIMP2,DARS,EEF1E1,LARS,WARS,RARS2,AIMP1,MARS,FARSA,AARSD1
9.32e-06	283	385	24	0.062	0.085	GO:0010948	BP	1	negative regulation of cell cycle process	1	WAPAL,PSMC5,PSMC6,PSMC1,PSMB5,PSMD10,SMC3,PSMD11,SKP1,PSMD14,ARID3A,CDK2,CNOT1,VPS4A,PCNA,PSMA5,DYNC1LI1,PSMC2,PSMC3,PSMD1,PSMD2,NPM1,PSMD13,UBA52
9.19e-06	197	385	20	0.052	0.102	GO:1903322	BP	1	positive regulation of protein modification by small protein conjugation or removal	1	PSMC5,PSMC6,PSMC1,PSMB5,PSMD10,AIMP2,PSMD11,SKP1,PSMD14,DERL1,RAB1A,PSMA5,PSMC2,PSMC3,PSMD1,PSMD2,UBE2N,PSMD13,UBA52,PDCD6
9e-06	90	385	14	0.036	0.156	GO:0036503	BP	1	ERAD pathway	1	SEL1L,DNAJC10,PSMC5,PSMC6,PSMC1,HM13,ERLIN1,CCDC47,FAF2,DERL1,RNF185,ERLIN2,PSMC2,PSMC3
7.08e-06	74	385	13	0.034	0.176	GO:0002479	BP	1	antigen processing and presentation of exogenous peptide antigen via MHC class I, TAP-dependent	1	PSMC5,PSMC6,PSMC1,PSMB5,PSMD10,PSMD11,PSMD14,PSMA5,PSMC2,PSMC3,PSMD1,PSMD2,PSMD13
6.3e-06	103	385	15	0.039	0.146	GO:0045047	BP	1	protein targeting to ER	1	RPS20,SEC61A1,RPL18A,SSR3,RPL21,RPL27,RPS15A,RPS24,RPS2,RPS8,RPS3A,RPS3,RPL4,RPS4X,UBA52
5.94e-06	73	385	13	0.034	0.178	GO:0030433	BP	1	ubiquitin-dependent ERAD pathway	1	SEL1L,DNAJC10,PSMC5,PSMC6,PSMC1,ERLIN1,CCDC47,FAF2,DERL1,RNF185,ERLIN2,PSMC2,PSMC3
5.86e-06	192	385	20	0.052	0.104	GO:0006612	BP	1	protein targeting to membrane	1	RPS20,SEC61A1,TRAM1,AKT2,RPL18A,SSR3,SPTBN1,RPL21,SSR1,RPL27,RPS15A,RPS24,RPS2,RPS8,RPS3A,RPS3,RPL4,CHP1,RPS4X,UBA52
5.86e-06	192	385	20	0.052	0.104	GO:0006413	BP	1	translational initiation	1	RPS20,EIF2AK2,RPL18A,HSPB1,EIF3B,RPL21,EIF2S3,RPL27,EIF2S1,RPS15A,RPS24,RPS2,RPS8,RPS3A,EIF3M,RPS3,RPL4,NPM1,RPS4X,UBA52
5.36e-06	118	385	16	0.042	0.136	GO:0010389	BP	1	regulation of G2/M transition of mitotic cell cycle	1	PSMC5,PSMC6,PSMC1,PSMB5,PSMD10,PSMD11,SKP1,PSMD14,CDK2,PSMA5,PSMC2,PSMC3,PSMD1,PSMD2,PSMD13,UBA52
5.04e-06	171	385	19	0.049	0.111	GO:0050852	BP	1	T cell receptor signaling pathway	1	PSMC5,PSMC6,PSMC1,PSMB5,PSMD10,PSMD11,SKP1,PSMD14,RAB7L1,PSMA5,RPS3,PSMC2,PSMC3,PSMD1,PSMD2,PTPN2,UBE2N,PSMD13,UBA52
4.86e-06	210	385	21	0.055	0.1	GO:1901991	BP	1	negative regulation of mitotic cell cycle phase transition	1	PSMC5,PSMC6,PSMC1,PSMB5,PSMD10,PSMD11,SKP1,PSMD14,ARID3A,CDK2,CNOT1,PCNA,PSMA5,DYNC1LI1,PSMC2,PSMC3,PSMD1,PSMD2,NPM1,PSMD13,UBA52
4.58e-06	5110	385	156	0.405	0.031	GO:0044267	BP	1	cellular protein metabolic process	1	DPM1,RPS20,PGM3,MAP2K3,RPL26L1,EIF2AK2,ATP2B4,SLK,ELAVL1,SEL1L,DNAJC10,SENP1,GSK3B,CAD,PPEF1,PSMC5,PCSK5,SNRPD3,ADRBK2,TSPO,PSMC6,LGMN,PSMC1,PSMB5,CTSZ,PSMD10,MSLN,NUP93,RAB2A,AKT2,RPL18A,DNAJB6,GARS,HSPB1,EIF3B,AIMP2,ERLIN1,CCDC47,PSMD11,DDX6,CAND1,FAF2,RAD50,SKP1,PSMD14,SPTBN1,FN1,DARS,FASTKD2,CTGF,RPN2,NEK6,ALG5,RPL21,GLIPR2,CDK2,NRK,MOCS3,XPO5,EEF1E1,CNOT1,SNRPB,RRBP1,TMEM115,MAP2K2,DGCR8,CLN…
3.78e-06	339	385	27	0.07	0.08	GO:0048193	BP	1	Golgi vesicle transport	1	MON2,NSF,RAB10,ERGIC2,ARCN1,CTSZ,RAB2A,COPE,SNX8,ERGIC1,SPTBN1,RAB14,ARL1,ARFGEF2,TMEM115,GCC2,RAB1A,ARL3,SEC31A,DYNC1LI1,SURF4,DCTN5,RAB8A,RAB6A,BICD2,DYNC1H1,PDCD6
2.66e-06	6848	385	195	0.506	0.028	GO:1901564	BP	1	organonitrogen compound metabolic process	1	DPM1,MGST1,RPS20,SLC25A39,PGM3,MAP2K3,RPL26L1,EIF2AK2,ATP2B4,SLK,ELAVL1,PFKP,PKM,SEL1L,NSF,DNAJC10,CAPN6,SENP1,GSK3B,CAD,PPEF1,PSMC5,LPCAT2,SPTLC1,DLD,PCSK5,SNRPD3,ADRBK2,TSPO,PSMC6,LGMN,MTHFD1,PSMC1,PSMB5,CTSZ,HM13,ACOT8,PSMD10,MSLN,NUP93,NME4,SLC7A5,RAB2A,AKT2,RPL18A,PBEF1,DNAJB6,GARS,HSPB1,EIF3B,NUDT1,AIMP2,ERLIN1,CCDC47,PSMD11,UGDH,DDX6,ATP5B,CAND1,FAF2,RAD50,SKP1,PSMD14,SPTBN1,FN1,DARS,FASTK…
2.61e-06	129	385	17	0.044	0.132	GO:1902749	BP	1	regulation of cell cycle G2/M phase transition	1	PSMC5,PSMC6,PSMC1,PSMB5,PSMD10,PSMD11,SKP1,PSMD14,CDK2,PSMA5,PSMC2,PSMC3,PSMD1,PSMD2,NPM1,PSMD13,UBA52
2.47e-06	164	385	19	0.049	0.116	GO:0002478	BP	1	antigen processing and presentation of exogenous peptide antigen	1	PSMC5,PSMC6,LGMN,PSMC1,PSMB5,PSMD10,PSMD11,PSMD14,SEC31A,PSMA5,DYNC1LI1,PSMC2,AP2M1,PSMC3,DCTN5,PSMD1,PSMD2,PSMD13,DYNC1H1
2.14e-06	81	385	14	0.036	0.173	GO:0031145	BP	1	anaphase-promoting complex-dependent catabolic process	1	PSMC5,PSMC6,PSMC1,PSMB5,PSMD10,PSMD11,PSMD14,PSMA5,PSMC2,PSMC3,PSMD1,PSMD2,PSMD13,UBA52
2.06e-06	1908	385	78	0.203	0.041	GO:1901575	BP	1	organic substance catabolic process	1	RPS20,ATP2B4,PFKP,PKM,SEL1L,NSF,DNAJC10,SENP1,GSK3B,PSMC5,SPTLC1,DLD,PSMC6,LGMN,PSMC1,PSMB5,CTSZ,HM13,ACOT8,PSMD10,AKT2,RPL18A,NUDT1,ERLIN1,LIPA,MTPAP,KPNB1,CCDC47,PSMD11,DDX6,FAF2,SKP1,PSMD14,ABCD3,RPL21,CNOT1,ITPA,CLN6,RPL27,VPS4A,RPS15A,SMPD4,DERL1,LRPPRC,RPS24,RNF185,TMTC3,RPS2,NPEPPS,EIF4A3,RPS8,PSMA5,RPS3A,ERLIN2,GLUD1,RPS3,MAT1A,PELO,HK1,AIFM1,SQSTM1,PSMC2,AP2M1,PSMC3,PHB,CTNNB1,STAT3,PSMD…
2.06e-06	181	385	20	0.052	0.11	GO:0031398	BP	1	positive regulation of protein ubiquitination	1	PSMC5,PSMC6,PSMC1,PSMB5,PSMD10,AIMP2,PSMD11,SKP1,PSMD14,DERL1,RAB1A,PSMA5,PSMC2,PSMC3,PSMD1,PSMD2,UBE2N,PSMD13,UBA52,PDCD6
2e-06	162	385	19	0.049	0.117	GO:0010565	BP	1	regulation of cellular ketone metabolic process	1	ATP2B4,PSMC5,DLD,PSMC6,PSMC1,PSMB5,PSMD10,AKT2,ERLIN1,PSMD11,PSMD14,PSMA5,ERLIN2,PDK1,PSMC2,PSMC3,PSMD1,PSMD2,PSMD13
1.82e-06	6263	385	183	0.475	0.029	GO:0044249	BP	1	cellular biosynthetic process	1	DPM1,DHX33,MGST1,RPS20,ELOVL5,SLC25A39,PGM3,MAP2K3,RPL26L1,EIF2AK2,ATP2B4,WAPAL,ELAVL1,PKM,TRIP13,SENP1,BZW1,GSK3B,CAD,PSMC5,LPCAT2,SPTLC1,DLD,BTAF1,NUBP2,PCSK5,SNRPD3,SLC25A1,MCM5,TSPO,PSMC6,MTHFD1,PSMC1,PSMB5,PRPF6,CDS2,ACOT8,PSMD10,MSLN,NUP93,VAC14,NME4,DNAJA3,RPAP1,MCM4,AKT2,LIG1,RPL18A,PBEF1,DNAJB6,GARS,HSPB1,EIF3B,AIMP2,ERLIN1,NPM3,MTPAP,SMC3,PSMD11,UGDH,DDX6,ATP5B,RFC5,CAND1,GMDS,RAD50,PSM…
1.81e-06	1975	385	80	0.208	0.041	GO:0044248	BP	1	cellular catabolic process	1	RPS20,ATP6V1H,ATP2B4,VMP1,SEL1L,DNAJC10,SENP1,GSK3B,PSMC5,SPTLC1,DLD,TSPO,PSMC6,LGMN,PSMC1,PSMB5,CTSZ,ACOT8,PSMD10,AKT2,RPL18A,HSPB1,NUDT1,ERLIN1,MTPAP,KPNB1,CCDC47,PSMD11,DDX6,FAF2,SKP1,PSMD14,ABCD3,RPL21,CNOT1,ITPA,CLN6,RPL27,VPS4A,LARS,RPS15A,ACTL6A,SMPD4,DERL1,RAB1A,LRPPRC,RPS24,RNF185,TMTC3,RPS2,NPEPPS,NPC1,EIF4A3,RPS8,PSMA5,RPS3A,ERLIN2,GLUD1,RPS3,MAT1A,PELO,AIFM1,SQSTM1,PSMC2,AP2M1,PSMC3,R…
1.8e-06	80	385	14	0.036	0.175	GO:0033238	BP	1	regulation of cellular amine metabolic process	1	ATP2B4,PSMC5,PSMC6,PSMC1,PSMB5,PSMD10,PSMD11,PSMD14,PSMA5,PSMC2,PSMC3,PSMD1,PSMD2,PSMD13
1.69e-06	94	385	15	0.039	0.16	GO:0006614	BP	1	SRP-dependent cotranslational protein targeting to membrane	1	RPS20,SEC61A1,RPL18A,SSR3,RPL21,RPL27,RPS15A,RPS24,RPS2,RPS8,RPS3A,RPS3,RPL4,RPS4X,UBA52
1.51e-06	79	385	14	0.036	0.177	GO:0061418	BP	1	regulation of transcription from RNA polymerase II promoter in response to hypoxia	1	PSMC5,PSMC6,PSMC1,PSMB5,PSMD10,PSMD11,PSMD14,PSMA5,PSMC2,PSMC3,PSMD1,PSMD2,PSMD13,UBA52
1.47e-06	2335	385	90	0.234	0.039	GO:0009056	BP	1	catabolic process	1	RPS20,ATP6V1H,ATP2B4,VMP1,PFKP,PKM,SEL1L,NSF,DNAJC10,SENP1,GSK3B,PSMC5,SPTLC1,DLD,TSPO,PSMC6,LGMN,PSMC1,PSMB5,CTSZ,HM13,ACOT8,PSMD10,AKT2,RPL18A,HSPB1,NUDT1,ERLIN1,LIPA,MTPAP,KPNB1,CCDC47,PSMD11,DDX6,FAF2,SKP1,PSMD14,ABCD3,RPL21,CNOT1,ITPA,CLN6,RPL27,VPS4A,LARS,RPS15A,ACTL6A,SMPD4,DERL1,RAB1A,LRPPRC,RPS24,RNF185,TMTC3,RPS2,NPEPPS,NPC1,EIF4A3,COL6A2,RPS8,PSMA5,RPS3A,ERLIN2,GLUD1,RPS3,MAT1A,PELO,HK…
1.22e-06	107	385	16	0.042	0.15	GO:0072599	BP	1	establishment of protein localization to endoplasmic reticulum	1	RPS20,SEC61A1,RAB10,RPL18A,SSR3,RPL21,RPL27,RPS15A,RPS24,RPS2,RPS8,RPS3A,RPS3,RPL4,RPS4X,UBA52
1.05e-06	91	385	15	0.039	0.165	GO:2000060	BP	1	positive regulation of protein ubiquitination involved in ubiquitin-dependent protein catabolic process	1	PSMC5,PSMC6,PSMC1,PSMB5,PSMD10,PSMD11,SKP1,PSMD14,PSMA5,PSMC2,PSMC3,PSMD1,PSMD2,PSMD13,UBA52
9.02e-07	2128	385	85	0.221	0.04	GO:0044281	BP	1	small molecule metabolic process	1	DPM1,ELOVL5,MSMO1,ATP2B4,PFKP,PKM,GSK3B,CAD,PSMC5,SPTLC1,DLD,FH,SLC25A1,TSPO,PSMC6,LGMN,MTHFD1,PSMC1,PSMB5,ACOT8,PSMD10,NME4,SLC7A5,SQLE,AKT2,PBEF1,GARS,NUDT1,AIMP2,ERLIN1,KPNB1,PSMD11,UGDH,ATP5B,RAD50,PSMD14,DARS,ABCD3,TJP2,MTHFD1L,MOCS3,EEF1E1,ITPA,CLN6,RAF1,HSD17B7,LARS,THBS1,NDUFA9,WARS,NPC1,EPHA2,PSMA5,PYCR2,RARS2,GBAS,ERLIN2,GLUD1,MAT1A,PDK1,HK1,SLC35B2,PSMC2,CMPK,AIMP1,FAAH2,ATP5C1,PSMC3,M…
8.78e-07	17148	385	376	0.977	0.022	GO:0008150	BP	1	biological_process	1	DPM1,RBM6,SLC25A5,DHX33,MGST1,RPS20,ELOVL5,SLC25A39,PGM3,ABCF2,MAP2K3,RPL26L1,RAI14,LSG1,WDR37,ATP6V1H,CLPTM1L,LIMA1,HOMER3,MSMO1,NOP58,EIF2AK2,SEC61A1,ATP2B4,MON2,WAPAL,VMP1,TNPO3,AP3D1,IPO5,SLK,SEC61A2,ELAVL1,PFKP,TRAM1,PKM,SEL1L,TRIP13,NSF,SLC25A3,DNAJC10,CAPN6,SENP1,RIMS1,RAB21,BZW1,GSK3B,RAB10,CAD,SLC25A24,PPEF1,PSMC5,LPCAT2,ERGIC2,DDX18,SPTLC1,DLD,FH,ARCN1,BTAF1,NUBP2,PCSK5,MYO9B,HNRNPM,TRM…
7.59e-07	1123	385	56	0.145	0.05	GO:0006082	BP	1	organic acid metabolic process	1	ELOVL5,MSMO1,ATP2B4,PFKP,PKM,CAD,PSMC5,DLD,FH,PSMC6,MTHFD1,PSMC1,PSMB5,ACOT8,PSMD10,SLC7A5,AKT2,GARS,AIMP2,ERLIN1,PSMD11,UGDH,PSMD14,DARS,ABCD3,MTHFD1L,EEF1E1,LARS,WARS,NPC1,PSMA5,PYCR2,RARS2,ERLIN2,GLUD1,MAT1A,PDK1,HK1,SLC35B2,PSMC2,AIMP1,FAAH2,PSMC3,MARS,CTNNB1,STAT3,FASN,PSMD1,PSMD2,FARSA,PDXDC1,IDH2,SLC25A21,PSMD13,CHP1,AARSD1
7.15e-07	6428	385	188	0.488	0.029	GO:0009058	BP	1	biosynthetic process	1	DPM1,DHX33,MGST1,RPS20,ELOVL5,SLC25A39,PGM3,MAP2K3,RPL26L1,MSMO1,EIF2AK2,ATP2B4,WAPAL,ELAVL1,PKM,TRIP13,SENP1,BZW1,GSK3B,CAD,PSMC5,LPCAT2,SPTLC1,DLD,BTAF1,NUBP2,PCSK5,SNRPD3,SLC25A1,MCM5,TSPO,PSMC6,MTHFD1,PSMC1,PSMB5,PRPF6,CDS2,ACOT8,PSMD10,MSLN,NUP93,VAC14,NME4,DNAJA3,RPAP1,SQLE,MCM4,AKT2,LIG1,RPL18A,PBEF1,DNAJB6,GARS,HSPB1,EIF3B,AIMP2,ERLIN1,NPM3,MTPAP,SMC3,KPNB1,PSMD11,UGDH,DDX6,ATP5B,RFC5,CAN…
6.43e-07	88	385	15	0.039	0.17	GO:1902750	BP	1	negative regulation of cell cycle G2/M phase transition	1	PSMC5,PSMC6,PSMC1,PSMB5,PSMD10,PSMD11,SKP1,PSMD14,PSMA5,PSMC2,PSMC3,PSMD1,PSMD2,PSMD13,UBA52
6.19e-07	1213	385	59	0.153	0.049	GO:0009057	BP	1	macromolecule catabolic process	1	RPS20,SEL1L,NSF,DNAJC10,SENP1,GSK3B,PSMC5,PSMC6,LGMN,PSMC1,PSMB5,CTSZ,HM13,PSMD10,RPL18A,ERLIN1,MTPAP,KPNB1,CCDC47,PSMD11,DDX6,FAF2,SKP1,PSMD14,RPL21,CNOT1,CLN6,RPL27,VPS4A,RPS15A,DERL1,LRPPRC,RPS24,RNF185,TMTC3,RPS2,EIF4A3,RPS8,PSMA5,RPS3A,ERLIN2,RPS3,PELO,AIFM1,SQSTM1,PSMC2,AP2M1,PSMC3,PHB,CTNNB1,PSMD1,RNF213,RPL4,PSMD2,PSMD13,CHP1,LONP1,RPS4X,UBA52
5.07e-07	6358	385	187	0.486	0.029	GO:1901576	BP	1	organic substance biosynthetic process	1	DPM1,DHX33,MGST1,RPS20,ELOVL5,SLC25A39,PGM3,MAP2K3,RPL26L1,MSMO1,EIF2AK2,ATP2B4,WAPAL,ELAVL1,PKM,TRIP13,SENP1,BZW1,GSK3B,CAD,PSMC5,LPCAT2,SPTLC1,DLD,BTAF1,PCSK5,SNRPD3,SLC25A1,MCM5,TSPO,PSMC6,MTHFD1,PSMC1,PSMB5,PRPF6,CDS2,ACOT8,PSMD10,MSLN,NUP93,VAC14,NME4,DNAJA3,RPAP1,SQLE,MCM4,AKT2,LIG1,RPL18A,PBEF1,DNAJB6,GARS,HSPB1,EIF3B,AIMP2,ERLIN1,NPM3,MTPAP,SMC3,KPNB1,PSMD11,UGDH,DDX6,ATP5B,RFC5,CAND1,GMD…
4.58e-07	86	385	15	0.039	0.174	GO:0010972	BP	1	negative regulation of G2/M transition of mitotic cell cycle	1	PSMC5,PSMC6,PSMC1,PSMB5,PSMD10,PSMD11,SKP1,PSMD14,PSMA5,PSMC2,PSMC3,PSMD1,PSMD2,PSMD13,UBA52
4.32e-07	921	385	50	0.13	0.054	GO:0033365	BP	1	protein localization to organelle	1	RPS20,SEC61A1,WAPAL,TNPO3,AP3D1,IPO5,GSK3B,RAB10,TSPO,PSMD10,NUP93,RPL18A,DNAJB6,KPNB1,SKP1,SSR3,SPTBN1,RAB7L1,IPO13,ARL1,RPL21,RPL27,AP3B1,LARS,RPS15A,GCC2,ACTL6A,RPS24,RPS2,NPEPPS,RPS8,RPS3A,RPS3,CCT5,HK1,CHCHD4,CTNNB1,STAT3,RPL4,RAB6A,RUVBL1,AP3M1,BICD2,CHP1,NF1,RPS4X,IPO7,PHB2,UBA52,TIMM23
4.28e-07	1106	385	56	0.145	0.051	GO:0043436	BP	1	oxoacid metabolic process	1	ELOVL5,MSMO1,ATP2B4,PFKP,PKM,CAD,PSMC5,DLD,FH,PSMC6,MTHFD1,PSMC1,PSMB5,ACOT8,PSMD10,SLC7A5,AKT2,GARS,AIMP2,ERLIN1,PSMD11,UGDH,PSMD14,DARS,ABCD3,MTHFD1L,EEF1E1,LARS,WARS,NPC1,PSMA5,PYCR2,RARS2,ERLIN2,GLUD1,MAT1A,PDK1,HK1,SLC35B2,PSMC2,AIMP1,FAAH2,PSMC3,MARS,CTNNB1,STAT3,FASN,PSMD1,PSMD2,FARSA,PDXDC1,IDH2,SLC25A21,PSMD13,CHP1,AARSD1
3.85e-07	85	385	15	0.039	0.176	GO:0051444	BP	1	negative regulation of ubiquitin-protein transferase activity	1	PSMC5,PSMC6,PSMC1,PSMB5,PSMD10,PSMD11,PSMD14,CDK2,PSMA5,PSMC2,PSMC3,PSMD1,PSMD2,PSMD13,UBA52
3.28e-07	282	385	26	0.068	0.092	GO:1903320	BP	1	regulation of protein modification by small protein conjugation or removal	1	PSMC5,TSPO,PSMC6,PSMC1,PSMB5,PSMD10,AIMP2,PSMD11,SKP1,PSMD14,CDK2,DERL1,RAB1A,PSMA5,RPS3,PSMC2,PSMC3,OTUB1,CTNNB1,PSMD1,PSMD2,UBE2N,PSMD13,CHP1,UBA52,PDCD6
3.08e-07	260	385	25	0.065	0.096	GO:0031396	BP	1	regulation of protein ubiquitination	1	PSMC5,TSPO,PSMC6,PSMC1,PSMB5,PSMD10,AIMP2,PSMD11,SKP1,PSMD14,CDK2,DERL1,RAB1A,PSMA5,RPS3,PSMC2,PSMC3,OTUB1,PSMD1,PSMD2,UBE2N,PSMD13,CHP1,UBA52,PDCD6
1.85e-07	125	385	18	0.047	0.144	GO:0051438	BP	1	regulation of ubiquitin-protein transferase activity	1	PSMC5,PSMC6,PSMC1,PSMB5,PSMD10,PSMD11,SKP1,PSMD14,CDK2,RAB1A,PSMA5,PSMC2,PSMC3,PSMD1,PSMD2,UBE2N,PSMD13,UBA52
1.7e-07	458	385	34	0.088	0.074	GO:0022613	BP	1	ribonucleoprotein complex biogenesis	1	RPS20,WDR37,NOP58,SNRPD3,PRPF6,RPL18A,EIF3B,NPM3,DDX6,MDN1,FASTKD2,HEATR1,RPL21,CNOT1,SNRPB,RPL27,DHX30,RPS15A,RPS24,SNRPF,RPS2,NOB1,EIF4A3,RPS8,RPS3A,RPS3,SNRPD1,RSL1D1,RPL4,NPM1,PRPF39,DYNC1H1,RPS4X,UBA52
1.29e-07	79	385	15	0.039	0.19	GO:1904667	BP	1	negative regulation of ubiquitin protein ligase activity	1	PSMC5,PSMC6,PSMC1,PSMB5,PSMD10,PSMD11,PSMD14,CDK2,PSMA5,PSMC2,PSMC3,PSMD1,PSMD2,PSMD13,UBA52
1.06e-07	137	385	19	0.049	0.139	GO:0031397	BP	1	negative regulation of protein ubiquitination	1	PSMC5,TSPO,PSMC6,PSMC1,PSMB5,PSMD10,PSMD11,PSMD14,CDK2,PSMA5,RPS3,PSMC2,PSMC3,OTUB1,PSMD1,PSMD2,PSMD13,CHP1,UBA52
1.04e-07	171	385	21	0.055	0.123	GO:0019884	BP	1	antigen processing and presentation of exogenous antigen	1	AP3D1,PSMC5,PSMC6,LGMN,PSMC1,PSMB5,PSMD10,PSMD11,PSMD14,AP3B1,SEC31A,PSMA5,DYNC1LI1,PSMC2,AP2M1,PSMC3,DCTN5,PSMD1,PSMD2,PSMD13,DYNC1H1
9.34e-08	105	385	17	0.044	0.162	GO:0051443	BP	1	positive regulation of ubiquitin-protein transferase activity	1	PSMC5,PSMC6,PSMC1,PSMB5,PSMD10,PSMD11,SKP1,PSMD14,RAB1A,PSMA5,PSMC2,PSMC3,PSMD1,PSMD2,UBE2N,PSMD13,UBA52
9.21e-08	226	385	24	0.062	0.106	GO:0019882	BP	1	antigen processing and presentation	1	AP3D1,RAB10,PSMC5,PSMC6,LGMN,PSMC1,PSMB5,PSMD10,PSMD11,PSMD14,AP3B1,THBS1,SEC31A,PSMA5,DYNC1LI1,PSMC2,AP2M1,PSMC3,DCTN5,PSMD1,PSMD2,RAB6A,PSMD13,DYNC1H1
9.19e-08	120	385	18	0.047	0.15	GO:0002223	BP	1	stimulatory C-type lectin receptor signaling pathway	1	PSMC5,PSMC6,PSMC1,PSMB5,PSMD10,PSMD11,SKP1,PSMD14,RAF1,PRKACB,PSMA5,PSMC2,PSMC3,PSMD1,PSMD2,UBE2N,PSMD13,UBA52
8.74e-08	77	385	15	0.039	0.195	GO:0051437	BP	1	positive regulation of ubiquitin-protein ligase activity involved in regulation of mitotic cell cycle transition	1	PSMC5,PSMC6,PSMC1,PSMB5,PSMD10,PSMD11,SKP1,PSMD14,PSMA5,PSMC2,PSMC3,PSMD1,PSMD2,PSMD13,UBA52
7.6e-08	996	385	54	0.14	0.054	GO:0019752	BP	1	carboxylic acid metabolic process	1	ELOVL5,MSMO1,ATP2B4,PFKP,PKM,CAD,PSMC5,DLD,FH,PSMC6,MTHFD1,PSMC1,PSMB5,ACOT8,PSMD10,SLC7A5,AKT2,GARS,AIMP2,ERLIN1,PSMD11,UGDH,PSMD14,DARS,ABCD3,MTHFD1L,EEF1E1,LARS,WARS,NPC1,PSMA5,PYCR2,RARS2,ERLIN2,GLUD1,MAT1A,PDK1,HK1,PSMC2,AIMP1,FAAH2,PSMC3,MARS,STAT3,FASN,PSMD1,PSMD2,FARSA,PDXDC1,IDH2,SLC25A21,PSMD13,CHP1,AARSD1
4.82e-08	62	385	14	0.036	0.226	GO:0006521	BP	1	regulation of cellular amino acid metabolic process	1	ATP2B4,PSMC5,PSMC6,PSMC1,PSMB5,PSMD10,PSMD11,PSMD14,PSMA5,PSMC2,PSMC3,PSMD1,PSMD2,PSMD13
4.15e-08	100	385	17	0.044	0.17	GO:0006613	BP	1	cotranslational protein targeting to membrane	1	RPS20,SEC61A1,TRAM1,RPL18A,SSR3,RPL21,SSR1,RPL27,RPS15A,RPS24,RPS2,RPS8,RPS3A,RPS3,RPL4,RPS4X,UBA52
4.14e-08	6055	385	184	0.478	0.03	GO:0016043	BP	1	cellular component organization	1	SLC25A5,MGST1,ATP6V1H,LIMA1,EIF2AK2,SEC61A1,WAPAL,VMP1,AP3D1,SLK,PKM,TRIP13,NSF,CAPN6,RIMS1,RAB21,GSK3B,RAB10,PSMC5,LPCAT2,NUBP2,SNRPD3,MCM5,TSPO,PSMC6,RIN3,PSMC1,CTSZ,PRPF6,HM13,ACOT8,PSMD10,NUP93,DNAJA3,RAB2A,MCM4,AKT2,DNAJB6,EIF3B,SNX8,AIMP2,DNM1,LIPA,SMC3,KPNB1,CCDC47,PSMD11,TMEM33,DDX6,ATP5B,RFC5,CAND1,MDN1,FAF2,RAD50,SKP1,SMC4,DNAH1,SPTBN1,FN1,DARS,CAPZA1,RAB7L1,ABCD3,FASTKD2,CTGF,RAB14,NEK…
4.05e-08	146	385	20	0.052	0.137	GO:1903321	BP	1	negative regulation of protein modification by small protein conjugation or removal	1	PSMC5,TSPO,PSMC6,PSMC1,PSMB5,PSMD10,PSMD11,PSMD14,CDK2,PSMA5,RPS3,PSMC2,PSMC3,OTUB1,CTNNB1,PSMD1,PSMD2,PSMD13,CHP1,UBA52
3.88e-08	73	385	15	0.039	0.205	GO:0051439	BP	1	regulation of ubiquitin-protein ligase activity involved in mitotic cell cycle	1	PSMC5,PSMC6,PSMC1,PSMB5,PSMD10,PSMD11,PSMD14,CDK2,PSMA5,PSMC2,PSMC3,PSMD1,PSMD2,PSMD13,UBA52
3.3e-08	85	385	16	0.042	0.188	GO:1904668	BP	1	positive regulation of ubiquitin protein ligase activity	1	PSMC5,PSMC6,PSMC1,PSMB5,PSMD10,PSMD11,SKP1,PSMD14,RAB1A,PSMA5,PSMC2,PSMC3,PSMD1,PSMD2,PSMD13,UBA52
3.14e-08	72	385	15	0.039	0.208	GO:0051436	BP	1	negative regulation of ubiquitin-protein ligase activity involved in mitotic cell cycle	1	PSMC5,PSMC6,PSMC1,PSMB5,PSMD10,PSMD11,PSMD14,CDK2,PSMA5,PSMC2,PSMC3,PSMD1,PSMD2,PSMD13,UBA52
3.14e-08	72	385	15	0.039	0.208	GO:0031146	BP	1	SCF-dependent proteasomal ubiquitin-dependent protein catabolic process	1	PSMC5,PSMC6,PSMC1,PSMB5,PSMD10,PSMD11,SKP1,PSMD14,PSMA5,PSMC2,PSMC3,PSMD1,PSMD2,PSMD13,UBA52
2.14e-08	2979	385	112	0.291	0.038	GO:0044085	BP	1	cellular component biogenesis	1	MGST1,RPS20,WDR37,LIMA1,NOP58,EIF2AK2,VMP1,SLK,PKM,TRIP13,NSF,RIMS1,GSK3B,PSMC5,NUBP2,SNRPD3,PSMC6,PSMC1,CTSZ,PRPF6,HM13,PSMD10,NUP93,RPL18A,DNAJB6,EIF3B,AIMP2,DNM1,NPM3,KPNB1,PSMD11,TMEM33,DDX6,CAND1,MDN1,SKP1,DNAH1,SPTBN1,FN1,DARS,CAPZA1,RAB7L1,FASTKD2,CTGF,HEATR1,NEK6,ATL2,RPL21,LDB3,CDK2,CNOT1,SNRPB,TUBG1,RPL27,DHX30,RAF1,VPS4A,RPS15A,DERL1,THBS1,RAB1A,ARL3,RPS24,SEC31A,NDUFA9,SNRPF,WARS,DNAJ…
1.54e-08	155	385	21	0.055	0.135	GO:0043487	BP	1	regulation of RNA stability	1	ELAVL1,PSMC5,PSMC6,PSMC1,PSMB5,PSMD10,HSPB1,PSMD11,PSMD14,IGF2BP3,PSMA5,HNRNPU,IGF2BP1,PSMC2,PSMC3,MYD88,PSMD1,PSMD2,HNRNPA0,PSMD13,UBA52
1.47e-08	94	385	17	0.044	0.181	GO:1904666	BP	1	regulation of ubiquitin protein ligase activity	1	PSMC5,PSMC6,PSMC1,PSMB5,PSMD10,PSMD11,SKP1,PSMD14,CDK2,RAB1A,PSMA5,PSMC2,PSMC3,PSMD1,PSMD2,PSMD13,UBA52
1.16e-08	562	385	40	0.104	0.071	GO:0034660	BP	1	ncRNA metabolic process	1	RPS20,WDR37,NOP58,RPL18A,GARS,AIMP2,NPM3,MDN1,DARS,HEATR1,RPL21,MOCS3,XPO5,EEF1E1,DGCR8,RPL27,LARS,RPS15A,RPS24,WARS,RPS2,NOB1,EIF4A3,RPS8,TPRKB,RPS3A,RARS2,RPS3,PELO,POLR2H,AIMP1,INTS8,MARS,RSL1D1,TP53RK,RPL4,FARSA,RPS4X,UBA52,AARSD1
1.13e-08	977	385	55	0.143	0.056	GO:0044265	BP	1	cellular macromolecule catabolic process	1	RPS20,SEL1L,DNAJC10,SENP1,GSK3B,PSMC5,PSMC6,LGMN,PSMC1,PSMB5,CTSZ,PSMD10,RPL18A,ERLIN1,MTPAP,KPNB1,CCDC47,PSMD11,DDX6,FAF2,SKP1,PSMD14,RPL21,CNOT1,CLN6,RPL27,VPS4A,RPS15A,DERL1,LRPPRC,RPS24,RNF185,TMTC3,RPS2,EIF4A3,RPS8,PSMA5,RPS3A,ERLIN2,RPS3,PELO,AIFM1,SQSTM1,PSMC2,AP2M1,PSMC3,CTNNB1,PSMD1,RNF213,RPL4,PSMD2,PSMD13,LONP1,RPS4X,UBA52
1.13e-08	693	385	45	0.117	0.065	GO:0006605	BP	1	protein targeting	1	RPS20,HOMER3,SEC61A1,TNPO3,IPO5,TRAM1,GSK3B,TSPO,PSMD10,NUP93,AKT2,RPL18A,KPNB1,SSR3,SPTBN1,IPO13,RPL21,SSR1,RPL27,AP3B1,LARS,RPS15A,GCC2,ACTL6A,RPS24,RPS2,NPEPPS,RPS8,RPS3A,RPS3,CHCHD4,CTNNB1,STAT3,RPL4,RAB6A,RUVBL1,AP3M1,BICD2,CHP1,NF1,RPS4X,IPO7,PHB2,UBA52,TIMM23
9.13e-09	3649	385	130	0.338	0.036	GO:0006996	BP	1	organelle organization	1	SLC25A5,ATP6V1H,LIMA1,SEC61A1,WAPAL,VMP1,AP3D1,SLK,TRIP13,NSF,CAPN6,GSK3B,RAB10,MCM5,TSPO,CTSZ,ACOT8,PSMD10,NUP93,DNAJA3,RAB2A,MCM4,AKT2,DNAJB6,SNX8,DNM1,SMC3,KPNB1,CCDC47,TMEM33,DDX6,ATP5B,RFC5,MDN1,FAF2,RAD50,SKP1,SMC4,DNAH1,SPTBN1,CAPZA1,RAB7L1,ABCD3,FASTKD2,CTGF,RAB14,NEK6,ATL2,ARL1,LDB3,CDK2,ARFGEF2,CNOT1,ITPA,MAP2K2,CLN6,TUBG1,DHX30,RAF1,VPS4A,PCNA,AP3B1,GCC2,FLNB,ACTL6A,SMC2,RAB1A,ARL3,DNA…
4.71e-09	146	385	21	0.055	0.144	GO:0043488	BP	1	regulation of mRNA stability	1	ELAVL1,PSMC5,PSMC6,PSMC1,PSMB5,PSMD10,HSPB1,PSMD11,PSMD14,IGF2BP3,PSMA5,HNRNPU,IGF2BP1,PSMC2,PSMC3,MYD88,PSMD1,PSMD2,HNRNPA0,PSMD13,UBA52
2.51e-09	371	385	33	0.086	0.089	GO:0006520	BP	1	cellular amino acid metabolic process	1	ATP2B4,CAD,PSMC5,DLD,PSMC6,MTHFD1,PSMC1,PSMB5,PSMD10,SLC7A5,GARS,AIMP2,PSMD11,PSMD14,DARS,EEF1E1,LARS,WARS,PSMA5,PYCR2,RARS2,GLUD1,MAT1A,PSMC2,AIMP1,PSMC3,MARS,PSMD1,PSMD2,FARSA,SLC25A21,PSMD13,AARSD1
2.25e-09	635	385	44	0.114	0.069	GO:0010608	BP	1	posttranscriptional regulation of gene expression	1	EIF2AK2,ELAVL1,PSMC5,PSMC6,PSMC1,PSMB5,PSMD10,NUP93,AKT2,HSPB1,EIF3B,PSMD11,DDX6,PSMD14,XPO5,CNOT1,MAP2K2,DGCR8,LARS,EIF2S1,IGF2BP3,THBS1,LRPPRC,EIF4A3,PSMA5,RPS3,HNRNPU,NUP205,IGF2BP1,PSMC2,POLR2H,PSMC3,STAT3,MAP2K1,MYD88,PSMD1,PSMD2,RPS6KA3,HNRNPA0,NPM1,PSMD13,RPS4X,UBA52,AARSD1
2.23e-09	661	385	45	0.117	0.068	GO:0072594	BP	1	establishment of protein localization to organelle	1	RPS20,SEC61A1,TNPO3,AP3D1,IPO5,GSK3B,RAB10,TSPO,PSMD10,NUP93,RPL18A,KPNB1,SSR3,SPTBN1,IPO13,RPL21,RPL27,AP3B1,LARS,RPS15A,GCC2,ACTL6A,RPS24,RPS2,NPEPPS,RPS8,RPS3A,RPS3,CCT5,HK1,CHCHD4,CTNNB1,STAT3,RPL4,RAB6A,RUVBL1,AP3M1,BICD2,CHP1,NF1,RPS4X,IPO7,PHB2,UBA52,TIMM23
4.9e-10	4320	385	150	0.39	0.035	GO:0044710	BP	1	single-organism metabolic process	1	DPM1,MGST1,ELOVL5,SLC25A39,PGM3,MAP2K3,MSMO1,EIF2AK2,ATP2B4,AP3D1,SLK,PFKP,PKM,SEL1L,DNAJC10,GSK3B,CAD,PSMC5,LPCAT2,SPTLC1,DLD,FH,SLC25A1,ADRBK2,TSPO,PSMC6,LGMN,MTHFD1,PSMC1,PSMB5,CDS2,HM13,ACOT8,PSMD10,VAC14,NME4,SLC7A5,SQLE,AKT2,PBEF1,GARS,NUDT1,AIMP2,ERLIN1,LIPA,KPNB1,CCDC47,PSMD11,UGDH,ATP5B,FAF2,RAD50,SKP1,PSMD14,SPTBN1,FN1,DARS,ABCD3,FASTKD2,CTGF,RPN2,CYP20A1,TJP2,RAB14,MTHFD1L,ALG5,ARL1,GL…
4.28e-10	267	385	29	0.075	0.109	GO:0034976	BP	1	response to endoplasmic reticulum stress	1	EIF2AK2,SEC61A1,SEC61A2,SEL1L,DNAJC10,GSK3B,PSMC5,PSMC6,PSMC1,HM13,ERLIN1,CCDC47,TMEM33,FAF2,SSR1,EIF2S1,DERL1,THBS1,SEC31A,RNF185,TMTC3,TMCO1,PDIA6,ERLIN2,AIFM1,PSMC2,PSMC3,ATP2A2,PTPN2
7.93e-11	948	385	58	0.151	0.061	GO:0006518	BP	1	peptide metabolic process	1	RPS20,RPL26L1,EIF2AK2,ELAVL1,PCSK5,CTSZ,NUP93,AKT2,RPL18A,GARS,HSPB1,EIF3B,AIMP2,DDX6,DARS,RPL21,XPO5,EEF1E1,CNOT1,RRBP1,MAP2K2,DGCR8,EIF2S3,RPL27,DAP3,LARS,EIF2S1,RPS15A,IGF2BP3,THBS1,LRPPRC,RPS24,WARS,RPS2,NPEPPS,EIF4A3,RPS8,RPS3A,RARS2,EIF3M,RPS3,PELO,NUP205,IGF2BP1,POLR2H,AIMP1,MARS,STAT3,MAP2K1,GSTA3,RPL4,RPS6KA3,FARSA,NPM1,RPS4X,ITSN1,UBA52,AARSD1
6.63e-11	833	385	54	0.14	0.065	GO:0044419	BP	1	interspecies interaction between organisms	1	SLC25A5,RPS20,ATP6V1H,EIF2AK2,WAPAL,IPO5,TRAM1,PCSK5,PSMB5,ACOT8,NUP93,VAC14,RPL18A,EIF3B,SMC3,KPNB1,DDX6,RAD50,FN1,RAB7L1,RPL21,RPL27,VPS4A,RPS15A,DERL1,RAB1A,RPS24,RPS2,NPC1,EPHA2,RPS8,DYNC1LI1,RPS3A,RPS3,SLC25A4,NUP205,SQSTM1,PSMC2,AP2M1,POLR2H,PSMC3,CTNNB1,STAT3,RAB43,MYD88,RPL4,RAB6A,NPM1,SUPT5H,RPS4X,IPO7,ITSN1,UBA52,PI4KA
4.74e-11	1770	385	85	0.221	0.048	GO:0070727	BP	1	cellular macromolecule localization	1	RPS20,HOMER3,SEC61A1,WAPAL,TNPO3,AP3D1,IPO5,TRAM1,SEL1L,NSF,RIMS1,GSK3B,RAB10,ARCN1,TSPO,HM13,PSMD10,NUP93,DNAJA3,AKT2,RPL18A,DNAJB6,HSPB1,SNX8,KPNB1,TMEM33,FAF2,SKP1,SSR3,SPTBN1,WLS,RAB7L1,IPO13,ARL1,RPL21,CSE1L,XPO5,SSR1,XPO7,RPL27,VPS4A,AP3B1,LARS,RPS15A,GCC2,FLNB,ACTL6A,DERL1,ARL3,RPS24,IQGAP1,RPS2,NPEPPS,NPC1,EIF4A3,EPHA2,RPS8,RPS3A,RPS3,CCT5,NUP205,HK1,DDX19B,AP2M1,CHCHD4,RAB8A,CTNNB1,STAT3…
3.32e-11	1759	385	85	0.221	0.048	GO:0034613	BP	1	cellular protein localization	1	RPS20,HOMER3,SEC61A1,WAPAL,TNPO3,AP3D1,IPO5,TRAM1,SEL1L,NSF,RIMS1,GSK3B,RAB10,ARCN1,TSPO,HM13,PSMD10,NUP93,DNAJA3,AKT2,RPL18A,DNAJB6,HSPB1,SNX8,KPNB1,TMEM33,FAF2,SKP1,SSR3,SPTBN1,WLS,RAB7L1,IPO13,ARL1,RPL21,CSE1L,XPO5,SSR1,XPO7,RPL27,VPS4A,AP3B1,LARS,RPS15A,GCC2,FLNB,ACTL6A,DERL1,ARL3,RPS24,IQGAP1,RPS2,NPEPPS,NPC1,EIF4A3,EPHA2,RPS8,RPS3A,RPS3,CCT5,NUP205,HK1,DDX19B,AP2M1,CHCHD4,RAB8A,CTNNB1,STAT3…
2.67e-11	788	385	53	0.138	0.067	GO:0006412	BP	1	translation	1	RPS20,RPL26L1,EIF2AK2,ELAVL1,NUP93,AKT2,RPL18A,GARS,HSPB1,EIF3B,AIMP2,DDX6,DARS,RPL21,XPO5,EEF1E1,CNOT1,RRBP1,MAP2K2,DGCR8,EIF2S3,RPL27,DAP3,LARS,EIF2S1,RPS15A,IGF2BP3,THBS1,LRPPRC,RPS24,WARS,RPS2,EIF4A3,RPS8,RPS3A,RARS2,EIF3M,RPS3,PELO,NUP205,IGF2BP1,POLR2H,AIMP1,MARS,STAT3,MAP2K1,RPL4,RPS6KA3,FARSA,NPM1,RPS4X,UBA52,AARSD1
2.2e-11	811	385	54	0.14	0.067	GO:0044403	BP	1	symbiosis, encompassing mutualism through parasitism	1	SLC25A5,RPS20,ATP6V1H,EIF2AK2,WAPAL,IPO5,TRAM1,PCSK5,PSMB5,ACOT8,NUP93,VAC14,RPL18A,EIF3B,SMC3,KPNB1,DDX6,RAD50,FN1,RAB7L1,RPL21,RPL27,VPS4A,RPS15A,DERL1,RAB1A,RPS24,RPS2,NPC1,EPHA2,RPS8,DYNC1LI1,RPS3A,RPS3,SLC25A4,NUP205,SQSTM1,PSMC2,AP2M1,POLR2H,PSMC3,CTNNB1,STAT3,RAB43,MYD88,RPL4,RAB6A,NPM1,SUPT5H,RPS4X,IPO7,ITSN1,UBA52,PI4KA
1.75e-11	2042	385	94	0.244	0.046	GO:0042886	BP	1	amide transport	1	SLC25A5,RPS20,LSG1,ATP6V1H,HOMER3,SEC61A1,MON2,TNPO3,AP3D1,IPO5,SEC61A2,TRAM1,SEL1L,NSF,RIMS1,RAB21,GSK3B,RAB10,ARCN1,PCSK5,TSPO,HM13,PSMD10,NUP93,RAB2A,AKT2,RPL18A,COPE,HSPB1,SNX8,KPNB1,FAF2,SSR3,SPTBN1,FN1,WLS,RAB7L1,IPO13,RAB14,RPL21,ARFGEF2,CSE1L,XPO5,SSR1,RRBP1,TMEM115,XPO7,RPL27,RAF1,VPS4A,AP3B1,LARS,RPS15A,GCC2,ACTL6A,DERL1,RAB1A,ARL3,DNAJC13,RPS24,SEC31A,RPS2,NPEPPS,EIF4A3,RPS8,RPS3A,GLUD…
1.26e-11	2596	385	110	0.286	0.042	GO:0008104	BP	1	protein localization	1	SLC25A5,RPS20,LSG1,ATP6V1H,HOMER3,SEC61A1,MON2,WAPAL,TNPO3,AP3D1,IPO5,SEC61A2,TRAM1,SEL1L,NSF,RIMS1,RAB21,GSK3B,RAB10,ARCN1,PCSK5,TSPO,HM13,PSMD10,NUP93,DNAJA3,RAB2A,AKT2,RPL18A,COPE,DNAJB6,HSPB1,SNX8,KPNB1,TMEM33,FAF2,SKP1,SSR3,SPTBN1,FN1,WLS,RAB7L1,IPO13,RAB14,ARL1,RPL21,ARFGEF2,CSE1L,XPO5,SSR1,RRBP1,TMEM115,XPO7,RPL27,RAF1,VPS4A,AP3B1,LARS,RPS15A,GCC2,FLNB,ACTL6A,DERL1,RAB1A,ARL3,DNAJC13,RPS24…
1.24e-11	2705	385	113	0.294	0.042	GO:0071702	BP	1	organic substance transport	1	SLC25A5,RPS20,LSG1,ATP6V1H,HOMER3,SEC61A1,MON2,TNPO3,AP3D1,IPO5,SEC61A2,TRAM1,SEL1L,NSF,RIMS1,RAB21,GSK3B,RAB10,SLC25A24,ARCN1,PCSK5,SLC25A1,TSPO,HM13,PSMD10,NUP93,NME4,SLC7A5,RAB2A,AKT2,RPL18A,COPE,HSPB1,SNX8,KPNB1,FAF2,SSR3,SPTBN1,FN1,SLC1A4,WLS,RAB7L1,IPO13,ABCD3,RAB14,RPL21,ARFGEF2,CSE1L,XPO5,SSR1,RRBP1,TMEM115,XPO7,RPL27,RAF1,VPS4A,AP3B1,LARS,RPS15A,GCC2,IGF2BP3,ACTL6A,DERL1,THBS1,RAB1A,LRPP…
9.2e-12	2021	385	94	0.244	0.047	GO:0015833	BP	1	peptide transport	1	SLC25A5,RPS20,LSG1,ATP6V1H,HOMER3,SEC61A1,MON2,TNPO3,AP3D1,IPO5,SEC61A2,TRAM1,SEL1L,NSF,RIMS1,RAB21,GSK3B,RAB10,ARCN1,PCSK5,TSPO,HM13,PSMD10,NUP93,RAB2A,AKT2,RPL18A,COPE,HSPB1,SNX8,KPNB1,FAF2,SSR3,SPTBN1,FN1,WLS,RAB7L1,IPO13,RAB14,RPL21,ARFGEF2,CSE1L,XPO5,SSR1,RRBP1,TMEM115,XPO7,RPL27,RAF1,VPS4A,AP3B1,LARS,RPS15A,GCC2,ACTL6A,DERL1,RAB1A,ARL3,DNAJC13,RPS24,SEC31A,RPS2,NPEPPS,EIF4A3,RPS8,RPS3A,GLUD…
9.1e-12	1852	385	89	0.231	0.048	GO:0033554	BP	1	cellular response to stress	1	MGST1,EIF2AK2,SEC61A1,SEC61A2,SEL1L,TRIP13,DNAJC10,GSK3B,SLC25A24,PSMC5,TSPO,PSMC6,PSMC1,PSMB5,HM13,PSMD10,NUP93,LIG1,DNAJB6,HSPB1,NUDT1,ERLIN1,SMC3,CCDC47,PSMD11,TMEM33,RFC5,FAF2,RAD50,SKP1,PSMD14,ARID3A,CTGF,NEK6,CDK2,NRK,SSR1,EEF1E1,CNOT1,MAP2K2,PCNA,LARS,EIF2S1,ACTL6A,DERL1,THBS1,SEC31A,RNF185,TMTC3,NPEPPS,EPHA2,PSMA5,TMCO1,PYCR2,PDIA6,FANCD2,ERLIN2,RPS3,PDK1,SMARCA5,MMS19,NUP205,AIFM1,IGF2BP…
6.23e-12	2320	385	103	0.268	0.044	GO:0071705	BP	1	nitrogen compound transport	1	SLC25A5,RPS20,LSG1,ATP6V1H,HOMER3,SEC61A1,MON2,TNPO3,AP3D1,IPO5,SEC61A2,TRAM1,SEL1L,NSF,RIMS1,RAB21,GSK3B,RAB10,SLC25A24,ARCN1,PCSK5,TSPO,HM13,PSMD10,NUP93,SLC7A5,RAB2A,AKT2,RPL18A,COPE,HSPB1,SNX8,KPNB1,FAF2,SSR3,SPTBN1,FN1,SLC1A4,WLS,RAB7L1,IPO13,RAB14,RPL21,ARFGEF2,CSE1L,XPO5,SSR1,RRBP1,TMEM115,XPO7,RPL27,RAF1,VPS4A,AP3B1,LARS,RPS15A,GCC2,IGF2BP3,ACTL6A,DERL1,RAB1A,LRPPRC,ARL3,DNAJC13,RPS24,SEC…
5.51e-12	811	385	55	0.143	0.068	GO:0043043	BP	1	peptide biosynthetic process	1	RPS20,RPL26L1,EIF2AK2,ELAVL1,PCSK5,NUP93,AKT2,RPL18A,GARS,HSPB1,EIF3B,AIMP2,DDX6,DARS,RPL21,XPO5,EEF1E1,CNOT1,RRBP1,MAP2K2,DGCR8,EIF2S3,RPL27,DAP3,LARS,EIF2S1,RPS15A,IGF2BP3,THBS1,LRPPRC,RPS24,WARS,RPS2,EIF4A3,RPS8,RPS3A,RARS2,EIF3M,RPS3,PELO,NUP205,IGF2BP1,POLR2H,AIMP1,MARS,STAT3,MAP2K1,RPL4,RPS6KA3,FARSA,NPM1,RPS4X,ITSN1,UBA52,AARSD1
5.12e-12	2139	385	98	0.255	0.046	GO:0045184	BP	1	establishment of protein localization	1	SLC25A5,RPS20,LSG1,ATP6V1H,HOMER3,SEC61A1,MON2,TNPO3,AP3D1,IPO5,SEC61A2,TRAM1,SEL1L,NSF,RIMS1,RAB21,GSK3B,RAB10,ARCN1,PCSK5,TSPO,HM13,PSMD10,NUP93,RAB2A,AKT2,RPL18A,COPE,HSPB1,SNX8,KPNB1,FAF2,SSR3,SPTBN1,FN1,WLS,RAB7L1,IPO13,RAB14,RPL21,ARFGEF2,CSE1L,XPO5,SSR1,RRBP1,TMEM115,XPO7,RPL27,RAF1,VPS4A,AP3B1,LARS,RPS15A,GCC2,ACTL6A,DERL1,RAB1A,ARL3,DNAJC13,RPS24,SEC31A,RPS2,NPEPPS,NPC1,EIF4A3,EPHA2,RPS8…
3.4e-12	2023	385	95	0.247	0.047	GO:1901566	BP	1	organonitrogen compound biosynthetic process	1	DPM1,MGST1,RPS20,SLC25A39,PGM3,RPL26L1,EIF2AK2,ATP2B4,ELAVL1,PKM,CAD,LPCAT2,SPTLC1,PCSK5,TSPO,MTHFD1,ACOT8,MSLN,NUP93,NME4,AKT2,RPL18A,PBEF1,GARS,HSPB1,EIF3B,AIMP2,UGDH,DDX6,ATP5B,DARS,RPN2,MTHFD1L,ALG5,RPL21,MOCS3,XPO5,EEF1E1,CNOT1,RRBP1,TMEM115,MAP2K2,DGCR8,EIF2S3,RPL27,RAF1,DAP3,LARS,EIF2S1,RPS15A,IGF2BP3,SMPD4,THBS1,LRPPRC,RPS24,WARS,RPS2,NPC1,EIF4A3,RPS8,PYCR2,RPS3A,RARS2,GBAS,GLUD1,EIF3M,RP…
2.98e-12	1985	385	94	0.244	0.047	GO:0015031	BP	1	protein transport	1	SLC25A5,RPS20,LSG1,ATP6V1H,HOMER3,SEC61A1,MON2,TNPO3,AP3D1,IPO5,SEC61A2,TRAM1,SEL1L,NSF,RIMS1,RAB21,GSK3B,RAB10,ARCN1,PCSK5,TSPO,HM13,PSMD10,NUP93,RAB2A,AKT2,RPL18A,COPE,HSPB1,SNX8,KPNB1,FAF2,SSR3,SPTBN1,FN1,WLS,RAB7L1,IPO13,RAB14,RPL21,ARFGEF2,CSE1L,XPO5,SSR1,RRBP1,TMEM115,XPO7,RPL27,RAF1,VPS4A,AP3B1,LARS,RPS15A,GCC2,ACTL6A,DERL1,RAB1A,ARL3,DNAJC13,RPS24,SEC31A,RPS2,NPEPPS,EIF4A3,RPS8,RPS3A,GLUD…
2.53e-12	1100	385	66	0.171	0.06	GO:0043603	BP	1	cellular amide metabolic process	1	RPS20,RPL26L1,EIF2AK2,ELAVL1,SPTLC1,DLD,PCSK5,MTHFD1,CTSZ,NUP93,AKT2,RPL18A,GARS,HSPB1,EIF3B,AIMP2,DDX6,DARS,MTHFD1L,RPL21,XPO5,EEF1E1,CNOT1,RRBP1,MAP2K2,DGCR8,CLN6,EIF2S3,RPL27,DAP3,LARS,EIF2S1,RPS15A,IGF2BP3,SMPD4,THBS1,LRPPRC,RPS24,WARS,RPS2,NPEPPS,EIF4A3,RPS8,RPS3A,RARS2,EIF3M,RPS3,PELO,NUP205,IGF2BP1,POLR2H,AIMP1,MARS,STAT3,MAP2K1,FASN,GSTA3,RPL4,RPS6KA3,FARSA,NPM1,RPS4X,SGMS1,ITSN1,UBA52,AA…
1.1e-12	6260	385	202	0.525	0.032	GO:0071840	BP	1	cellular component organization or biogenesis	1	SLC25A5,MGST1,RPS20,WDR37,ATP6V1H,LIMA1,NOP58,EIF2AK2,SEC61A1,WAPAL,VMP1,AP3D1,SLK,PKM,TRIP13,NSF,CAPN6,RIMS1,RAB21,GSK3B,RAB10,PSMC5,LPCAT2,NUBP2,SNRPD3,MCM5,TSPO,PSMC6,RIN3,PSMC1,CTSZ,PRPF6,HM13,ACOT8,PSMD10,NUP93,DNAJA3,RAB2A,MCM4,AKT2,RPL18A,DNAJB6,EIF3B,SNX8,AIMP2,DNM1,LIPA,NPM3,SMC3,KPNB1,CCDC47,PSMD11,TMEM33,DDX6,ATP5B,RFC5,CAND1,MDN1,FAF2,RAD50,SKP1,SMC4,DNAH1,SPTBN1,FN1,DARS,CAPZA1,RAB7L…
3.41e-13	2901	385	122	0.317	0.042	GO:0033036	BP	1	macromolecule localization	1	SLC25A5,RPS20,LSG1,ATP6V1H,HOMER3,NOP58,SEC61A1,MON2,WAPAL,TNPO3,AP3D1,IPO5,SEC61A2,TRAM1,SEL1L,NSF,RIMS1,RAB21,GSK3B,RAB10,ARCN1,PCSK5,TSPO,PRPF6,HM13,PSMD10,NUP93,NME4,DNAJA3,RAB2A,AKT2,RPL18A,COPE,DNAJB6,HSPB1,SNX8,KPNB1,TMEM33,FAF2,SKP1,SSR3,SPTBN1,FN1,WLS,RAB7L1,IPO13,ABCD3,RAB14,ARL1,RPL21,ARFGEF2,CSE1L,XPO5,SSR1,RRBP1,TMEM115,XPO7,RPL27,RAF1,VPS4A,AP3B1,LARS,RPS15A,GCC2,FLNB,IGF2BP3,ACTL6A…
2.46e-13	885	385	60	0.156	0.068	GO:0043604	BP	1	amide biosynthetic process	1	RPS20,RPL26L1,EIF2AK2,ELAVL1,SPTLC1,PCSK5,MTHFD1,NUP93,AKT2,RPL18A,GARS,HSPB1,EIF3B,AIMP2,DDX6,DARS,MTHFD1L,RPL21,XPO5,EEF1E1,CNOT1,RRBP1,MAP2K2,DGCR8,EIF2S3,RPL27,DAP3,LARS,EIF2S1,RPS15A,IGF2BP3,SMPD4,THBS1,LRPPRC,RPS24,WARS,RPS2,EIF4A3,RPS8,RPS3A,RARS2,EIF3M,RPS3,PELO,NUP205,IGF2BP1,POLR2H,AIMP1,MARS,STAT3,MAP2K1,RPL4,RPS6KA3,FARSA,NPM1,RPS4X,SGMS1,ITSN1,UBA52,AARSD1
8.73e-14	1169	385	71	0.184	0.061	GO:0006886	BP	1	intracellular protein transport	1	RPS20,HOMER3,SEC61A1,TNPO3,AP3D1,IPO5,TRAM1,SEL1L,NSF,RIMS1,GSK3B,ARCN1,TSPO,HM13,PSMD10,NUP93,AKT2,RPL18A,HSPB1,SNX8,KPNB1,FAF2,SSR3,SPTBN1,WLS,RAB7L1,IPO13,RPL21,CSE1L,XPO5,SSR1,XPO7,RPL27,AP3B1,LARS,RPS15A,GCC2,ACTL6A,DERL1,ARL3,RPS24,RPS2,NPEPPS,EIF4A3,RPS8,RPS3A,RPS3,NUP205,DDX19B,AP2M1,CHCHD4,RAB8A,CTNNB1,STAT3,RPL4,RAB6A,RUVBL1,AP3S1,NPM1,XPOT,AP3M1,BICD2,CHP1,NF1,TBC1D9B,RPS4X,IPO7,PHB2,U…
8.19e-15	6234	385	207	0.538	0.033	GO:0051179	BP	1	localization	1	SLC25A5,MGST1,RPS20,SLC25A39,ABCF2,LSG1,ATP6V1H,HOMER3,NOP58,SEC61A1,ATP2B4,MON2,WAPAL,VMP1,TNPO3,AP3D1,IPO5,SLK,SEC61A2,TRAM1,PKM,SEL1L,NSF,SLC25A3,RIMS1,RAB21,GSK3B,RAB10,CAD,SLC25A24,PSMC5,ERGIC2,ARCN1,PCSK5,SNRPD3,SLC25A1,ADRBK2,TSPO,PSMC6,RIN3,PSMC1,PSMB5,CTSZ,PRPF6,HM13,PSMD10,PGRMC1,NUP93,NME4,SLC7A5,DNAJA3,RAB2A,AKT2,RPL18A,COPE,DNAJB6,HSPB1,SNX8,DNM1,ERLIN1,SFXN3,KPNB1,PSMD11,TMEM33,ATP5…
6.35e-15	2652	385	119	0.309	0.045	GO:0051641	BP	1	cellular localization	1	SLC25A5,RPS20,SLC25A39,HOMER3,SEC61A1,ATP2B4,MON2,WAPAL,TNPO3,AP3D1,IPO5,TRAM1,SEL1L,NSF,SLC25A3,RIMS1,RAB21,GSK3B,RAB10,SLC25A24,ARCN1,TSPO,CTSZ,HM13,PSMD10,NUP93,DNAJA3,RAB2A,AKT2,RPL18A,COPE,DNAJB6,HSPB1,SNX8,DNM1,KPNB1,TMEM33,ATP5B,FAF2,SKP1,ERGIC1,SSR3,SPTBN1,WLS,RAB7L1,IPO13,RAB14,ARL1,RPL21,CSE1L,XPO5,SSR1,TMEM115,MAP2K2,XPO7,RPL27,RAF1,VPS4A,AP3B1,LARS,RPS15A,GCC2,FLNB,ACTL6A,DERL1,RAB1A,…
9.69e-16	5166	385	185	0.481	0.036	GO:0051234	BP	1	establishment of localization	1	SLC25A5,MGST1,RPS20,SLC25A39,ABCF2,LSG1,ATP6V1H,HOMER3,SEC61A1,ATP2B4,MON2,VMP1,TNPO3,AP3D1,IPO5,SEC61A2,TRAM1,PKM,SEL1L,NSF,SLC25A3,RIMS1,RAB21,GSK3B,RAB10,CAD,SLC25A24,PSMC5,ERGIC2,ARCN1,PCSK5,SNRPD3,SLC25A1,ADRBK2,TSPO,PSMC6,RIN3,PSMC1,PSMB5,CTSZ,HM13,PSMD10,PGRMC1,NUP93,NME4,SLC7A5,RAB2A,AKT2,RPL18A,COPE,HSPB1,SNX8,DNM1,ERLIN1,SFXN3,KPNB1,PSMD11,ATP5B,CAND1,FAF2,ERGIC1,SSR3,PSMD14,SPTBN1,FN1,…
1.3e-16	5035	385	184	0.478	0.037	GO:0006810	BP	1	transport	1	SLC25A5,MGST1,RPS20,SLC25A39,ABCF2,LSG1,ATP6V1H,HOMER3,SEC61A1,ATP2B4,MON2,VMP1,TNPO3,AP3D1,IPO5,SEC61A2,TRAM1,PKM,SEL1L,NSF,SLC25A3,RIMS1,RAB21,GSK3B,RAB10,CAD,SLC25A24,PSMC5,ERGIC2,ARCN1,PCSK5,SNRPD3,SLC25A1,ADRBK2,TSPO,PSMC6,RIN3,PSMC1,PSMB5,CTSZ,HM13,PSMD10,PGRMC1,NUP93,NME4,SLC7A5,RAB2A,AKT2,RPL18A,COPE,HSPB1,SNX8,DNM1,ERLIN1,SFXN3,KPNB1,PSMD11,ATP5B,CAND1,FAF2,ERGIC1,SSR3,PSMD14,SPTBN1,FN1,…
2.52e-17	2141	385	109	0.283	0.051	GO:0051649	BP	1	establishment of localization in cell	1	SLC25A5,RPS20,SLC25A39,HOMER3,SEC61A1,ATP2B4,MON2,TNPO3,AP3D1,IPO5,TRAM1,SEL1L,NSF,SLC25A3,RIMS1,RAB21,GSK3B,RAB10,SLC25A24,ARCN1,TSPO,CTSZ,HM13,PSMD10,NUP93,RAB2A,AKT2,RPL18A,COPE,HSPB1,SNX8,DNM1,KPNB1,ATP5B,FAF2,ERGIC1,SSR3,SPTBN1,WLS,RAB7L1,IPO13,RAB14,ARL1,RPL21,CSE1L,XPO5,SSR1,TMEM115,MAP2K2,XPO7,RPL27,RAF1,VPS4A,AP3B1,LARS,RPS15A,GCC2,ACTL6A,DERL1,RAB1A,LRPPRC,ARL3,DNAJC13,RPS24,SEC31A,RPS2…
1.29e-20	1853	385	106	0.275	0.057	GO:0046907	BP	1	intracellular transport	1	SLC25A5,RPS20,SLC25A39,HOMER3,SEC61A1,MON2,TNPO3,AP3D1,IPO5,TRAM1,SEL1L,NSF,SLC25A3,RIMS1,RAB21,GSK3B,RAB10,SLC25A24,ARCN1,TSPO,CTSZ,HM13,PSMD10,NUP93,RAB2A,AKT2,RPL18A,COPE,HSPB1,SNX8,DNM1,KPNB1,ATP5B,FAF2,ERGIC1,SSR3,SPTBN1,WLS,RAB7L1,IPO13,RAB14,ARL1,RPL21,CSE1L,XPO5,SSR1,TMEM115,MAP2K2,XPO7,RPL27,VPS4A,AP3B1,LARS,RPS15A,GCC2,ACTL6A,DERL1,RAB1A,LRPPRC,ARL3,DNAJC13,RPS24,SEC31A,RPS2,NPEPPS,AFG3…

## Sheet: PA-N182
Gene ontology (GO) analysis of the PA-N155-host interacting proteins
p-value	T	Q	Q&T	Q&T/Q	Q&T/T	term ID	t type	t group	t name	t depth	Q&T list
4.85e-11	758	245	40	0.163	0.053	GO:0016032	BP	1	viral process	1	SLC25A5,WAPAL,IPO5,XPO1,EIF3D,PSMB5,NUP93,VAC14,TSC2,RPL18A,EIF3B,EIF3A,SMC3,KPNB1,DDX6,MSH6,HDAC1,RAB7L1,RPL21,NUP153,RPL27,RPS15A,DERL1,RPS24,ITGAV,CUL4A,RPS2,EPHA2,DYNC1LI1,RPS3A,RPS3,NUP205,PSMC2,AP2M1,PSMC3,STAT3,KPNA2,RPS4X,IPO7,UBA52
6.37e-08	184	245	18	0.073	0.098	GO:0019080	BP	1	viral gene expression	1	EIF3D,NUP93,RPL18A,EIF3B,EIF3A,HDAC1,RPL21,NUP153,RPL27,RPS15A,RPS24,RPS2,RPS3A,RPS3,NUP205,PSMC3,RPS4X,UBA52
1.61e-05	173	245	15	0.061	0.087	GO:0019083	BP	1	viral transcription	1	NUP93,RPL18A,HDAC1,RPL21,NUP153,RPL27,RPS15A,RPS24,RPS2,RPS3A,RPS3,NUP205,PSMC3,RPS4X,UBA52
0.0194	57	245	7	0.029	0.123	GO:0075733	BP	1	intracellular transport of virus	1	XPO1,NUP93,KPNB1,NUP153,NUP205,KPNA2,UBA52
0.0275	60	245	7	0.029	0.117	GO:0046794	BP	1	transport of virus	1	XPO1,NUP93,KPNB1,NUP153,NUP205,KPNA2,UBA52
0.0431	915	245	28	0.114	0.031	GO:0006396	BP	1	RNA processing	1	WDR37,NOP58,ELAVL1,HNRNPM,RBFOX2,PRPF6,RPL18A,MTPAP,HEATR1,RPL21,MOCS3,DDX27,MAP2K2,RPL27,DHX30,RPS15A,RPS24,RPS2,NOB1,EIF4A3,RPS3A,RPS3,HNRNPU,MAP2K1,TP53RK,RPS4X,DDX47,UBA52
1.06e-22	9275	245	198	0.808	0.021	GO:0044444	CC	1	cytoplasmic part	1	SLC25A5,DNAJC11,EHD3,SLC25A39,PGM3,ABCF2,MAP2K3,RPL26L1,NOP58,SEC61A1,ATP2B4,MON2,ELMO2,WAPAL,ELAVL1,PFKP,NSF,TOP2B,DNAJC10,CAPN6,GSK3B,XPO1,PDS5B,CAD,PPEF1,PSMC5,ERGIC2,AURKA,EPB41L1,FH,ARCN1,MYO9B,RBFOX2,EIF3D,AHSA1,LGMN,MTHFD1,PSMC1,PSMB5,CTSZ,CDS2,VAC14,TSC2,SLC7A5,GSPT1,LIG1,RPL18A,CDK6,PBEF1,GARS,EIF3B,SNX8,DNM1,EIF3A,SFXN3,MTPAP,SMC3,KPNB1,TMEM33,DDX6,ATP5B,CAND1,MCM3,SMC4,HDLBP,SLC1A4,MSH…
1.53e-22	1835	245	83	0.339	0.045	GO:0035639	MF	1	purine ribonucleoside triphosphate binding	1	EHD3,ABCF2,MAP2K3,RFC2,ATP2B4,PFKP,TRIP13,NSF,MCM6,TOP2B,GSK3B,PDS5B,CAD,PSMC5,AURKA,DDX18,MSH2,MYO9B,MCM5,MTHFD1,PSMC1,ABCC1,GSPT1,MCM4,LIG1,CDK6,GARS,DNM1,MTPAP,SMC3,DDX6,ATP5B,RFC5,MCM3,SMC4,MSH6,RAB7L1,ABCD3,NEK6,ATL2,HELLS,CDK2,MOCS3,DDX27,MAP2K2,EIF2S3,DHX30,RAF1,LARS,EPRS,SMC2,WARS,AFG3L2,EIF4A3,EPHA2,PRKACB,DYNC1LI1,SRPRB,RARS2,GLUD1,CCT5,SMARCA5,HNRNPU,RAB28,PSMC2,ABCF3,ATP1A1,HSPA12A,PS…
7.37e-22	1878	245	83	0.339	0.044	GO:0032555	MF	1	purine ribonucleotide binding	1	EHD3,ABCF2,MAP2K3,RFC2,ATP2B4,PFKP,TRIP13,NSF,MCM6,TOP2B,GSK3B,PDS5B,CAD,PSMC5,AURKA,DDX18,MSH2,MYO9B,MCM5,MTHFD1,PSMC1,ABCC1,GSPT1,MCM4,LIG1,CDK6,GARS,DNM1,MTPAP,SMC3,DDX6,ATP5B,RFC5,MCM3,SMC4,MSH6,RAB7L1,ABCD3,NEK6,ATL2,HELLS,CDK2,MOCS3,DDX27,MAP2K2,EIF2S3,DHX30,RAF1,LARS,EPRS,SMC2,WARS,AFG3L2,EIF4A3,EPHA2,PRKACB,DYNC1LI1,SRPRB,RARS2,GLUD1,CCT5,SMARCA5,HNRNPU,RAB28,PSMC2,ABCF3,ATP1A1,HSPA12A,PS…
1.13e-21	1890	245	83	0.339	0.044	GO:0017076	MF	1	purine nucleotide binding	1	EHD3,ABCF2,MAP2K3,RFC2,ATP2B4,PFKP,TRIP13,NSF,MCM6,TOP2B,GSK3B,PDS5B,CAD,PSMC5,AURKA,DDX18,MSH2,MYO9B,MCM5,MTHFD1,PSMC1,ABCC1,GSPT1,MCM4,LIG1,CDK6,GARS,DNM1,MTPAP,SMC3,DDX6,ATP5B,RFC5,MCM3,SMC4,MSH6,RAB7L1,ABCD3,NEK6,ATL2,HELLS,CDK2,MOCS3,DDX27,MAP2K2,EIF2S3,DHX30,RAF1,LARS,EPRS,SMC2,WARS,AFG3L2,EIF4A3,EPHA2,PRKACB,DYNC1LI1,SRPRB,RARS2,GLUD1,CCT5,SMARCA5,HNRNPU,RAB28,PSMC2,ABCF3,ATP1A1,HSPA12A,PS…
1.31e-21	2122	245	88	0.359	0.041	GO:0000166	MF	1	nucleotide binding	1	EHD3,ABCF2,MAP2K3,RFC2,ATP2B4,PFKP,TRIP13,NSF,MCM6,TOP2B,GSK3B,PDS5B,CAD,PSMC5,AURKA,DDX18,MSH2,MYO9B,MCM5,MTHFD1,PSMC1,ABCC1,GSPT1,MCM4,LIG1,CDK6,GARS,DNM1,MTPAP,SMC3,DDX6,ATP5B,RFC5,MCM3,SMC4,MSH6,RAB7L1,ABCD3,NEK6,ATL2,HELLS,CDK2,MOCS3,DDX27,MAP2K2,EIF2S3,DHX30,RAF1,LARS,EPRS,SMC2,WARS,AFG3L2,EIF4A3,EPHA2,PRKACB,DYNC1LI1,SRPRB,RARS2,GLUD1,CCT5,SMARCA5,HNRNPU,AIFM1,RAB28,PSMC2,ABCF3,ATP1A1,HSPA…
1.35e-21	1895	245	83	0.339	0.044	GO:0032553	MF	1	ribonucleotide binding	1	EHD3,ABCF2,MAP2K3,RFC2,ATP2B4,PFKP,TRIP13,NSF,MCM6,TOP2B,GSK3B,PDS5B,CAD,PSMC5,AURKA,DDX18,MSH2,MYO9B,MCM5,MTHFD1,PSMC1,ABCC1,GSPT1,MCM4,LIG1,CDK6,GARS,DNM1,MTPAP,SMC3,DDX6,ATP5B,RFC5,MCM3,SMC4,MSH6,RAB7L1,ABCD3,NEK6,ATL2,HELLS,CDK2,MOCS3,DDX27,MAP2K2,EIF2S3,DHX30,RAF1,LARS,EPRS,SMC2,WARS,AFG3L2,EIF4A3,EPHA2,PRKACB,DYNC1LI1,SRPRB,RARS2,GLUD1,CCT5,SMARCA5,HNRNPU,RAB28,PSMC2,ABCF3,ATP1A1,HSPA12A,PS…
1.36e-21	2123	245	88	0.359	0.041	GO:1901265	MF	1	nucleoside phosphate binding	1	EHD3,ABCF2,MAP2K3,RFC2,ATP2B4,PFKP,TRIP13,NSF,MCM6,TOP2B,GSK3B,PDS5B,CAD,PSMC5,AURKA,DDX18,MSH2,MYO9B,MCM5,MTHFD1,PSMC1,ABCC1,GSPT1,MCM4,LIG1,CDK6,GARS,DNM1,MTPAP,SMC3,DDX6,ATP5B,RFC5,MCM3,SMC4,MSH6,RAB7L1,ABCD3,NEK6,ATL2,HELLS,CDK2,MOCS3,DDX27,MAP2K2,EIF2S3,DHX30,RAF1,LARS,EPRS,SMC2,WARS,AFG3L2,EIF4A3,EPHA2,PRKACB,DYNC1LI1,SRPRB,RARS2,GLUD1,CCT5,SMARCA5,HNRNPU,AIFM1,RAB28,PSMC2,ABCF3,ATP1A1,HSPA…
3.43e-21	1491	245	73	0.298	0.049	GO:0005524	MF	1	ATP binding	1	EHD3,ABCF2,MAP2K3,RFC2,ATP2B4,PFKP,TRIP13,NSF,MCM6,TOP2B,GSK3B,PDS5B,CAD,PSMC5,AURKA,DDX18,MSH2,MYO9B,MCM5,MTHFD1,PSMC1,ABCC1,MCM4,LIG1,CDK6,GARS,MTPAP,SMC3,DDX6,ATP5B,RFC5,MCM3,SMC4,MSH6,ABCD3,NEK6,HELLS,CDK2,MOCS3,DDX27,MAP2K2,DHX30,RAF1,LARS,EPRS,SMC2,WARS,AFG3L2,EIF4A3,EPHA2,PRKACB,DYNC1LI1,RARS2,GLUD1,CCT5,SMARCA5,HNRNPU,PSMC2,ABCF3,ATP1A1,HSPA12A,PSMC3,MARS,MAP2K1,TP53RK,ATP2A2,RUVBL1,RPS6K…
1.45e-20	1527	245	73	0.298	0.048	GO:0032559	MF	1	adenyl ribonucleotide binding	1	EHD3,ABCF2,MAP2K3,RFC2,ATP2B4,PFKP,TRIP13,NSF,MCM6,TOP2B,GSK3B,PDS5B,CAD,PSMC5,AURKA,DDX18,MSH2,MYO9B,MCM5,MTHFD1,PSMC1,ABCC1,MCM4,LIG1,CDK6,GARS,MTPAP,SMC3,DDX6,ATP5B,RFC5,MCM3,SMC4,MSH6,ABCD3,NEK6,HELLS,CDK2,MOCS3,DDX27,MAP2K2,DHX30,RAF1,LARS,EPRS,SMC2,WARS,AFG3L2,EIF4A3,EPHA2,PRKACB,DYNC1LI1,RARS2,GLUD1,CCT5,SMARCA5,HNRNPU,PSMC2,ABCF3,ATP1A1,HSPA12A,PSMC3,MARS,MAP2K1,TP53RK,ATP2A2,RUVBL1,RPS6K…
2.14e-20	1537	245	73	0.298	0.047	GO:0030554	MF	1	adenyl nucleotide binding	1	EHD3,ABCF2,MAP2K3,RFC2,ATP2B4,PFKP,TRIP13,NSF,MCM6,TOP2B,GSK3B,PDS5B,CAD,PSMC5,AURKA,DDX18,MSH2,MYO9B,MCM5,MTHFD1,PSMC1,ABCC1,MCM4,LIG1,CDK6,GARS,MTPAP,SMC3,DDX6,ATP5B,RFC5,MCM3,SMC4,MSH6,ABCD3,NEK6,HELLS,CDK2,MOCS3,DDX27,MAP2K2,DHX30,RAF1,LARS,EPRS,SMC2,WARS,AFG3L2,EIF4A3,EPHA2,PRKACB,DYNC1LI1,RARS2,GLUD1,CCT5,SMARCA5,HNRNPU,PSMC2,ABCF3,ATP1A1,HSPA12A,PSMC3,MARS,MAP2K1,TP53RK,ATP2A2,RUVBL1,RPS6K…
5.24e-20	4869	245	135	0.551	0.028	GO:0032991	CC	1	macromolecular complex	1	SLC25A5,ABCF2,RPL26L1,WDR37,RFC2,NOP58,ATP2B4,WAPAL,IPO5,ELAVL1,MCM6,DNAJC10,GSK3B,XPO1,CAD,PSMC5,AURKA,FH,MSH2,ARCN1,MYO9B,HNRNPM,MCM5,EIF3D,PSMC1,PSMB5,PRPF6,NUP93,VAC14,TSC2,GSPT1,MCM4,RPL18A,CDK6,EIF3B,SNX8,DNM1,EIF3A,SMC3,KPNB1,TMEM33,DDX6,ATP5B,RFC5,CAND1,MCM3,SMC4,HDLBP,MSH6,HDAC1,FASTKD2,RPN2,HEATR1,RPL21,CDK2,XPO5,NUP153,EIF2S2,TUBGCP3,EMC1,ADRM1,EIF2S3,TBC1D5,RFTN1,RPL27,DHX30,PCNA,AP3B…
6.21e-19	3092	245	103	0.42	0.033	GO:0043234	CC	1	protein complex	1	SLC25A5,ABCF2,WDR37,RFC2,ATP2B4,WAPAL,IPO5,MCM6,DNAJC10,GSK3B,XPO1,CAD,PSMC5,AURKA,FH,MSH2,ARCN1,MYO9B,MCM5,EIF3D,PSMC1,PSMB5,NUP93,TSC2,GSPT1,MCM4,CDK6,EIF3B,SNX8,DNM1,EIF3A,SMC3,KPNB1,TMEM33,ATP5B,RFC5,MCM3,SMC4,MSH6,HDAC1,HEATR1,CDK2,XPO5,NUP153,EIF2S2,TUBGCP3,EMC1,ADRM1,EIF2S3,TBC1D5,RFTN1,PCNA,AP3B1,LARS,EIF2S1,ACTL6A,EPRS,SMC2,DERL1,THBS1,DNAJC13,ITGAV,NDUFA9,WARS,IQGAP1,AFG3L2,EIF4A3,DYNC1…
6.88e-19	8765	245	186	0.759	0.021	GO:0044446	CC	1	intracellular organelle part	1	SLC25A5,DNAJC11,EHD3,SLC25A39,ABCF2,MAP2K3,RPL26L1,WDR37,RFC2,NOP58,SEC61A1,WAPAL,TNPO3,IPO5,ELAVL1,NSF,MCM6,TOP2B,DNAJC10,CAPN6,GSK3B,XPO1,PDS5B,CAD,PSMC5,ERGIC2,AURKA,DDX18,FH,MSH2,ARCN1,MYO9B,HNRNPM,MCM5,RBFOX2,LGMN,PSMC1,PSMB5,CTSZ,PRPF6,CDS2,NUP93,VAC14,MCM4,LIG1,RPL18A,CDK6,PBEF1,GARS,SNX8,DNM1,EIF3A,SFXN3,SMC3,KPNB1,TMEM33,DDX6,ATP5B,RFC5,CAND1,MCM3,SMC4,SLC1A4,MSH6,GPX7,HDAC1,RAB7L1,IPO13…
3.3e-18	2229	245	85	0.347	0.038	GO:0097367	MF	1	carbohydrate derivative binding	1	EHD3,ABCF2,MAP2K3,RFC2,ATP2B4,PFKP,TRIP13,NSF,MCM6,TOP2B,GSK3B,PDS5B,CAD,PSMC5,AURKA,DDX18,MSH2,MYO9B,MCM5,MTHFD1,PSMC1,ABCC1,GSPT1,MCM4,LIG1,CDK6,GARS,DNM1,MTPAP,SMC3,DDX6,ATP5B,RFC5,MCM3,SMC4,MSH6,RAB7L1,ABCD3,NEK6,ATL2,HELLS,CDK2,MOCS3,DDX27,MAP2K2,EIF2S3,DHX30,RAF1,LARS,EPRS,SMC2,THBS1,WARS,AFG3L2,EIF4A3,EPHA2,PRKACB,DYNC1LI1,SRPRB,RARS2,GLUD1,CCT5,SMARCA5,HNRNPU,RAB28,PSMC2,ABCF3,ATP1A1,HSPA…
4.64e-18	8972	245	187	0.763	0.021	GO:0044422	CC	1	organelle part	1	SLC25A5,DNAJC11,EHD3,SLC25A39,ABCF2,MAP2K3,RPL26L1,WDR37,RFC2,NOP58,SEC61A1,ATP2B4,WAPAL,TNPO3,IPO5,ELAVL1,NSF,MCM6,TOP2B,DNAJC10,CAPN6,GSK3B,XPO1,PDS5B,CAD,PSMC5,ERGIC2,AURKA,DDX18,FH,MSH2,ARCN1,MYO9B,HNRNPM,MCM5,RBFOX2,LGMN,PSMC1,PSMB5,CTSZ,PRPF6,CDS2,NUP93,VAC14,MCM4,LIG1,RPL18A,CDK6,PBEF1,GARS,SNX8,DNM1,EIF3A,SFXN3,SMC3,KPNB1,TMEM33,DDX6,ATP5B,RFC5,CAND1,MCM3,SMC4,SLC1A4,MSH6,GPX7,HDAC1,RAB7L…
5.61e-18	2445	245	89	0.363	0.036	GO:0036094	MF	1	small molecule binding	1	EHD3,ABCF2,MAP2K3,RFC2,ATP2B4,PFKP,TRIP13,NSF,MCM6,TOP2B,GSK3B,PDS5B,CAD,PSMC5,AURKA,DDX18,MSH2,MYO9B,MCM5,MTHFD1,PSMC1,ABCC1,GSPT1,MCM4,LIG1,CDK6,GARS,DNM1,MTPAP,SMC3,DDX6,ATP5B,RFC5,MCM3,SMC4,MSH6,RAB7L1,ABCD3,NEK6,ATL2,HELLS,CDK2,MOCS3,DDX27,MAP2K2,EIF2S3,DHX30,RAF1,LARS,EPRS,SMC2,WARS,AFG3L2,EIF4A3,EPHA2,PRKACB,DYNC1LI1,SRPRB,RARS2,ERLIN2,GLUD1,CCT5,SMARCA5,HNRNPU,AIFM1,RAB28,PSMC2,ABCF3,ATP1…
7.3e-17	4852	245	129	0.527	0.027	GO:0005829	CC	1	cytosol	1	EHD3,PGM3,MAP2K3,NOP58,SEC61A1,MON2,ELMO2,WAPAL,ELAVL1,PFKP,NSF,TOP2B,CAPN6,GSK3B,XPO1,PDS5B,CAD,PPEF1,PSMC5,AURKA,EPB41L1,ARCN1,MYO9B,RBFOX2,EIF3D,AHSA1,MTHFD1,PSMC1,PSMB5,TSC2,SLC7A5,GSPT1,RPL18A,CDK6,PBEF1,GARS,EIF3B,SNX8,EIF3A,SMC3,KPNB1,DDX6,CAND1,SMC4,HDLBP,MSH6,HDAC1,RAB7L1,ABCD3,NEK6,RPL21,CDK2,CHPF,CSE1L,MOCS3,USP9X,XPO5,NUP153,EIF2S2,TUBGCP3,MAP2K2,ADRM1,EIF2S3,TBC1D5,RPL27,DHX30,RAF1,L…
2.74e-16	1853	245	74	0.302	0.04	GO:0046907	BP	1	intracellular transport	1	SLC25A5,EHD3,SLC25A39,SEC61A1,MON2,TNPO3,IPO5,NSF,GSK3B,XPO1,ARCN1,CTSZ,NUP93,TSC2,RPL18A,SNX8,DNM1,KPNB1,ATP5B,RAB7L1,IPO13,RPL21,CSE1L,XPO5,NUP153,MAP2K2,TBC1D5,RFTN1,RPL27,AP3B1,LARS,RPS15A,ACTL6A,DERL1,LRPPRC,DNAJC13,RPS24,RPS2,NPEPPS,AFG3L2,EIF4A3,DYNC1LI1,SRPRB,RPS3A,RPS3,NUP205,MCU,SQSTM1,AP2M1,ATP5C1,ATP5L,RAB8A,STAT3,MAP2K1,NMD3,RAB33B,CNP,ATP2A2,RUVBL1,SLC25A22,KPNA2,SLC25A21,XPOT,AP3M1…
6.56e-16	11137	245	207	0.845	0.019	GO:0005737	CC	1	cytoplasm	1	SLC25A5,DNAJC11,EHD3,SLC25A39,PGM3,ABCF2,MAP2K3,RPL26L1,NOP58,SEC61A1,ATP2B4,MON2,ELMO2,WAPAL,TNPO3,IPO5,ELAVL1,PFKP,NSF,TOP2B,DNAJC10,CAPN6,GSK3B,XPO1,PDS5B,CAD,PPEF1,PSMC5,ERGIC2,AURKA,EPB41L1,FH,ARCN1,MYO9B,RBFOX2,EIF3D,AHSA1,LGMN,MTHFD1,PSMC1,PSMB5,CTSZ,CDS2,VAC14,TSC2,SLC7A5,GSPT1,LIG1,RPL18A,CDK6,PBEF1,GARS,EIF3B,SNX8,DNM1,EIF3A,SFXN3,MTPAP,SMC3,KPNB1,TMEM33,DDX6,ATP5B,CAND1,MCM3,SMC4,HDLBP…
1.41e-15	2708	245	90	0.367	0.033	GO:0043168	MF	1	anion binding	1	EHD3,ABCF2,MAP2K3,RFC2,ATP2B4,PFKP,TRIP13,NSF,MCM6,TOP2B,GSK3B,PDS5B,CAD,PSMC5,AURKA,DDX18,MSH2,MYO9B,MCM5,MTHFD1,PSMC1,ABCC1,GSPT1,MCM4,LIG1,CDK6,GARS,SNX8,DNM1,MTPAP,SMC3,DDX6,ATP5B,RFC5,MCM3,SMC4,MSH6,RAB7L1,ABCD3,NEK6,ATL2,HELLS,CDK2,MOCS3,DDX27,MAP2K2,EIF2S3,DHX30,RAF1,LARS,EPRS,SMC2,THBS1,WARS,IQGAP1,AFG3L2,EIF4A3,EPHA2,PRKACB,DYNC1LI1,SRPRB,RARS2,GLUD1,CCT5,SMARCA5,HNRNPU,AIFM1,RAB28,PSMC2…
1.54e-15	13990	245	232	0.947	0.017	GO:0044424	CC	1	intracellular part	1	SLC25A5,DNAJC11,EHD3,SLC25A39,PGM3,ABCF2,MAP2K3,RPL26L1,WDR37,RFC2,NOP58,SEC61A1,ATP2B4,MON2,ELMO2,WAPAL,TNPO3,IPO5,ELAVL1,PFKP,TRIP13,NSF,MCM6,TOP2B,DNAJC10,CAPN6,GSK3B,XPO1,PDS5B,CAD,PPEF1,PSMC5,ERGIC2,AURKA,DDX18,EPB41L1,FH,MSH2,ARCN1,MYO9B,HNRNPM,MCM5,RBFOX2,EIF3D,AHSA1,LGMN,MTHFD1,PSMC1,PSMB5,CTSZ,PRPF6,CDS2,NUP93,VAC14,TSC2,SLC7A5,GSPT1,RPAP1,MCM4,LIG1,RPL18A,CDK6,PBEF1,GARS,EIF3B,SNX8,DNM1…
4.02e-15	14327	245	234	0.955	0.016	GO:0005622	CC	1	intracellular	1	SLC25A5,DNAJC11,EHD3,SLC25A39,PGM3,ABCF2,MAP2K3,RPL26L1,WDR37,RFC2,NOP58,SEC61A1,ATP2B4,MON2,ELMO2,WAPAL,TNPO3,IPO5,ELAVL1,PFKP,TRIP13,NSF,MCM6,TOP2B,DNAJC10,CAPN6,GSK3B,XPO1,PDS5B,CAD,PPEF1,PSMC5,ERGIC2,AURKA,DDX18,EPB41L1,FH,MSH2,ARCN1,MYO9B,HNRNPM,MCM5,RBFOX2,EIF3D,AHSA1,LGMN,MTHFD1,PSMC1,PSMB5,CTSZ,PRPF6,CDS2,NUP93,VAC14,TSC2,SLC7A5,GSPT1,RPAP1,MCM4,LIG1,RPL18A,CDK6,PBEF1,GARS,EIF3B,SNX8,DNM1…
7.7e-15	10550	245	199	0.812	0.019	GO:0043231	CC	1	intracellular membrane-bounded organelle	1	SLC25A5,DNAJC11,EHD3,SLC25A39,ABCF2,MAP2K3,WDR37,RFC2,NOP58,SEC61A1,ATP2B4,WAPAL,TNPO3,IPO5,ELAVL1,PFKP,TRIP13,NSF,MCM6,TOP2B,DNAJC10,GSK3B,XPO1,PDS5B,CAD,PSMC5,ERGIC2,AURKA,DDX18,FH,MSH2,ARCN1,HNRNPM,MCM5,RBFOX2,AHSA1,LGMN,MTHFD1,PSMC1,PSMB5,CTSZ,PRPF6,CDS2,NUP93,VAC14,TSC2,SLC7A5,RPAP1,MCM4,LIG1,CDK6,PBEF1,GARS,SNX8,DNM1,EIF3A,SFXN3,MTPAP,SMC3,KPNB1,TMEM33,DDX6,ATP5B,RFC5,CAND1,MCM3,SMC4,HDLBP,…
6.61e-14	2141	245	76	0.31	0.035	GO:0051649	BP	1	establishment of localization in cell	1	SLC25A5,EHD3,SLC25A39,SEC61A1,ATP2B4,MON2,TNPO3,IPO5,NSF,GSK3B,XPO1,ARCN1,CTSZ,NUP93,TSC2,RPL18A,SNX8,DNM1,KPNB1,ATP5B,RAB7L1,IPO13,RPL21,CSE1L,XPO5,NUP153,MAP2K2,TBC1D5,RFTN1,RPL27,RAF1,AP3B1,LARS,RPS15A,ACTL6A,DERL1,LRPPRC,DNAJC13,RPS24,RPS2,NPEPPS,AFG3L2,EIF4A3,DYNC1LI1,SRPRB,RPS3A,RPS3,NUP205,MCU,SQSTM1,AP2M1,ATP5C1,ATP5L,RAB8A,STAT3,MAP2K1,NMD3,RAB33B,CNP,ATP2A2,RUVBL1,SLC25A22,KPNA2,SLC25A2…
9.24e-14	803	245	45	0.184	0.056	GO:0017111	MF	1	nucleoside-triphosphatase activity	1	ABCF2,RFC2,ATP2B4,NSF,MCM6,TOP2B,PSMC5,DDX18,MSH2,MYO9B,MCM5,PSMC1,ABCC1,GSPT1,MCM4,DNM1,SMC3,DDX6,ATP5B,RFC5,MCM3,MSH6,RAB7L1,ABCD3,ATL2,HELLS,DDX27,EIF2S3,DHX30,EIF4A3,DYNC1LI1,SMARCA5,RAB28,PSMC2,ABCF3,ATP1A1,ATP5C1,PSMC3,ATP5L,RAB8A,RAB33B,ATP2A2,RUVBL1,DYNC1H1,DDX47
1.14e-13	844	245	46	0.188	0.055	GO:0016462	MF	1	pyrophosphatase activity	1	ABCF2,RFC2,ATP2B4,NSF,MCM6,TOP2B,PSMC5,DDX18,MSH2,MYO9B,MCM5,PSMC1,ABCC1,GSPT1,MCM4,GARS,DNM1,SMC3,DDX6,ATP5B,RFC5,MCM3,MSH6,RAB7L1,ABCD3,ATL2,HELLS,DDX27,EIF2S3,DHX30,EIF4A3,DYNC1LI1,SMARCA5,RAB28,PSMC2,ABCF3,ATP1A1,ATP5C1,PSMC3,ATP5L,RAB8A,RAB33B,ATP2A2,RUVBL1,DYNC1H1,DDX47
1.3e-13	847	245	46	0.188	0.054	GO:0016818	MF	1	hydrolase activity, acting on acid anhydrides, in phosphorus-containing anhydrides	1	ABCF2,RFC2,ATP2B4,NSF,MCM6,TOP2B,PSMC5,DDX18,MSH2,MYO9B,MCM5,PSMC1,ABCC1,GSPT1,MCM4,GARS,DNM1,SMC3,DDX6,ATP5B,RFC5,MCM3,MSH6,RAB7L1,ABCD3,ATL2,HELLS,DDX27,EIF2S3,DHX30,EIF4A3,DYNC1LI1,SMARCA5,RAB28,PSMC2,ABCF3,ATP1A1,ATP5C1,PSMC3,ATP5L,RAB8A,RAB33B,ATP2A2,RUVBL1,DYNC1H1,DDX47
1.49e-13	850	245	46	0.188	0.054	GO:0016817	MF	1	hydrolase activity, acting on acid anhydrides	1	ABCF2,RFC2,ATP2B4,NSF,MCM6,TOP2B,PSMC5,DDX18,MSH2,MYO9B,MCM5,PSMC1,ABCC1,GSPT1,MCM4,GARS,DNM1,SMC3,DDX6,ATP5B,RFC5,MCM3,MSH6,RAB7L1,ABCD3,ATL2,HELLS,DDX27,EIF2S3,DHX30,EIF4A3,DYNC1LI1,SMARCA5,RAB28,PSMC2,ABCF3,ATP1A1,ATP5C1,PSMC3,ATP5L,RAB8A,RAB33B,ATP2A2,RUVBL1,DYNC1H1,DDX47
5.51e-13	12238	245	213	0.869	0.017	GO:0043229	CC	1	intracellular organelle	1	SLC25A5,DNAJC11,EHD3,SLC25A39,ABCF2,MAP2K3,RPL26L1,WDR37,RFC2,NOP58,SEC61A1,ATP2B4,WAPAL,TNPO3,IPO5,ELAVL1,PFKP,TRIP13,NSF,MCM6,TOP2B,DNAJC10,CAPN6,GSK3B,XPO1,PDS5B,CAD,PSMC5,ERGIC2,AURKA,DDX18,EPB41L1,FH,MSH2,ARCN1,MYO9B,HNRNPM,MCM5,RBFOX2,AHSA1,LGMN,MTHFD1,PSMC1,PSMB5,CTSZ,PRPF6,CDS2,NUP93,VAC14,TSC2,SLC7A5,RPAP1,MCM4,LIG1,RPL18A,CDK6,PBEF1,GARS,SNX8,DNM1,EIF3A,SFXN3,MTPAP,SMC3,KPNB1,TMEM33,DDX…
1.02e-12	419	245	32	0.131	0.076	GO:0016887	MF	1	ATPase activity	1	ABCF2,RFC2,ATP2B4,NSF,MCM6,TOP2B,PSMC5,DDX18,MSH2,MYO9B,PSMC1,ABCC1,MCM4,DDX6,ATP5B,RFC5,MSH6,ABCD3,DDX27,DHX30,EIF4A3,SMARCA5,PSMC2,ABCF3,ATP1A1,ATP5C1,PSMC3,ATP5L,ATP2A2,RUVBL1,DYNC1H1,DDX47
1.8e-12	1681	245	64	0.261	0.038	GO:0003723	MF	1	RNA binding	1	SLC25A5,NOP58,IPO5,ELAVL1,XPO1,DDX18,ARCN1,HNRNPM,RBFOX2,EIF3D,PSMC1,PRPF6,GSPT1,RPL18A,EIF3B,DNM1,EIF3A,MTPAP,KPNB1,DDX6,HDLBP,FASTKD2,HEATR1,RPL21,DDX27,XPO5,EIF2S2,KTN1,EIF2S3,RFTN1,RPL27,DHX30,EIF2S1,RPS15A,TBRG4,EPRS,LRPPRC,RPS24,RPS2,EIF4A3,DYNC1LI1,RPS3A,RARS2,PURB,RPS3,CCT5,HNRNPU,IGF2BP1,RPN1,AIMP1,ATP5C1,MARS,NMD3,FASN,PURG,PARP14,CNP,UBE2N,FARSA,KPNA2,XPOT,DYNC1H1,RPS4X,DDX47
2.72e-12	6015	245	137	0.559	0.023	GO:1901363	MF	1	heterocyclic compound binding	1	SLC25A5,EHD3,ABCF2,MAP2K3,RFC2,NOP58,ATP2B4,IPO5,ELAVL1,PFKP,TRIP13,NSF,MCM6,TOP2B,GSK3B,XPO1,PDS5B,CAD,PSMC5,AURKA,DDX18,MSH2,ARCN1,MYO9B,HNRNPM,MCM5,RBFOX2,EIF3D,MTHFD1,PSMC1,PRPF6,ABCC1,GSPT1,RPAP1,MCM4,LIG1,RPL18A,CDK6,GARS,EIF3B,DNM1,EIF3A,MTPAP,SMC3,KPNB1,DDX6,ATP5B,RFC5,MCM3,SMC4,HDLBP,MSH6,HDAC1,RAB7L1,ABCD3,FASTKD2,CYP20A1,HEATR1,NEK6,ATL2,HELLS,RPL21,CDK2,MOCS3,DDX27,XPO5,NUP153,EIF2S2,…
3.35e-12	6099	245	138	0.563	0.023	GO:0097159	MF	1	organic cyclic compound binding	1	SLC25A5,EHD3,ABCF2,MAP2K3,RFC2,NOP58,ATP2B4,IPO5,ELAVL1,PFKP,TRIP13,NSF,MCM6,TOP2B,GSK3B,XPO1,PDS5B,CAD,PSMC5,AURKA,DDX18,MSH2,ARCN1,MYO9B,HNRNPM,MCM5,RBFOX2,EIF3D,MTHFD1,PSMC1,PRPF6,ABCC1,GSPT1,RPAP1,MCM4,LIG1,RPL18A,CDK6,GARS,EIF3B,DNM1,EIF3A,MTPAP,SMC3,KPNB1,DDX6,ATP5B,RFC5,MCM3,SMC4,HDLBP,MSH6,HDAC1,RAB7L1,ABCD3,FASTKD2,CYP20A1,HEATR1,NEK6,ATL2,HELLS,RPL21,CDK2,MOCS3,DDX27,XPO5,NUP153,EIF2S2,…
3.71e-12	1169	245	52	0.212	0.044	GO:0006886	BP	1	intracellular protein transport	1	EHD3,SEC61A1,TNPO3,IPO5,NSF,GSK3B,XPO1,ARCN1,NUP93,TSC2,RPL18A,SNX8,KPNB1,RAB7L1,IPO13,RPL21,CSE1L,XPO5,NUP153,TBC1D5,RFTN1,RPL27,AP3B1,LARS,RPS15A,ACTL6A,DERL1,RPS24,RPS2,NPEPPS,EIF4A3,SRPRB,RPS3A,RPS3,NUP205,AP2M1,RAB8A,STAT3,NMD3,RAB33B,RUVBL1,KPNA2,XPOT,AP3M1,NF1,TBC1D9B,RPS4X,IPO9,IPO7,PHB2,UBA52,TIMM23
7.63e-12	2652	245	82	0.335	0.031	GO:0051641	BP	1	cellular localization	1	SLC25A5,EHD3,SLC25A39,SEC61A1,ATP2B4,MON2,WAPAL,TNPO3,IPO5,NSF,GSK3B,XPO1,AURKA,ARCN1,CTSZ,NUP93,TSC2,RPL18A,SNX8,DNM1,KPNB1,TMEM33,ATP5B,RAB7L1,IPO13,RPL21,CSE1L,XPO5,NUP153,MAP2K2,TBC1D5,RFTN1,RPL27,RAF1,AP3B1,LARS,RPS15A,ACTL6A,DERL1,LRPPRC,DNAJC13,RPS24,IQGAP1,RPS2,NPEPPS,AFG3L2,EIF4A3,EPHA2,DYNC1LI1,SRPRB,RPS3A,RPS3,CCT5,NUP205,MCU,SQSTM1,AP2M1,ATP5C1,ATP5L,RAB8A,STAT3,MAP2K1,NMD3,RAB33B,CNP…
1.08e-11	5019	245	121	0.494	0.024	GO:0043233	CC	1	organelle lumen	1	SLC25A5,MAP2K3,WDR37,RFC2,NOP58,WAPAL,IPO5,ELAVL1,MCM6,TOP2B,DNAJC10,XPO1,PDS5B,CAD,PSMC5,ERGIC2,AURKA,DDX18,FH,MSH2,HNRNPM,MCM5,RBFOX2,LGMN,PSMC1,PSMB5,CTSZ,PRPF6,NUP93,MCM4,LIG1,CDK6,PBEF1,GARS,EIF3A,SMC3,KPNB1,DDX6,ATP5B,RFC5,CAND1,MCM3,SMC4,MSH6,GPX7,HDAC1,ABCD3,FASTKD2,HEATR1,NEK6,CDK2,CHPF,CSE1L,DDX27,XPO5,NUP153,KTN1,ADRM1,DHX30,RAF1,PCNA,LARS,RPS15A,ACTL6A,SMC2,THBS1,LRPPRC,RPS24,NDUFA9,C…
1.08e-11	5019	245	121	0.494	0.024	GO:0031974	CC	1	membrane-enclosed lumen	1	SLC25A5,MAP2K3,WDR37,RFC2,NOP58,WAPAL,IPO5,ELAVL1,MCM6,TOP2B,DNAJC10,XPO1,PDS5B,CAD,PSMC5,ERGIC2,AURKA,DDX18,FH,MSH2,HNRNPM,MCM5,RBFOX2,LGMN,PSMC1,PSMB5,CTSZ,PRPF6,NUP93,MCM4,LIG1,CDK6,PBEF1,GARS,EIF3A,SMC3,KPNB1,DDX6,ATP5B,RFC5,CAND1,MCM3,SMC4,MSH6,GPX7,HDAC1,ABCD3,FASTKD2,HEATR1,NEK6,CDK2,CHPF,CSE1L,DDX27,XPO5,NUP153,KTN1,ADRM1,DHX30,RAF1,PCNA,LARS,RPS15A,ACTL6A,SMC2,THBS1,LRPPRC,RPS24,NDUFA9,C…
1.08e-11	5019	245	121	0.494	0.024	GO:0070013	CC	1	intracellular organelle lumen	1	SLC25A5,MAP2K3,WDR37,RFC2,NOP58,WAPAL,IPO5,ELAVL1,MCM6,TOP2B,DNAJC10,XPO1,PDS5B,CAD,PSMC5,ERGIC2,AURKA,DDX18,FH,MSH2,HNRNPM,MCM5,RBFOX2,LGMN,PSMC1,PSMB5,CTSZ,PRPF6,NUP93,MCM4,LIG1,CDK6,PBEF1,GARS,EIF3A,SMC3,KPNB1,DDX6,ATP5B,RFC5,CAND1,MCM3,SMC4,MSH6,GPX7,HDAC1,ABCD3,FASTKD2,HEATR1,NEK6,CDK2,CHPF,CSE1L,DDX27,XPO5,NUP153,KTN1,ADRM1,DHX30,RAF1,PCNA,LARS,RPS15A,ACTL6A,SMC2,THBS1,LRPPRC,RPS24,NDUFA9,C…
1.88e-11	811	245	42	0.171	0.052	GO:0044403	BP	1	symbiosis, encompassing mutualism through parasitism	1	SLC25A5,WAPAL,IPO5,XPO1,EIF3D,PSMB5,NUP93,VAC14,TSC2,RPL18A,EIF3B,EIF3A,SMC3,KPNB1,DDX6,MSH6,HDAC1,RAB7L1,RPL21,NUP153,RPL27,RPS15A,DERL1,RPS24,ITGAV,CUL4A,RPS2,EPHA2,DYNC1LI1,RPS3A,RPS3,NUP205,SQSTM1,PSMC2,AP2M1,PSMC3,STAT3,MYD88,KPNA2,RPS4X,IPO7,UBA52
2.89e-11	12245	245	210	0.857	0.017	GO:0043227	CC	1	membrane-bounded organelle	1	SLC25A5,DNAJC11,EHD3,SLC25A39,ABCF2,MAP2K3,RPL26L1,WDR37,RFC2,NOP58,SEC61A1,ATP2B4,MON2,WAPAL,TNPO3,IPO5,ELAVL1,PFKP,TRIP13,NSF,MCM6,TOP2B,DNAJC10,GSK3B,XPO1,PDS5B,CAD,PSMC5,ERGIC2,AURKA,DDX18,FH,MSH2,ARCN1,HNRNPM,MCM5,RBFOX2,AHSA1,LGMN,MTHFD1,PSMC1,PSMB5,CTSZ,PRPF6,CDS2,NUP93,VAC14,TSC2,ABCC1,SLC7A5,RPAP1,MCM4,LIG1,CDK6,PBEF1,GARS,EIF3B,SNX8,DNM1,EIF3A,SFXN3,MTPAP,SMC3,KPNB1,TMEM33,DDX6,ATP5B,RF…
3.49e-11	1838	245	65	0.265	0.035	GO:0019899	MF	1	enzyme binding	1	SLC25A5,MAP2K3,RFC2,NOP58,ATP2B4,ELMO2,IPO5,ELAVL1,NSF,TOP2B,DNAJC10,GSK3B,XPO1,CAD,AURKA,MSH2,MYO9B,TSC2,DNM1,EIF3A,KPNB1,RFC5,HDAC1,RAB7L1,IPO13,NEK6,CSE1L,XPO5,ADRM1,TBC1D5,RAF1,PCNA,AP3B1,EPRS,DERL1,LRPPRC,ITGAV,CUL4A,WARS,IQGAP1,RPS2,PRKACB,DOK2,ERLIN2,RPS3,MMS19,FMNL2,SQSTM1,ATP1A1,AIMP1,RAB8A,OTUB1,STAT3,ATP2A2,PTPN2,RUVBL1,RPS6KA3,UBE2N,KPNA2,XPOT,AP3M1,TBC1D9B,IPO9,IPO7,PPME1
3.76e-11	13204	245	219	0.894	0.017	GO:0043226	CC	1	organelle	1	SLC25A5,DNAJC11,EHD3,SLC25A39,ABCF2,MAP2K3,RPL26L1,WDR37,RFC2,NOP58,SEC61A1,ATP2B4,MON2,WAPAL,TNPO3,IPO5,ELAVL1,PFKP,TRIP13,NSF,MCM6,TOP2B,DNAJC10,CAPN6,GSK3B,XPO1,PDS5B,CAD,PSMC5,ERGIC2,AURKA,DDX18,EPB41L1,FH,MSH2,ARCN1,MYO9B,HNRNPM,MCM5,RBFOX2,AHSA1,LGMN,MTHFD1,PSMC1,PSMB5,CTSZ,PRPF6,CDS2,NUP93,VAC14,TSC2,ABCC1,SLC7A5,RPAP1,MCM4,LIG1,RPL18A,CDK6,PBEF1,GARS,EIF3B,SNX8,DNM1,EIF3A,SFXN3,MTPAP,SMC3…
4.69e-11	833	245	42	0.171	0.05	GO:0044419	BP	1	interspecies interaction between organisms	1	SLC25A5,WAPAL,IPO5,XPO1,EIF3D,PSMB5,NUP93,VAC14,TSC2,RPL18A,EIF3B,EIF3A,SMC3,KPNB1,DDX6,MSH6,HDAC1,RAB7L1,RPL21,NUP153,RPL27,RPS15A,DERL1,RPS24,ITGAV,CUL4A,RPS2,EPHA2,DYNC1LI1,RPS3A,RPS3,NUP205,SQSTM1,PSMC2,AP2M1,PSMC3,STAT3,MYD88,KPNA2,RPS4X,IPO7,UBA52
9.28e-11	6260	245	137	0.559	0.022	GO:0071840	BP	1	cellular component organization or biogenesis	1	SLC25A5,EHD3,WDR37,RFC2,NOP58,SEC61A1,ELMO2,WAPAL,TRIP13,NSF,MCM6,TOP2B,CAPN6,GSK3B,XPO1,PDS5B,PSMC5,AURKA,EPB41L1,MSH2,MCM5,RBFOX2,EIF3D,PSMC1,CTSZ,PRPF6,NUP93,TSC2,GSPT1,MCM4,RPL18A,EIF3B,SNX8,DNM1,EIF3A,SMC3,KPNB1,TMEM33,DDX6,ATP5B,RFC5,CAND1,MCM3,SMC4,MSH6,HDAC1,RAB7L1,ABCD3,FASTKD2,HEATR1,NEK6,ATL2,HELLS,RPL21,CDK2,DDX27,USP9X,NUP153,TUBGCP3,MAP2K2,ADRM1,TBC1D5,RFTN1,RPL27,DHX30,RAF1,PCNA,AP…
1.72e-10	788	245	40	0.163	0.051	GO:0006412	BP	1	translation	1	RPL26L1,ELAVL1,EIF3D,NUP93,GSPT1,RPL18A,GARS,EIF3B,EIF3A,DDX6,RPL21,XPO5,NUP153,EIF2S2,MAP2K2,EIF2S3,RPL27,LARS,EIF2S1,RPS15A,EPRS,THBS1,LRPPRC,RPS24,WARS,RPS2,EIF4A3,RPS3A,RARS2,RPS3,NUP205,IGF2BP1,AIMP1,MARS,STAT3,MAP2K1,RPS6KA3,FARSA,RPS4X,UBA52
3.63e-10	885	245	42	0.171	0.047	GO:0043604	BP	1	amide biosynthetic process	1	RPL26L1,ELAVL1,EIF3D,MTHFD1,NUP93,GSPT1,RPL18A,GARS,EIF3B,EIF3A,DDX6,RPL21,XPO5,NUP153,EIF2S2,MAP2K2,EIF2S3,RPL27,LARS,EIF2S1,RPS15A,EPRS,SMPD4,THBS1,LRPPRC,RPS24,WARS,RPS2,EIF4A3,RPS3A,RARS2,RPS3,NUP205,IGF2BP1,AIMP1,MARS,STAT3,MAP2K1,RPS6KA3,FARSA,RPS4X,UBA52
4.37e-10	811	245	40	0.163	0.049	GO:0043043	BP	1	peptide biosynthetic process	1	RPL26L1,ELAVL1,EIF3D,NUP93,GSPT1,RPL18A,GARS,EIF3B,EIF3A,DDX6,RPL21,XPO5,NUP153,EIF2S2,MAP2K2,EIF2S3,RPL27,LARS,EIF2S1,RPS15A,EPRS,THBS1,LRPPRC,RPS24,WARS,RPS2,EIF4A3,RPS3A,RARS2,RPS3,NUP205,IGF2BP1,AIMP1,MARS,STAT3,MAP2K1,RPS6KA3,FARSA,RPS4X,UBA52
7.58e-10	313	245	25	0.102	0.08	GO:0042623	MF	1	ATPase activity, coupled	1	RFC2,ATP2B4,NSF,MCM6,TOP2B,PSMC5,DDX18,PSMC1,ABCC1,MCM4,DDX6,ATP5B,RFC5,ABCD3,DDX27,DHX30,EIF4A3,PSMC2,ATP1A1,ATP5C1,PSMC3,ATP5L,ATP2A2,RUVBL1,DDX47
1.95e-09	1100	245	46	0.188	0.042	GO:0043603	BP	1	cellular amide metabolic process	1	RPL26L1,ELAVL1,EIF3D,MTHFD1,CTSZ,NUP93,GSPT1,RPL18A,GARS,EIF3B,EIF3A,DDX6,RPL21,XPO5,NUP153,EIF2S2,MAP2K2,EIF2S3,RPL27,LARS,EIF2S1,RPS15A,EPRS,SMPD4,THBS1,LRPPRC,RPS24,WARS,RPS2,NPEPPS,EIF4A3,RPS3A,RARS2,RPS3,NUP205,IGF2BP1,AIMP1,MARS,STAT3,MAP2K1,FASN,RPS6KA3,FARSA,RPS4X,UBA52,ACACA
2.27e-09	661	245	35	0.143	0.053	GO:0072594	BP	1	establishment of protein localization to organelle	1	SEC61A1,TNPO3,IPO5,GSK3B,NUP93,TSC2,RPL18A,KPNB1,IPO13,RPL21,NUP153,RPL27,AP3B1,LARS,RPS15A,ACTL6A,RPS24,RPS2,NPEPPS,SRPRB,RPS3A,RPS3,CCT5,STAT3,RAB33B,RUVBL1,KPNA2,AP3M1,NF1,RPS4X,IPO9,IPO7,PHB2,UBA52,TIMM23
3.52e-09	948	245	42	0.171	0.044	GO:0006518	BP	1	peptide metabolic process	1	RPL26L1,ELAVL1,EIF3D,CTSZ,NUP93,GSPT1,RPL18A,GARS,EIF3B,EIF3A,DDX6,RPL21,XPO5,NUP153,EIF2S2,MAP2K2,EIF2S3,RPL27,LARS,EIF2S1,RPS15A,EPRS,THBS1,LRPPRC,RPS24,WARS,RPS2,NPEPPS,EIF4A3,RPS3A,RARS2,RPS3,NUP205,IGF2BP1,AIMP1,MARS,STAT3,MAP2K1,RPS6KA3,FARSA,RPS4X,UBA52
4.85e-09	10885	245	191	0.78	0.018	GO:0005515	MF	1	protein binding	1	SLC25A5,DNAJC11,EHD3,MAP2K3,RFC2,NOP58,SEC61A1,ATP2B4,MON2,ELMO2,WAPAL,TNPO3,IPO5,ELAVL1,PFKP,TRIP13,NSF,MCM6,TOP2B,DNAJC10,CAPN6,GSK3B,XPO1,PDS5B,CAD,PSMC5,ERGIC2,AURKA,DDX18,EPB41L1,FH,MSH2,MYO9B,HNRNPM,MCM5,RBFOX2,EIF3D,AHSA1,MTHFD1,PSMC1,PSMB5,CTSZ,PRPF6,NUP93,VAC14,TSC2,GSPT1,RPAP1,MCM4,RPL18A,CDK6,PBEF1,GARS,EIF3B,SNX8,DNM1,EIF3A,MTPAP,SMC3,KPNB1,TMEM33,DDX6,ATP5B,RFC5,CAND1,MCM3,SMC4,HDLBP…
8.73e-09	693	245	35	0.143	0.051	GO:0006605	BP	1	protein targeting	1	EHD3,SEC61A1,TNPO3,IPO5,GSK3B,NUP93,TSC2,RPL18A,KPNB1,IPO13,RPL21,NUP153,RPL27,AP3B1,LARS,RPS15A,ACTL6A,RPS24,RPS2,NPEPPS,SRPRB,RPS3A,RPS3,STAT3,RAB33B,RUVBL1,KPNA2,AP3M1,NF1,RPS4X,IPO9,IPO7,PHB2,UBA52,TIMM23
9.91e-09	3920	245	97	0.396	0.025	GO:0031981	CC	1	nuclear lumen	1	MAP2K3,WDR37,RFC2,NOP58,WAPAL,IPO5,ELAVL1,MCM6,TOP2B,XPO1,PDS5B,CAD,PSMC5,ERGIC2,AURKA,DDX18,MSH2,HNRNPM,MCM5,RBFOX2,PSMC1,PSMB5,PRPF6,NUP93,MCM4,LIG1,CDK6,PBEF1,EIF3A,SMC3,KPNB1,DDX6,RFC5,CAND1,MCM3,SMC4,MSH6,HDAC1,HEATR1,NEK6,CDK2,CSE1L,DDX27,XPO5,NUP153,ADRM1,RAF1,PCNA,LARS,RPS15A,ACTL6A,SMC2,LRPPRC,RPS24,NDUFA9,CUL4A,UNC45A,RPS2,NOB1,EIF4A3,PRKACB,RPS3A,PURB,RPS3,CCT5,SMARCA5,HNRNPU,MMS19,NUP…
1.3e-08	5035	245	114	0.465	0.023	GO:0006810	BP	1	transport	1	SLC25A5,EHD3,SLC25A39,ABCF2,SEC61A1,ATP2B4,MON2,ELMO2,TNPO3,IPO5,NSF,GSK3B,XPO1,CAD,PSMC5,ERGIC2,ARCN1,PSMC1,PSMB5,CTSZ,NUP93,TSC2,ABCC1,SLC7A5,RPL18A,SNX8,DNM1,SFXN3,KPNB1,ATP5B,CAND1,HDLBP,SLC1A4,RAB7L1,IPO13,ABCD3,RPL21,CDK2,CSE1L,XPO5,NUP153,EIF2S2,KTN1,MAP2K2,EIF2S3,TBC1D5,RFTN1,RPL27,RAF1,AP3B1,LARS,EIF2S1,RPS15A,ACTL6A,DERL1,THBS1,LRPPRC,DNAJC13,RPS24,ITGAV,NDUFA9,IQGAP1,RPS2,NPEPPS,AFG3L2…
1.79e-08	4274	245	102	0.416	0.024	GO:0044428	CC	1	nuclear part	1	MAP2K3,WDR37,RFC2,NOP58,WAPAL,TNPO3,IPO5,ELAVL1,MCM6,TOP2B,XPO1,PDS5B,CAD,PSMC5,ERGIC2,AURKA,DDX18,MSH2,HNRNPM,MCM5,RBFOX2,PSMC1,PSMB5,PRPF6,NUP93,MCM4,LIG1,CDK6,PBEF1,EIF3A,SMC3,KPNB1,TMEM33,DDX6,RFC5,CAND1,MCM3,SMC4,MSH6,HDAC1,IPO13,HEATR1,NEK6,CDK2,CSE1L,DDX27,XPO5,NUP153,ADRM1,RAF1,PCNA,LARS,RPS15A,ACTL6A,SMC2,LRPPRC,RPS24,NDUFA9,CUL4A,UNC45A,RPS2,NOB1,EIF4A3,PRKACB,RPS3A,PURB,RPS3,CCT5,SMARC…
2.41e-08	921	245	40	0.163	0.043	GO:0033365	BP	1	protein localization to organelle	1	SEC61A1,WAPAL,TNPO3,IPO5,GSK3B,XPO1,AURKA,NUP93,TSC2,RPL18A,KPNB1,RAB7L1,IPO13,RPL21,NUP153,RPL27,AP3B1,LARS,RPS15A,ACTL6A,RPS24,RPS2,NPEPPS,SRPRB,RPS3A,RPS3,CCT5,STAT3,NMD3,RAB33B,RUVBL1,KPNA2,AP3M1,NF1,RPS4X,IPO9,IPO7,PHB2,UBA52,TIMM23
2.48e-08	1759	245	58	0.237	0.033	GO:0034613	BP	1	cellular protein localization	1	EHD3,SEC61A1,WAPAL,TNPO3,IPO5,NSF,GSK3B,XPO1,AURKA,ARCN1,NUP93,TSC2,RPL18A,SNX8,KPNB1,TMEM33,RAB7L1,IPO13,RPL21,CSE1L,XPO5,NUP153,TBC1D5,RFTN1,RPL27,AP3B1,LARS,RPS15A,ACTL6A,DERL1,RPS24,IQGAP1,RPS2,NPEPPS,EIF4A3,EPHA2,SRPRB,RPS3A,RPS3,CCT5,NUP205,AP2M1,RAB8A,STAT3,NMD3,RAB33B,RUVBL1,KPNA2,XPOT,AP3M1,NF1,TBC1D9B,RPS4X,IPO9,IPO7,PHB2,UBA52,TIMM23
2.53e-08	799	245	37	0.151	0.046	GO:1903047	BP	1	mitotic cell cycle process	1	WAPAL,MCM6,TOP2B,PDS5B,PSMC5,AURKA,MSH2,MCM5,PSMC1,PSMB5,NUP93,GSPT1,MCM4,LIG1,CDK6,SMC3,KPNB1,MCM3,SMC4,NEK6,CDK2,NUP153,TUBGCP3,PCNA,SMC2,CUL4A,DYNC1LI1,NUP205,PSMC2,PSMC3,RAB8A,CKAP5,KNTC1,DYNC1H1,PPME1,PHB2,UBA52
3.1e-08	5166	245	115	0.469	0.022	GO:0051234	BP	1	establishment of localization	1	SLC25A5,EHD3,SLC25A39,ABCF2,SEC61A1,ATP2B4,MON2,ELMO2,TNPO3,IPO5,NSF,GSK3B,XPO1,CAD,PSMC5,ERGIC2,ARCN1,PSMC1,PSMB5,CTSZ,NUP93,TSC2,ABCC1,SLC7A5,RPL18A,SNX8,DNM1,SFXN3,KPNB1,ATP5B,CAND1,HDLBP,SLC1A4,RAB7L1,IPO13,ABCD3,RPL21,CDK2,CSE1L,XPO5,NUP153,EIF2S2,KTN1,MAP2K2,EIF2S3,TBC1D5,RFTN1,RPL27,RAF1,AP3B1,LARS,EIF2S1,RPS15A,ACTL6A,DERL1,THBS1,LRPPRC,DNAJC13,RPS24,ITGAV,NDUFA9,IQGAP1,RPS2,NPEPPS,AFG3L2…
3.2e-08	1770	245	58	0.237	0.033	GO:0070727	BP	1	cellular macromolecule localization	1	EHD3,SEC61A1,WAPAL,TNPO3,IPO5,NSF,GSK3B,XPO1,AURKA,ARCN1,NUP93,TSC2,RPL18A,SNX8,KPNB1,TMEM33,RAB7L1,IPO13,RPL21,CSE1L,XPO5,NUP153,TBC1D5,RFTN1,RPL27,AP3B1,LARS,RPS15A,ACTL6A,DERL1,RPS24,IQGAP1,RPS2,NPEPPS,EIF4A3,EPHA2,SRPRB,RPS3A,RPS3,CCT5,NUP205,AP2M1,RAB8A,STAT3,NMD3,RAB33B,RUVBL1,KPNA2,XPOT,AP3M1,NF1,TBC1D9B,RPS4X,IPO9,IPO7,PHB2,UBA52,TIMM23
4.5e-08	815	245	37	0.151	0.045	GO:1990904	CC	1	ribonucleoprotein complex	1	RPL26L1,WDR37,NOP58,ELAVL1,XPO1,HNRNPM,PRPF6,RPL18A,EIF3B,EIF3A,DDX6,FASTKD2,HEATR1,RPL21,RPL27,DHX30,EIF2S1,RPS15A,EPRS,DERL1,LRPPRC,RPS24,IQGAP1,RPS2,NOB1,EIF4A3,RPS3A,RPS3,HNRNPU,IGF2BP1,SQSTM1,PSMC2,PSMC3,RUVBL1,DRG1,RPS4X,UBA52
4.65e-08	3649	245	91	0.371	0.025	GO:0006996	BP	1	organelle organization	1	SLC25A5,EHD3,RFC2,SEC61A1,ELMO2,WAPAL,TRIP13,NSF,MCM6,TOP2B,CAPN6,GSK3B,XPO1,PDS5B,AURKA,EPB41L1,MSH2,MCM5,CTSZ,NUP93,TSC2,MCM4,SNX8,DNM1,SMC3,KPNB1,TMEM33,DDX6,ATP5B,RFC5,MCM3,SMC4,MSH6,HDAC1,RAB7L1,ABCD3,FASTKD2,NEK6,ATL2,HELLS,CDK2,NUP153,TUBGCP3,MAP2K2,TBC1D5,DHX30,RAF1,PCNA,AP3B1,ACTL6A,SMC2,DNAJC13,NDUFA9,CUL4A,NPEPPS,AFG3L2,DYNC1LI1,SURF4,GLUD1,RPS3,CCT5,DOCK1,SMARCA5,HNRNPU,NUP205,AIFM1,F…
4.87e-08	2593	245	73	0.298	0.028	GO:0016787	MF	1	hydrolase activity	1	ABCF2,RFC2,ATP2B4,NSF,MCM6,TOP2B,CAPN6,CAD,PPEF1,PSMC5,DDX18,MSH2,MYO9B,MCM5,LGMN,MTHFD1,PSMC1,PSMB5,CTSZ,ABCC1,GSPT1,MCM4,GARS,DNM1,SMC3,DDX6,ATP5B,RFC5,MCM3,MSH6,HDAC1,RAB7L1,ABCD3,ATL2,HELLS,DDX27,USP9X,EIF2S3,DHX30,PCNA,LARS,SMPD4,DERL1,LRPPRC,NOB1,NPEPPS,AFG3L2,EIF4A3,DYNC1LI1,RPS3,SMARCA5,RAB28,PSMC2,ABCF3,ATP1A1,ATP5C1,PSMC3,ATP5L,RAB8A,OTUB1,MAP2K1,PTPN9,FASN,RAB33B,TP53RK,CNP,ATP2A2,PTPN…
4.95e-08	5959	245	126	0.514	0.021	GO:0003824	MF	1	catalytic activity	1	PGM3,ABCF2,MAP2K3,RFC2,ATP2B4,PFKP,NSF,MCM6,TOP2B,DNAJC10,CAPN6,GSK3B,CAD,PPEF1,PSMC5,AURKA,DDX18,FH,MSH2,MYO9B,MCM5,LGMN,MTHFD1,PSMC1,PSMB5,CTSZ,CDS2,ABCC1,GSPT1,RPAP1,MCM4,LIG1,CDK6,PBEF1,GARS,DNM1,MTPAP,SMC3,DDX6,ATP5B,RFC5,MCM3,MSH6,GPX7,HDAC1,RAB7L1,ABCD3,FASTKD2,RPN2,CYP20A1,NEK6,HSDL2,ATL2,HELLS,ALG5,CDK2,CHPF,MOCS3,DDX27,USP9X,MAP2K2,EIF2S3,CHSY1,DHX30,RAF1,HSD17B7,PCNA,LARS,TBRG4,EPRS,SM…
7.3e-08	2901	245	78	0.318	0.027	GO:0033036	BP	1	macromolecule localization	1	SLC25A5,EHD3,NOP58,SEC61A1,MON2,WAPAL,TNPO3,IPO5,NSF,GSK3B,XPO1,AURKA,ARCN1,PRPF6,NUP93,TSC2,RPL18A,SNX8,KPNB1,TMEM33,HDLBP,RAB7L1,IPO13,ABCD3,RPL21,CSE1L,XPO5,NUP153,KTN1,TBC1D5,RFTN1,RPL27,RAF1,AP3B1,LARS,RPS15A,ACTL6A,DERL1,THBS1,LRPPRC,DNAJC13,RPS24,ITGAV,IQGAP1,RPS2,NPEPPS,EIF4A3,EPHA2,GULP1,SRPRB,RPS3A,GLUD1,RPS3,CCT5,NUP205,MCU,IGF2BP1,SQSTM1,AP2M1,RAB8A,STAT3,NMD3,RAB33B,CKAP5,PTPN2,RUVBL…
8.68e-08	2023	245	62	0.253	0.031	GO:1901566	BP	1	organonitrogen compound biosynthetic process	1	SLC25A39,PGM3,RPL26L1,ATP2B4,ELAVL1,CAD,EIF3D,MTHFD1,NUP93,GSPT1,RPL18A,PBEF1,GARS,EIF3B,EIF3A,DDX6,ATP5B,RPN2,ALG5,RPL21,CHPF,MOCS3,XPO5,NUP153,EIF2S2,MAP2K2,EIF2S3,RPL27,CHSY1,RAF1,LARS,EIF2S1,RPS15A,EPRS,SMPD4,THBS1,LRPPRC,RPS24,ITGAV,WARS,RPS2,EIF4A3,PYCR2,RPS3A,RARS2,GBAS,GLUD1,RPS3,NUP205,IGF2BP1,RPN1,AIMP1,ATP5C1,MARS,ATP5L,STAT3,MAP2K1,RPS6KA3,FARSA,NF1,RPS4X,UBA52
1.02e-07	458	245	27	0.11	0.059	GO:0022613	BP	1	ribonucleoprotein complex biogenesis	1	WDR37,NOP58,XPO1,EIF3D,PRPF6,RPL18A,EIF3B,EIF3A,DDX6,FASTKD2,HEATR1,RPL21,DDX27,RPL27,DHX30,RPS15A,RPS24,RPS2,NOB1,EIF4A3,RPS3A,RPS3,NMD3,DYNC1H1,RPS4X,DDX47,UBA52
1.07e-07	6234	245	129	0.527	0.021	GO:0051179	BP	1	localization	1	SLC25A5,EHD3,SLC25A39,ABCF2,NOP58,SEC61A1,ATP2B4,MON2,ELMO2,WAPAL,TNPO3,IPO5,NSF,TOP2B,GSK3B,XPO1,CAD,PSMC5,ERGIC2,AURKA,ARCN1,RBFOX2,PSMC1,PSMB5,CTSZ,PRPF6,NUP93,TSC2,ABCC1,SLC7A5,RPL18A,CDK6,SNX8,DNM1,SFXN3,KPNB1,TMEM33,ATP5B,CAND1,HDLBP,SLC1A4,RAB7L1,IPO13,ABCD3,RPL21,CDK2,CSE1L,USP9X,XPO5,NUP153,EIF2S2,KTN1,MAP2K2,EIF2S3,TBC1D5,RFTN1,RPL27,RAF1,AP3B1,LARS,EIF2S1,RPS15A,ACTL6A,DERL1,THBS1,LRPP…
1.5e-07	2320	245	67	0.273	0.029	GO:0071705	BP	1	nitrogen compound transport	1	SLC25A5,EHD3,SEC61A1,MON2,TNPO3,IPO5,NSF,GSK3B,XPO1,ARCN1,NUP93,TSC2,ABCC1,SLC7A5,RPL18A,SNX8,KPNB1,SLC1A4,RAB7L1,IPO13,RPL21,CSE1L,XPO5,NUP153,KTN1,TBC1D5,RFTN1,RPL27,RAF1,AP3B1,LARS,RPS15A,ACTL6A,DERL1,LRPPRC,DNAJC13,RPS24,ITGAV,RPS2,NPEPPS,EIF4A3,SRPRB,RPS3A,GLUD1,RPS3,NUP205,MCU,IGF2BP1,AP2M1,RAB8A,STAT3,NMD3,RAB33B,CKAP5,RUVBL1,SLC25A22,KPNA2,XPOT,AP3M1,NF1,TBC1D9B,RPS4X,IPO9,IPO7,PHB2,UBA52…
1.81e-07	814	245	36	0.147	0.044	GO:0030529	CC	1	intracellular ribonucleoprotein complex	1	RPL26L1,WDR37,NOP58,XPO1,HNRNPM,PRPF6,RPL18A,EIF3B,EIF3A,DDX6,FASTKD2,HEATR1,RPL21,RPL27,DHX30,EIF2S1,RPS15A,EPRS,DERL1,LRPPRC,RPS24,IQGAP1,RPS2,NOB1,EIF4A3,RPS3A,RPS3,HNRNPU,IGF2BP1,SQSTM1,PSMC2,PSMC3,RUVBL1,DRG1,RPS4X,UBA52
1.94e-07	1852	245	58	0.237	0.031	GO:0033554	BP	1	cellular response to stress	1	RFC2,SEC61A1,TRIP13,DNAJC10,GSK3B,PDS5B,PSMC5,AURKA,MSH2,PSMC1,PSMB5,NUP93,LIG1,CDK6,SMC3,TMEM33,RFC5,MSH6,GPX7,NEK6,CDK2,NUP153,MAP2K2,PCNA,LARS,EIF2S1,ACTL6A,DERL1,THBS1,TMTC3,CUL4A,NPEPPS,EPHA2,TMCO1,PYCR2,SRPRB,ERLIN2,RPS3,SMARCA5,MMS19,NUP205,AIFM1,IGF2BP1,SQSTM1,PSMC2,PSMC3,MARS,OTUB1,MAP2K1,MYD88,ATP2A2,PTPN2,RUVBL1,RPS6KA3,UBE2N,NF1,GFPT1,UBA52
2.14e-07	1262	245	46	0.188	0.036	GO:0022402	BP	1	cell cycle process	1	ATP2B4,WAPAL,TRIP13,MCM6,TOP2B,XPO1,PDS5B,PSMC5,AURKA,MSH2,MCM5,PSMC1,PSMB5,NUP93,TSC2,GSPT1,MCM4,LIG1,CDK6,SMC3,KPNB1,MCM3,SMC4,MSH6,NEK6,CDK2,NUP153,TUBGCP3,PCNA,TBRG4,SMC2,THBS1,CUL4A,DYNC1LI1,RPS3,NUP205,PSMC2,PSMC3,RAB8A,MAP2K1,CKAP5,KNTC1,DYNC1H1,PPME1,PHB2,UBA52
2.46e-07	2021	245	61	0.249	0.03	GO:0015833	BP	1	peptide transport	1	SLC25A5,EHD3,SEC61A1,MON2,TNPO3,IPO5,NSF,GSK3B,XPO1,ARCN1,NUP93,TSC2,ABCC1,RPL18A,SNX8,KPNB1,RAB7L1,IPO13,RPL21,CSE1L,XPO5,NUP153,KTN1,TBC1D5,RFTN1,RPL27,RAF1,AP3B1,LARS,RPS15A,ACTL6A,DERL1,DNAJC13,RPS24,ITGAV,RPS2,NPEPPS,EIF4A3,SRPRB,RPS3A,GLUD1,RPS3,NUP205,MCU,AP2M1,RAB8A,STAT3,NMD3,RAB33B,RUVBL1,KPNA2,XPOT,AP3M1,NF1,TBC1D9B,RPS4X,IPO9,IPO7,PHB2,UBA52,TIMM23
3.04e-07	3962	245	94	0.384	0.024	GO:0043232	CC	1	intracellular non-membrane-bounded organelle	1	SLC25A5,RPL26L1,WDR37,RFC2,NOP58,ATP2B4,WAPAL,IPO5,MCM6,TOP2B,CAPN6,GSK3B,XPO1,PDS5B,ERGIC2,AURKA,DDX18,EPB41L1,MSH2,MYO9B,HNRNPM,MCM5,PSMB5,MCM4,RPL18A,CDK6,DNM1,EIF3A,SMC3,DDX6,ATP5B,RFC5,MCM3,SMC4,SLC1A4,MSH6,HDAC1,RAB7L1,FASTKD2,HEATR1,NEK6,HELLS,RPL21,CDK2,DDX27,NUP153,TUBGCP3,MAP2K2,RPL27,DHX30,PCNA,EIF2S1,RPS15A,ACTL6A,SMC2,LRPPRC,RPS24,IQGAP1,RPS2,PRKACB,DYNC1LI1,SRPRB,RPS3A,PURB,RPS3,CCT…
3.04e-07	3962	245	94	0.384	0.024	GO:0043228	CC	1	non-membrane-bounded organelle	1	SLC25A5,RPL26L1,WDR37,RFC2,NOP58,ATP2B4,WAPAL,IPO5,MCM6,TOP2B,CAPN6,GSK3B,XPO1,PDS5B,ERGIC2,AURKA,DDX18,EPB41L1,MSH2,MYO9B,HNRNPM,MCM5,PSMB5,MCM4,RPL18A,CDK6,DNM1,EIF3A,SMC3,DDX6,ATP5B,RFC5,MCM3,SMC4,SLC1A4,MSH6,HDAC1,RAB7L1,FASTKD2,HEATR1,NEK6,HELLS,RPL21,CDK2,DDX27,NUP153,TUBGCP3,MAP2K2,RPL27,DHX30,PCNA,EIF2S1,RPS15A,ACTL6A,SMC2,LRPPRC,RPS24,IQGAP1,RPS2,PRKACB,DYNC1LI1,SRPRB,RPS3A,PURB,RPS3,CCT…
3.47e-07	1985	245	60	0.245	0.03	GO:0015031	BP	1	protein transport	1	SLC25A5,EHD3,SEC61A1,MON2,TNPO3,IPO5,NSF,GSK3B,XPO1,ARCN1,NUP93,TSC2,RPL18A,SNX8,KPNB1,RAB7L1,IPO13,RPL21,CSE1L,XPO5,NUP153,KTN1,TBC1D5,RFTN1,RPL27,RAF1,AP3B1,LARS,RPS15A,ACTL6A,DERL1,DNAJC13,RPS24,ITGAV,RPS2,NPEPPS,EIF4A3,SRPRB,RPS3A,GLUD1,RPS3,NUP205,MCU,AP2M1,RAB8A,STAT3,NMD3,RAB33B,RUVBL1,KPNA2,XPOT,AP3M1,NF1,TBC1D9B,RPS4X,IPO9,IPO7,PHB2,UBA52,TIMM23
3.55e-07	2705	245	73	0.298	0.027	GO:0071702	BP	1	organic substance transport	1	SLC25A5,EHD3,SEC61A1,MON2,TNPO3,IPO5,NSF,GSK3B,XPO1,ARCN1,NUP93,TSC2,ABCC1,SLC7A5,RPL18A,SNX8,KPNB1,HDLBP,SLC1A4,RAB7L1,IPO13,ABCD3,RPL21,CSE1L,XPO5,NUP153,KTN1,TBC1D5,RFTN1,RPL27,RAF1,AP3B1,LARS,RPS15A,ACTL6A,DERL1,THBS1,LRPPRC,DNAJC13,RPS24,ITGAV,RPS2,NPEPPS,EIF4A3,GULP1,SRPRB,RPS3A,GLUD1,RPS3,NUP205,MCU,IGF2BP1,AP2M1,RAB8A,STAT3,NMD3,RAB33B,CKAP5,RUVBL1,SLC25A22,KPNA2,SLC25A21,XPOT,AP3M1,NF1,T…
3.74e-07	2042	245	61	0.249	0.03	GO:0042886	BP	1	amide transport	1	SLC25A5,EHD3,SEC61A1,MON2,TNPO3,IPO5,NSF,GSK3B,XPO1,ARCN1,NUP93,TSC2,ABCC1,RPL18A,SNX8,KPNB1,RAB7L1,IPO13,RPL21,CSE1L,XPO5,NUP153,KTN1,TBC1D5,RFTN1,RPL27,RAF1,AP3B1,LARS,RPS15A,ACTL6A,DERL1,DNAJC13,RPS24,ITGAV,RPS2,NPEPPS,EIF4A3,SRPRB,RPS3A,GLUD1,RPS3,NUP205,MCU,AP2M1,RAB8A,STAT3,NMD3,RAB33B,RUVBL1,KPNA2,XPOT,AP3M1,NF1,TBC1D9B,RPS4X,IPO9,IPO7,PHB2,UBA52,TIMM23
4.21e-07	32	245	9	0.037	0.281	GO:0008536	MF	1	Ran GTPase binding	1	IPO5,XPO1,KPNB1,IPO13,CSE1L,XPO5,XPOT,IPO9,IPO7
4.34e-07	1149	245	43	0.176	0.037	GO:0031967	CC	1	organelle envelope	1	SLC25A5,DNAJC11,SLC25A39,ABCF2,TNPO3,IPO5,XPO1,CDS2,NUP93,DNM1,SFXN3,KPNB1,TMEM33,ATP5B,IPO13,ABCD3,NUP153,RAF1,LRPPRC,NDUFA9,AFG3L2,RPS3,NUP205,MCU,AIFM1,SFXN1,ATP5C1,QSOX2,ATP5L,STAT3,TMEM43,TMEM126A,DHCR7,CNP,LMNB2,SLC25A22,KPNA2,SLC25A21,XPOT,IPO7,PHB2,UBA52,TIMM23
4.46e-07	1150	245	43	0.176	0.037	GO:0031975	CC	1	envelope	1	SLC25A5,DNAJC11,SLC25A39,ABCF2,TNPO3,IPO5,XPO1,CDS2,NUP93,DNM1,SFXN3,KPNB1,TMEM33,ATP5B,IPO13,ABCD3,NUP153,RAF1,LRPPRC,NDUFA9,AFG3L2,RPS3,NUP205,MCU,AIFM1,SFXN1,ATP5C1,QSOX2,ATP5L,STAT3,TMEM43,TMEM126A,DHCR7,CNP,LMNB2,SLC25A22,KPNA2,SLC25A21,XPOT,IPO7,PHB2,UBA52,TIMM23
7.6e-07	331	245	22	0.09	0.066	GO:0051020	MF	1	GTPase binding	1	IPO5,NSF,XPO1,MYO9B,TSC2,KPNB1,RAB7L1,IPO13,CSE1L,XPO5,TBC1D5,RAF1,EPRS,IQGAP1,FMNL2,AIMP1,RAB8A,XPOT,AP3M1,TBC1D9B,IPO9,IPO7
8.61e-07	2139	245	62	0.253	0.029	GO:0045184	BP	1	establishment of protein localization	1	SLC25A5,EHD3,SEC61A1,MON2,TNPO3,IPO5,NSF,GSK3B,XPO1,ARCN1,NUP93,TSC2,RPL18A,SNX8,KPNB1,RAB7L1,IPO13,RPL21,CSE1L,XPO5,NUP153,KTN1,TBC1D5,RFTN1,RPL27,RAF1,AP3B1,LARS,RPS15A,ACTL6A,DERL1,DNAJC13,RPS24,ITGAV,RPS2,NPEPPS,EIF4A3,EPHA2,SRPRB,RPS3A,GLUD1,RPS3,CCT5,NUP205,MCU,AP2M1,RAB8A,STAT3,NMD3,RAB33B,RUVBL1,KPNA2,XPOT,AP3M1,NF1,TBC1D9B,RPS4X,IPO9,IPO7,PHB2,UBA52,TIMM23
1.22e-06	916	245	37	0.151	0.04	GO:0000278	BP	1	mitotic cell cycle	1	WAPAL,MCM6,TOP2B,PDS5B,PSMC5,AURKA,MSH2,MCM5,PSMC1,PSMB5,NUP93,GSPT1,MCM4,LIG1,CDK6,SMC3,KPNB1,MCM3,SMC4,NEK6,CDK2,NUP153,TUBGCP3,PCNA,SMC2,CUL4A,DYNC1LI1,NUP205,PSMC2,PSMC3,RAB8A,CKAP5,KNTC1,DYNC1H1,PPME1,PHB2,UBA52
1.74e-06	635	245	30	0.122	0.047	GO:0010608	BP	1	posttranscriptional regulation of gene expression	1	ELAVL1,XPO1,PSMC5,EIF3D,PSMC1,PSMB5,NUP93,EIF3B,DDX6,XPO5,NUP153,MAP2K2,LARS,EIF2S1,EPRS,THBS1,LRPPRC,EIF4A3,RPS3,HNRNPU,NUP205,IGF2BP1,PSMC2,PSMC3,STAT3,MAP2K1,MYD88,RPS6KA3,RPS4X,UBA52
1.89e-06	6554	245	130	0.531	0.02	GO:0034641	BP	1	cellular nitrogen compound metabolic process	1	SLC25A39,PGM3,MAP2K3,RPL26L1,WDR37,RFC2,NOP58,ATP2B4,WAPAL,ELAVL1,PFKP,TRIP13,MCM6,TOP2B,XPO1,PDS5B,CAD,PSMC5,DDX18,MSH2,HNRNPM,MCM5,RBFOX2,EIF3D,MTHFD1,PSMC1,PSMB5,CTSZ,PRPF6,NUP93,GSPT1,RPAP1,MCM4,LIG1,RPL18A,CDK6,PBEF1,GARS,EIF3B,EIF3A,MTPAP,SMC3,KPNB1,DDX6,ATP5B,RFC5,CAND1,MCM3,MSH6,HDAC1,HEATR1,HELLS,RPL21,CDK2,MOCS3,DDX27,USP9X,XPO5,NUP153,EIF2S2,MAP2K2,ADRM1,EIF2S3,RPL27,DHX30,RAF1,PCNA,LA…
2.07e-06	562	245	28	0.114	0.05	GO:0034660	BP	1	ncRNA metabolic process	1	WDR37,NOP58,RPL18A,GARS,HEATR1,RPL21,MOCS3,DDX27,XPO5,RPL27,LARS,RPS15A,EPRS,RPS24,WARS,RPS2,NOB1,EIF4A3,RPS3A,RARS2,RPS3,AIMP1,MARS,TP53RK,FARSA,RPS4X,DDX47,UBA52
2.08e-06	317	245	21	0.086	0.066	GO:0042254	BP	1	ribosome biogenesis	1	WDR37,NOP58,XPO1,RPL18A,FASTKD2,HEATR1,RPL21,DDX27,RPL27,DHX30,RPS15A,RPS24,RPS2,NOB1,EIF4A3,RPS3A,RPS3,NMD3,RPS4X,DDX47,UBA52
3.06e-06	1724	245	53	0.216	0.031	GO:0007049	BP	1	cell cycle	1	ATP2B4,WAPAL,TRIP13,MCM6,TOP2B,XPO1,PDS5B,PSMC5,AURKA,MSH2,MCM5,PSMC1,PSMB5,NUP93,TSC2,GSPT1,MCM4,LIG1,CDK6,SMC3,KPNB1,MCM3,SMC4,MSH6,NEK6,HELLS,CDK2,USP9X,NUP153,TUBGCP3,PCNA,RPS15A,TBRG4,SMC2,THBS1,CUL4A,PRKACB,DYNC1LI1,RPS3,NUP205,PSMC2,PSMC3,RAB8A,STAT3,MAP2K1,CKAP5,RUVBL1,RPS6KA3,KNTC1,DYNC1H1,PPME1,PHB2,UBA52
3.73e-06	3329	245	81	0.331	0.024	GO:0005654	CC	1	nucleoplasm	1	MAP2K3,RFC2,NOP58,WAPAL,ELAVL1,MCM6,TOP2B,XPO1,PDS5B,CAD,PSMC5,AURKA,MSH2,HNRNPM,MCM5,RBFOX2,PSMC1,PSMB5,PRPF6,MCM4,LIG1,CDK6,PBEF1,SMC3,KPNB1,RFC5,CAND1,MCM3,SMC4,MSH6,HDAC1,HEATR1,NEK6,CDK2,CSE1L,XPO5,NUP153,ADRM1,RAF1,PCNA,LARS,RPS15A,ACTL6A,SMC2,LRPPRC,RPS24,NDUFA9,CUL4A,UNC45A,RPS2,NOB1,EIF4A3,PRKACB,RPS3A,RPS3,SMARCA5,HNRNPU,MMS19,IGF2BP1,SQSTM1,PSMC2,QSOX2,PSMC3,OTUB1,STAT3,NMD3,TP53RK,ATP…
4.19e-06	267	245	19	0.078	0.071	GO:0034976	BP	1	response to endoplasmic reticulum stress	1	SEC61A1,DNAJC10,GSK3B,PSMC5,PSMC1,TMEM33,EIF2S1,DERL1,THBS1,TMTC3,TMCO1,SRPRB,ERLIN2,AIFM1,PSMC2,PSMC3,ATP2A2,PTPN2,GFPT1
5.68e-06	303	245	20	0.082	0.066	GO:0031267	MF	1	small GTPase binding	1	IPO5,NSF,XPO1,MYO9B,TSC2,KPNB1,RAB7L1,IPO13,CSE1L,XPO5,TBC1D5,RAF1,IQGAP1,FMNL2,RAB8A,XPOT,AP3M1,TBC1D9B,IPO9,IPO7
6.44e-06	371	245	22	0.09	0.059	GO:0006520	BP	1	cellular amino acid metabolic process	1	ATP2B4,CAD,PSMC5,MTHFD1,PSMC1,PSMB5,SLC7A5,GARS,LARS,EPRS,WARS,PYCR2,RARS2,GLUD1,PSMC2,AIMP1,PSMC3,MARS,FARSA,SLC25A21,ACADSB,GFPT1
6.65e-06	1710	245	52	0.212	0.03	GO:0005739	CC	1	mitochondrion	1	SLC25A5,DNAJC11,SLC25A39,ABCF2,GSK3B,FH,MTHFD1,CDS2,LIG1,GARS,DNM1,SFXN3,MTPAP,DDX6,ATP5B,RAB7L1,ABCD3,FASTKD2,HEATR1,HSDL2,CHPF,MAP2K2,DHX30,RAF1,RPS15A,TBRG4,LRPPRC,NDUFA9,AFG3L2,PYCR2,RARS2,GBAS,GLUD1,RPS3,MCU,AIFM1,AP2M1,SFXN1,ATP5C1,ATP5L,STAT3,MAP2K1,FASN,TMEM126A,CNP,SLC25A22,SLC25A21,ACADSB,PHB2,UBA52,TIMM23,ACACA
6.76e-06	94	245	12	0.049	0.128	GO:0006614	BP	1	SRP-dependent cotranslational protein targeting to membrane	1	SEC61A1,RPL18A,RPL21,RPL27,RPS15A,RPS24,RPS2,SRPRB,RPS3A,RPS3,RPS4X,UBA52
8.71e-06	9390	245	165	0.673	0.018	GO:0016020	CC	1	membrane	1	SLC25A5,DNAJC11,EHD3,SLC25A39,ABCF2,MAP2K3,NOP58,SEC61A1,ATP2B4,ELMO2,TNPO3,IPO5,ELAVL1,PFKP,NSF,TM9SF3,DNAJC10,GSK3B,XPO1,CAD,PSMC5,ERGIC2,DDX18,EPB41L1,MSH2,ARCN1,MYO9B,HNRNPM,MCM5,EIF3D,MTHFD1,PSMC1,CTSZ,PRPF6,CDS2,NUP93,VAC14,TSC2,ABCC1,SLC7A5,MCM4,RPL18A,SNX8,DNM1,EIF3A,SFXN3,KPNB1,TMEM33,DDX6,ATP5B,CAND1,MCM3,HDLBP,SLC1A4,RAB7L1,IPO13,ABCD3,RPN2,CYP20A1,HEATR1,HSDL2,ATL2,ALG5,RPL21,CHPF,CSE…
8.87e-06	192	245	16	0.065	0.083	GO:0006413	BP	1	translational initiation	1	EIF3D,RPL18A,EIF3B,EIF3A,RPL21,EIF2S2,EIF2S3,RPL27,EIF2S1,RPS15A,RPS24,RPS2,RPS3A,RPS3,RPS4X,UBA52
9.49e-06	6055	245	121	0.494	0.02	GO:0016043	BP	1	cellular component organization	1	SLC25A5,EHD3,RFC2,SEC61A1,ELMO2,WAPAL,TRIP13,NSF,MCM6,TOP2B,CAPN6,GSK3B,XPO1,PDS5B,PSMC5,AURKA,EPB41L1,MSH2,MCM5,RBFOX2,EIF3D,PSMC1,CTSZ,PRPF6,NUP93,TSC2,GSPT1,MCM4,EIF3B,SNX8,DNM1,EIF3A,SMC3,KPNB1,TMEM33,DDX6,ATP5B,RFC5,CAND1,MCM3,SMC4,MSH6,HDAC1,RAB7L1,ABCD3,FASTKD2,NEK6,ATL2,HELLS,CDK2,USP9X,NUP153,TUBGCP3,MAP2K2,ADRM1,TBC1D5,RFTN1,DHX30,RAF1,PCNA,AP3B1,LARS,ACTL6A,EPRS,SMC2,DERL1,THBS1,DNAJC1…
1.04e-05	282	245	19	0.078	0.067	GO:0017016	MF	1	Ras GTPase binding	1	IPO5,NSF,XPO1,MYO9B,KPNB1,RAB7L1,IPO13,CSE1L,XPO5,TBC1D5,RAF1,IQGAP1,FMNL2,RAB8A,XPOT,AP3M1,TBC1D9B,IPO9,IPO7
1.1e-05	2979	245	74	0.302	0.025	GO:0044085	BP	1	cellular component biogenesis	1	EHD3,WDR37,NOP58,TRIP13,NSF,GSK3B,XPO1,PSMC5,AURKA,EIF3D,PSMC1,CTSZ,PRPF6,NUP93,RPL18A,EIF3B,DNM1,EIF3A,KPNB1,TMEM33,DDX6,CAND1,HDAC1,RAB7L1,FASTKD2,HEATR1,NEK6,ATL2,HELLS,RPL21,CDK2,DDX27,NUP153,TUBGCP3,ADRM1,RFTN1,RPL27,DHX30,RAF1,RPS15A,EPRS,DERL1,THBS1,RPS24,NDUFA9,CUL4A,WARS,IQGAP1,RPS2,NOB1,EIF4A3,EPHA2,PRKACB,RPS3A,RPS3,SMARCA5,MMS19,NUP205,MCU,SQSTM1,PSMC2,PSMC3,RAB8A,NMD3,RAB33B,CKAP5,RU…
1.13e-05	6214	245	123	0.502	0.02	GO:1901360	BP	1	organic cyclic compound metabolic process	1	SLC25A39,PGM3,MAP2K3,WDR37,RFC2,NOP58,ATP2B4,WAPAL,ELAVL1,PFKP,TRIP13,MCM6,TOP2B,XPO1,PDS5B,CAD,PSMC5,DDX18,MSH2,HNRNPM,MCM5,RBFOX2,LGMN,MTHFD1,PSMC1,PSMB5,PRPF6,ABCC1,GSPT1,RPAP1,MCM4,LIG1,RPL18A,CDK6,PBEF1,GARS,MTPAP,SMC3,KPNB1,DDX6,ATP5B,RFC5,CAND1,MCM3,HDLBP,MSH6,HDAC1,HEATR1,HELLS,RPL21,CDK2,MOCS3,DDX27,USP9X,XPO5,MAP2K2,ADRM1,RPL27,DHX30,RAF1,HSD17B7,PCNA,LARS,RPS15A,ACTL6A,EPRS,THBS1,LRPPR…
1.39e-05	100	245	12	0.049	0.12	GO:0006613	BP	1	cotranslational protein targeting to membrane	1	SEC61A1,RPL18A,RPL21,RPL27,RPS15A,RPS24,RPS2,SRPRB,RPS3A,RPS3,RPS4X,UBA52
1.75e-05	2596	245	67	0.273	0.026	GO:0008104	BP	1	protein localization	1	SLC25A5,EHD3,SEC61A1,MON2,WAPAL,TNPO3,IPO5,NSF,GSK3B,XPO1,AURKA,ARCN1,NUP93,TSC2,RPL18A,SNX8,KPNB1,TMEM33,RAB7L1,IPO13,RPL21,CSE1L,XPO5,NUP153,KTN1,TBC1D5,RFTN1,RPL27,RAF1,AP3B1,LARS,RPS15A,ACTL6A,DERL1,DNAJC13,RPS24,ITGAV,IQGAP1,RPS2,NPEPPS,EIF4A3,EPHA2,SRPRB,RPS3A,GLUD1,RPS3,CCT5,NUP205,MCU,SQSTM1,AP2M1,RAB8A,STAT3,NMD3,RAB33B,RUVBL1,KPNA2,XPOT,AP3M1,NF1,TBC1D9B,RPS4X,IPO9,IPO7,PHB2,UBA52,TIMM23
1.75e-05	540	245	26	0.106	0.048	GO:0019901	MF	1	protein kinase binding	1	MAP2K3,ATP2B4,ELMO2,ELAVL1,NSF,TOP2B,GSK3B,AURKA,MSH2,DNM1,EIF3A,NEK6,RAF1,PCNA,ITGAV,WARS,IQGAP1,DOK2,RPS3,SQSTM1,ATP1A1,RAB8A,STAT3,PTPN2,RPS6KA3,PPME1
1.96e-05	103	245	12	0.049	0.117	GO:0045047	BP	1	protein targeting to ER	1	SEC61A1,RPL18A,RPL21,RPL27,RPS15A,RPS24,RPS2,SRPRB,RPS3A,RPS3,RPS4X,UBA52
2.44e-05	977	245	36	0.147	0.037	GO:0044265	BP	1	cellular macromolecule catabolic process	1	DNAJC10,GSK3B,PSMC5,AURKA,LGMN,PSMC1,PSMB5,CTSZ,GSPT1,RPL18A,MTPAP,KPNB1,DDX6,RPL21,USP9X,ADRM1,RPL27,RPS15A,DERL1,LRPPRC,RPS24,TMTC3,CUL4A,RPS2,EIF4A3,RPS3A,ERLIN2,RPS3,AIFM1,SQSTM1,PSMC2,AP2M1,PSMC3,RPS4X,TTC37,UBA52
2.9e-05	14409	245	219	0.894	0.015	GO:0005488	MF	1	binding	1	SLC25A5,DNAJC11,EHD3,PGM3,ABCF2,MAP2K3,RFC2,NOP58,SEC61A1,ATP2B4,MON2,ELMO2,WAPAL,TNPO3,IPO5,ELAVL1,PFKP,TRIP13,NSF,MCM6,TOP2B,DNAJC10,CAPN6,GSK3B,XPO1,PDS5B,CAD,PPEF1,PSMC5,ERGIC2,AURKA,DDX18,EPB41L1,FH,MSH2,ARCN1,MYO9B,HNRNPM,MCM5,RBFOX2,EIF3D,AHSA1,MTHFD1,PSMC1,PSMB5,CTSZ,PRPF6,NUP93,VAC14,TSC2,ABCC1,SLC7A5,GSPT1,RPAP1,MCM4,LIG1,RPL18A,CDK6,PBEF1,GARS,EIF3B,SNX8,DNM1,EIF3A,MTPAP,SMC3,KPNB1,TME…
3.03e-05	107	245	12	0.049	0.112	GO:0072599	BP	1	establishment of protein localization to endoplasmic reticulum	1	SEC61A1,RPL18A,RPL21,RPL27,RPS15A,RPS24,RPS2,SRPRB,RPS3A,RPS3,RPS4X,UBA52
3.12e-05	239	245	17	0.069	0.071	GO:0044445	CC	1	cytosolic part	1	PSMC5,PSMC1,TSC2,RPL18A,RPL21,RPL27,RPS15A,RPS24,RPS2,RPS3A,RPS3,CCT5,MMS19,PSMC2,PSMC3,RPS4X,UBA52
3.5e-05	2759	245	69	0.282	0.025	GO:0070062	CC	1	extracellular exosome	1	SLC25A5,DNAJC11,RPL26L1,MON2,PFKP,NSF,CAD,PSMC5,FH,HNRNPM,AHSA1,LGMN,MTHFD1,PSMB5,CTSZ,ABCC1,SLC7A5,PBEF1,GARS,EIF3B,DNM1,KPNB1,TMEM33,ATP5B,CAND1,SLC1A4,RAB7L1,CSE1L,EIF2S3,RFTN1,RPL27,PCNA,EIF2S1,RPS15A,SMC2,THBS1,DNAJC13,ITGAV,WARS,IQGAP1,RPS2,NPEPPS,PRKACB,RPS3A,ERLIN2,RPS3,CCT5,SQSTM1,AP2M1,ATP1A1,ATP5C1,HSPA12A,MARS,ATP5L,RAB8A,OTUB1,MAP2K1,FASN,RAB33B,CNP,RUVBL1,UBE2N,ACADSB,DYNC1H1,RPS4X,…
4.37e-05	2774	245	69	0.282	0.025	GO:1903561	CC	1	extracellular vesicle	1	SLC25A5,DNAJC11,RPL26L1,MON2,PFKP,NSF,CAD,PSMC5,FH,HNRNPM,AHSA1,LGMN,MTHFD1,PSMB5,CTSZ,ABCC1,SLC7A5,PBEF1,GARS,EIF3B,DNM1,KPNB1,TMEM33,ATP5B,CAND1,SLC1A4,RAB7L1,CSE1L,EIF2S3,RFTN1,RPL27,PCNA,EIF2S1,RPS15A,SMC2,THBS1,DNAJC13,ITGAV,WARS,IQGAP1,RPS2,NPEPPS,PRKACB,RPS3A,ERLIN2,RPS3,CCT5,SQSTM1,AP2M1,ATP1A1,ATP5C1,HSPA12A,MARS,ATP5L,RAB8A,OTUB1,MAP2K1,FASN,RAB33B,CNP,RUVBL1,UBE2N,ACADSB,DYNC1H1,RPS4X,…
4.44e-05	2775	245	69	0.282	0.025	GO:0043230	CC	1	extracellular organelle	1	SLC25A5,DNAJC11,RPL26L1,MON2,PFKP,NSF,CAD,PSMC5,FH,HNRNPM,AHSA1,LGMN,MTHFD1,PSMB5,CTSZ,ABCC1,SLC7A5,PBEF1,GARS,EIF3B,DNM1,KPNB1,TMEM33,ATP5B,CAND1,SLC1A4,RAB7L1,CSE1L,EIF2S3,RFTN1,RPL27,PCNA,EIF2S1,RPS15A,SMC2,THBS1,DNAJC13,ITGAV,WARS,IQGAP1,RPS2,NPEPPS,PRKACB,RPS3A,ERLIN2,RPS3,CCT5,SQSTM1,AP2M1,ATP1A1,ATP5C1,HSPA12A,MARS,ATP5L,RAB8A,OTUB1,MAP2K1,FASN,RAB33B,CNP,RUVBL1,UBE2N,ACADSB,DYNC1H1,RPS4X,…
5.12e-05	6358	245	123	0.502	0.019	GO:1901576	BP	1	organic substance biosynthetic process	1	SLC25A39,PGM3,MAP2K3,RPL26L1,RFC2,ATP2B4,WAPAL,ELAVL1,TRIP13,MCM6,GSK3B,XPO1,CAD,PSMC5,MCM5,RBFOX2,EIF3D,MTHFD1,PSMC1,PSMB5,PRPF6,CDS2,NUP93,VAC14,GSPT1,RPAP1,MCM4,LIG1,RPL18A,CDK6,PBEF1,GARS,EIF3B,EIF3A,MTPAP,SMC3,KPNB1,DDX6,ATP5B,RFC5,CAND1,MCM3,HDAC1,ABCD3,RPN2,HEATR1,HELLS,ALG5,RPL21,CDK2,CHPF,MOCS3,USP9X,XPO5,NUP153,EIF2S2,MAP2K2,ADRM1,EIF2S3,RPL27,CHSY1,RAF1,HSD17B7,PCNA,LARS,EIF2S1,RPS15A,…
5.3e-05	1007	245	36	0.147	0.036	GO:0044429	CC	1	mitochondrial part	1	SLC25A5,DNAJC11,SLC25A39,ABCF2,FH,CDS2,GARS,DNM1,SFXN3,ATP5B,ABCD3,FASTKD2,CHPF,DHX30,RAF1,LRPPRC,NDUFA9,AFG3L2,PYCR2,RARS2,GLUD1,RPS3,MCU,AIFM1,SFXN1,ATP5C1,ATP5L,STAT3,TMEM126A,CNP,SLC25A22,SLC25A21,ACADSB,PHB2,UBA52,TIMM23
5.51e-05	738	245	30	0.122	0.041	GO:1902582	BP	1	single-organism intracellular transport	1	EHD3,TNPO3,IPO5,GSK3B,NUP93,TSC2,DNM1,KPNB1,ATP5B,IPO13,NUP153,RFTN1,AP3B1,LRPPRC,NUP205,AP2M1,ATP5C1,ATP5L,RAB8A,STAT3,ATP2A2,KPNA2,XPOT,AP3M1,NF1,IPO9,IPO7,PHB2,TIMM23,ACACA
6.01e-05	16425	245	236	0.963	0.014	GO:0044464	CC	1	cell part	1	SLC25A5,DNAJC11,EHD3,SLC25A39,PGM3,ABCF2,MAP2K3,RPL26L1,WDR37,RFC2,NOP58,SEC61A1,ATP2B4,MON2,ELMO2,WAPAL,TNPO3,IPO5,ELAVL1,PFKP,TRIP13,NSF,MCM6,TOP2B,DNAJC10,CAPN6,GSK3B,XPO1,PDS5B,CAD,PPEF1,PSMC5,ERGIC2,AURKA,DDX18,EPB41L1,FH,MSH2,ARCN1,MYO9B,HNRNPM,MCM5,RBFOX2,EIF3D,AHSA1,LGMN,MTHFD1,PSMC1,PSMB5,CTSZ,PRPF6,CDS2,NUP93,VAC14,TSC2,ABCC1,SLC7A5,GSPT1,RPAP1,MCM4,LIG1,RPL18A,CDK6,PBEF1,GARS,EIF3B,SNX…
7.06e-05	5960	245	117	0.478	0.02	GO:0046483	BP	1	heterocycle metabolic process	1	SLC25A39,PGM3,MAP2K3,WDR37,RFC2,NOP58,ATP2B4,WAPAL,ELAVL1,PFKP,TRIP13,MCM6,TOP2B,XPO1,PDS5B,CAD,PSMC5,DDX18,MSH2,HNRNPM,MCM5,RBFOX2,MTHFD1,PSMC1,PSMB5,PRPF6,ABCC1,GSPT1,RPAP1,MCM4,LIG1,RPL18A,CDK6,PBEF1,GARS,MTPAP,SMC3,KPNB1,DDX6,ATP5B,RFC5,CAND1,MCM3,MSH6,HDAC1,HEATR1,HELLS,RPL21,CDK2,MOCS3,DDX27,USP9X,XPO5,MAP2K2,ADRM1,RPL27,DHX30,RAF1,PCNA,LARS,RPS15A,ACTL6A,EPRS,THBS1,LRPPRC,RPS24,NDUFA9,SBNO…
7.28e-05	4320	245	93	0.38	0.022	GO:0044710	BP	1	single-organism metabolic process	1	SLC25A39,PGM3,MAP2K3,ATP2B4,PFKP,DNAJC10,GSK3B,CAD,PSMC5,FH,MSH2,LGMN,MTHFD1,PSMC1,PSMB5,CDS2,VAC14,TSC2,ABCC1,SLC7A5,PBEF1,GARS,EIF3A,KPNB1,ATP5B,HDLBP,MSH6,GPX7,HDAC1,ABCD3,FASTKD2,RPN2,CYP20A1,HSDL2,HELLS,ALG5,CHPF,MOCS3,MAP2K2,TBC1D5,CHSY1,RAF1,HSD17B7,PCNA,LARS,TBRG4,ACTL6A,EPRS,SMPD4,DERL1,THBS1,ITGAV,NDUFA9,WARS,IQGAP1,EPHA2,PYCR2,RARS2,GBAS,ERLIN2,GLUD1,RPS3,AIFM1,SQSTM1,PSMC2,ATP1A1,RPN1…
7.83e-05	2402	245	62	0.253	0.026	GO:0051704	BP	1	multi-organism process	1	SLC25A5,PGM3,MAP2K3,ATP2B4,WAPAL,IPO5,TRIP13,XPO1,CAD,AURKA,MSH2,EIF3D,PSMB5,NUP93,VAC14,TSC2,RPL18A,CDK6,PBEF1,EIF3B,EIF3A,SMC3,KPNB1,DDX6,MSH6,HDAC1,RAB7L1,RPL21,USP9X,NUP153,EIF2S2,TUBGCP3,MAP2K2,RPL27,RPS15A,DERL1,RPS24,ITGAV,CUL4A,RPS2,EPHA2,DYNC1LI1,RPS3A,RPS3,CCT5,NUP205,SQSTM1,PSMC2,AP2M1,ABCF3,AIMP1,PSMC3,STAT3,MAP2K1,MYD88,CNP,RUVBL1,RPS6KA3,KPNA2,RPS4X,IPO7,UBA52
8.16e-05	16452	245	236	0.963	0.014	GO:0005623	CC	1	cell	1	SLC25A5,DNAJC11,EHD3,SLC25A39,PGM3,ABCF2,MAP2K3,RPL26L1,WDR37,RFC2,NOP58,SEC61A1,ATP2B4,MON2,ELMO2,WAPAL,TNPO3,IPO5,ELAVL1,PFKP,TRIP13,NSF,MCM6,TOP2B,DNAJC10,CAPN6,GSK3B,XPO1,PDS5B,CAD,PPEF1,PSMC5,ERGIC2,AURKA,DDX18,EPB41L1,FH,MSH2,ARCN1,MYO9B,HNRNPM,MCM5,RBFOX2,EIF3D,AHSA1,LGMN,MTHFD1,PSMC1,PSMB5,CTSZ,PRPF6,CDS2,NUP93,VAC14,TSC2,ABCC1,SLC7A5,GSPT1,RPAP1,MCM4,LIG1,RPL18A,CDK6,PBEF1,GARS,EIF3B,SNX…
9.05e-05	226	245	16	0.065	0.071	GO:0006403	BP	1	RNA localization	1	NOP58,XPO1,PRPF6,NUP93,XPO5,NUP153,RFTN1,LRPPRC,EIF4A3,CCT5,NUP205,IGF2BP1,NMD3,CKAP5,RUVBL1,XPOT
9.13e-05	257	245	17	0.069	0.066	GO:0006364	BP	1	rRNA processing	1	WDR37,NOP58,RPL18A,HEATR1,RPL21,DDX27,RPL27,RPS15A,RPS24,RPS2,NOB1,EIF4A3,RPS3A,RPS3,RPS4X,DDX47,UBA52
9.53e-05	290	245	18	0.073	0.062	GO:0016072	BP	1	rRNA metabolic process	1	WDR37,NOP58,RPL18A,HEATR1,RPL21,DDX27,RPL27,RPS15A,RPS24,RPS2,NOB1,EIF4A3,RPS3A,RPS3,MARS,RPS4X,DDX47,UBA52
0.000104	6428	245	123	0.502	0.019	GO:0009058	BP	1	biosynthetic process	1	SLC25A39,PGM3,MAP2K3,RPL26L1,RFC2,ATP2B4,WAPAL,ELAVL1,TRIP13,MCM6,GSK3B,XPO1,CAD,PSMC5,MCM5,RBFOX2,EIF3D,MTHFD1,PSMC1,PSMB5,PRPF6,CDS2,NUP93,VAC14,GSPT1,RPAP1,MCM4,LIG1,RPL18A,CDK6,PBEF1,GARS,EIF3B,EIF3A,MTPAP,SMC3,KPNB1,DDX6,ATP5B,RFC5,CAND1,MCM3,HDAC1,ABCD3,RPN2,HEATR1,HELLS,ALG5,RPL21,CDK2,CHPF,MOCS3,USP9X,XPO5,NUP153,EIF2S2,MAP2K2,ADRM1,EIF2S3,RPL27,CHSY1,RAF1,HSD17B7,PCNA,LARS,EIF2S1,RPS15A,…
0.000121	946	245	34	0.139	0.036	GO:0005694	CC	1	chromosome	1	RFC2,WAPAL,MCM6,TOP2B,XPO1,PDS5B,AURKA,DDX18,MSH2,MCM5,MCM4,SMC3,DDX6,RFC5,MCM3,SMC4,MSH6,HDAC1,HELLS,CDK2,DDX27,PCNA,ACTL6A,SMC2,LRPPRC,DYNC1LI1,PURB,SMARCA5,STAT3,SDR16C5,CKAP5,RUVBL1,KNTC1,TTC37
0.000134	122	245	12	0.049	0.098	GO:0000184	BP	1	nuclear-transcribed mRNA catabolic process, nonsense-mediated decay	1	GSPT1,RPL18A,RPL21,RPL27,RPS15A,RPS24,RPS2,EIF4A3,RPS3A,RPS3,RPS4X,UBA52
0.000147	123	245	12	0.049	0.098	GO:0034399	CC	1	nuclear periphery	1	IPO5,CAD,HNRNPM,NUP93,SMC3,KPNB1,NUP153,NUP205,RUVBL1,LMNB2,XPOT,PHB2
0.000172	6263	245	120	0.49	0.019	GO:0044249	BP	1	cellular biosynthetic process	1	SLC25A39,PGM3,MAP2K3,RPL26L1,RFC2,ATP2B4,WAPAL,ELAVL1,TRIP13,MCM6,GSK3B,XPO1,CAD,PSMC5,MCM5,RBFOX2,EIF3D,MTHFD1,PSMC1,PSMB5,PRPF6,CDS2,NUP93,VAC14,GSPT1,RPAP1,MCM4,LIG1,RPL18A,CDK6,PBEF1,GARS,EIF3B,EIF3A,MTPAP,SMC3,DDX6,ATP5B,RFC5,CAND1,MCM3,HDAC1,ABCD3,RPN2,HEATR1,HELLS,ALG5,RPL21,CDK2,CHPF,MOCS3,USP9X,XPO5,NUP153,EIF2S2,MAP2K2,ADRM1,EIF2S3,RPL27,CHSY1,RAF1,HSD17B7,PCNA,LARS,EIF2S1,RPS15A,ACTL6A…
0.000192	208	245	15	0.061	0.072	GO:0000956	BP	1	nuclear-transcribed mRNA catabolic process	1	GSPT1,RPL18A,MTPAP,DDX6,RPL21,RPL27,RPS15A,RPS24,RPS2,EIF4A3,RPS3A,RPS3,RPS4X,TTC37,UBA52
0.000193	567	245	25	0.102	0.044	GO:0044770	BP	1	cell cycle phase transition	1	ATP2B4,MCM6,PSMC5,AURKA,MCM5,PSMC1,PSMB5,GSPT1,MCM4,CDK6,MCM3,NEK6,CDK2,PCNA,CUL4A,DYNC1LI1,PSMC2,PSMC3,RAB8A,CKAP5,KNTC1,DYNC1H1,PPME1,PHB2,UBA52
0.000211	611	245	26	0.106	0.043	GO:0019900	MF	1	kinase binding	1	MAP2K3,ATP2B4,ELMO2,ELAVL1,NSF,TOP2B,GSK3B,AURKA,MSH2,DNM1,EIF3A,NEK6,RAF1,PCNA,ITGAV,WARS,IQGAP1,DOK2,RPS3,SQSTM1,ATP1A1,RAB8A,STAT3,PTPN2,RPS6KA3,PPME1
0.000214	153	245	13	0.053	0.085	GO:0004386	MF	1	helicase activity	1	MCM6,DDX18,MCM5,MCM4,DDX6,MCM3,HELLS,DDX27,DHX30,EIF4A3,SMARCA5,RUVBL1,DDX47
0.000226	832	245	31	0.127	0.037	GO:0044427	CC	1	chromosomal part	1	RFC2,WAPAL,MCM6,TOP2B,XPO1,PDS5B,AURKA,MSH2,MCM5,MCM4,SMC3,DDX6,RFC5,MCM3,SMC4,MSH6,HDAC1,HELLS,CDK2,PCNA,ACTL6A,SMC2,DYNC1LI1,PURB,SMARCA5,STAT3,SDR16C5,CKAP5,RUVBL1,KNTC1,TTC37
0.000231	5793	245	113	0.461	0.02	GO:0006139	BP	1	nucleobase-containing compound metabolic process	1	PGM3,MAP2K3,WDR37,RFC2,NOP58,ATP2B4,WAPAL,ELAVL1,PFKP,TRIP13,MCM6,TOP2B,XPO1,PDS5B,CAD,PSMC5,DDX18,MSH2,HNRNPM,MCM5,RBFOX2,MTHFD1,PSMC1,PSMB5,PRPF6,GSPT1,RPAP1,MCM4,LIG1,RPL18A,CDK6,PBEF1,GARS,MTPAP,SMC3,KPNB1,DDX6,ATP5B,RFC5,CAND1,MCM3,MSH6,HDAC1,HEATR1,HELLS,RPL21,CDK2,MOCS3,DDX27,USP9X,XPO5,MAP2K2,ADRM1,RPL27,DHX30,RAF1,PCNA,LARS,RPS15A,ACTL6A,EPRS,THBS1,LRPPRC,RPS24,NDUFA9,SBNO1,CUL4A,WARS,RP…
0.00025	129	245	12	0.049	0.093	GO:0070972	BP	1	protein localization to endoplasmic reticulum	1	SEC61A1,RPL18A,RPL21,RPL27,RPS15A,RPS24,RPS2,SRPRB,RPS3A,RPS3,RPS4X,UBA52
0.000288	538	245	24	0.098	0.045	GO:0044772	BP	1	mitotic cell cycle phase transition	1	MCM6,PSMC5,AURKA,MCM5,PSMC1,PSMB5,GSPT1,MCM4,CDK6,MCM3,NEK6,CDK2,PCNA,CUL4A,DYNC1LI1,PSMC2,PSMC3,RAB8A,CKAP5,KNTC1,DYNC1H1,PPME1,PHB2,UBA52
0.000322	2795	245	67	0.273	0.024	GO:0009892	BP	1	negative regulation of metabolic process	1	ATP2B4,WAPAL,ELAVL1,DNAJC10,GSK3B,XPO1,PSMC5,MSH2,RBFOX2,PSMC1,PSMB5,CTSZ,NUP93,TSC2,GSPT1,RPL18A,CDK6,EIF3A,MTPAP,SMC3,DDX6,MSH6,HDAC1,HELLS,RPL21,CDK2,USP9X,XPO5,NUP153,MAP2K2,RPL27,RAF1,LARS,EIF2S1,RPS15A,EPRS,THBS1,LRPPRC,RPS24,ITGAV,WARS,IQGAP1,RPS2,EIF4A3,RPS3A,PURB,ERLIN2,RPS3,SMARCA5,HNRNPU,NUP205,IGF2BP1,SQSTM1,PSMC2,ATP1A1,PSMC3,OTUB1,STAT3,MAP2K1,SDR16C5,PTPN2,RPS6KA3,NF1,RPS4X,TTC37,P…
0.000338	2559	245	63	0.257	0.025	GO:0010605	BP	1	negative regulation of macromolecule metabolic process	1	ATP2B4,WAPAL,ELAVL1,DNAJC10,GSK3B,XPO1,PSMC5,MSH2,RBFOX2,PSMC1,PSMB5,CTSZ,NUP93,TSC2,GSPT1,RPL18A,CDK6,EIF3A,MTPAP,SMC3,DDX6,MSH6,HDAC1,HELLS,RPL21,CDK2,USP9X,XPO5,NUP153,MAP2K2,RPL27,RAF1,EIF2S1,RPS15A,EPRS,THBS1,LRPPRC,RPS24,ITGAV,WARS,RPS2,EIF4A3,RPS3A,PURB,RPS3,SMARCA5,HNRNPU,NUP205,IGF2BP1,SQSTM1,PSMC2,PSMC3,OTUB1,STAT3,MAP2K1,SDR16C5,PTPN2,RPS6KA3,NF1,RPS4X,TTC37,PHB2,UBA52
0.000353	11	245	5	0.02	0.455	GO:0045899	BP	1	positive regulation of RNA polymerase II transcriptional preinitiation complex assembly	1	PSMC5,PSMC1,CAND1,PSMC2,PSMC3
0.00041	110	245	11	0.045	0.1	GO:0015197	MF	1	peptide transporter activity	1	TNPO3,IPO5,XPO1,ABCC1,KPNB1,IPO13,CSE1L,XPO5,KPNA2,IPO9,TIMM23
0.000425	5997	245	115	0.469	0.019	GO:0006725	BP	1	cellular aromatic compound metabolic process	1	SLC25A39,PGM3,MAP2K3,WDR37,RFC2,NOP58,ATP2B4,WAPAL,ELAVL1,PFKP,TRIP13,MCM6,TOP2B,XPO1,PDS5B,CAD,PSMC5,DDX18,MSH2,HNRNPM,MCM5,RBFOX2,MTHFD1,PSMC1,PSMB5,PRPF6,ABCC1,GSPT1,RPAP1,MCM4,LIG1,RPL18A,CDK6,PBEF1,GARS,MTPAP,SMC3,KPNB1,DDX6,ATP5B,RFC5,CAND1,MCM3,MSH6,HDAC1,HEATR1,HELLS,RPL21,CDK2,MOCS3,DDX27,USP9X,XPO5,MAP2K2,ADRM1,RPL27,DHX30,RAF1,PCNA,LARS,RPS15A,ACTL6A,EPRS,THBS1,LRPPRC,RPS24,NDUFA9,SBNO…
0.00045	10567	245	174	0.71	0.016	GO:0044237	BP	1	cellular metabolic process	1	EHD3,SLC25A39,PGM3,MAP2K3,RPL26L1,WDR37,RFC2,NOP58,ATP2B4,WAPAL,ELAVL1,PFKP,TRIP13,NSF,MCM6,TOP2B,DNAJC10,GSK3B,XPO1,PDS5B,CAD,PPEF1,PSMC5,AURKA,DDX18,FH,MSH2,HNRNPM,MCM5,RBFOX2,EIF3D,LGMN,MTHFD1,PSMC1,PSMB5,CTSZ,PRPF6,CDS2,NUP93,VAC14,TSC2,ABCC1,SLC7A5,GSPT1,RPAP1,MCM4,LIG1,RPL18A,CDK6,PBEF1,GARS,EIF3B,EIF3A,MTPAP,SMC3,KPNB1,DDX6,ATP5B,RFC5,CAND1,MCM3,MSH6,HDAC1,RAB7L1,ABCD3,FASTKD2,RPN2,HEATR1,…
0.000461	552	245	24	0.098	0.043	GO:0019866	CC	1	organelle inner membrane	1	SLC25A5,DNAJC11,SLC25A39,CDS2,ATP5B,ABCD3,LRPPRC,NDUFA9,AFG3L2,RPS3,MCU,AIFM1,SFXN1,ATP5C1,ATP5L,STAT3,TMEM43,TMEM126A,CNP,LMNB2,SLC25A22,SLC25A21,PHB2,TIMM23
0.000465	7025	245	129	0.527	0.018	GO:0005634	CC	1	nucleus	1	SLC25A5,EHD3,MAP2K3,WDR37,RFC2,NOP58,WAPAL,TNPO3,IPO5,ELAVL1,PFKP,TRIP13,MCM6,TOP2B,GSK3B,XPO1,PDS5B,CAD,PSMC5,ERGIC2,AURKA,DDX18,MSH2,HNRNPM,MCM5,RBFOX2,PSMC1,PSMB5,PRPF6,NUP93,TSC2,RPAP1,MCM4,LIG1,CDK6,PBEF1,EIF3A,SMC3,KPNB1,TMEM33,DDX6,ATP5B,RFC5,CAND1,MCM3,SMC4,HDLBP,MSH6,HDAC1,IPO13,FASTKD2,HEATR1,NEK6,HELLS,CDK2,CSE1L,DDX27,XPO5,NUP153,MAP2K2,ADRM1,RPL27,RAF1,PCNA,LARS,EIF2S1,RPS15A,ACTL6A,…
0.000505	256	245	16	0.065	0.062	GO:0006401	BP	1	RNA catabolic process	1	GSPT1,RPL18A,MTPAP,DDX6,RPL21,RPL27,RPS15A,LRPPRC,RPS24,RPS2,EIF4A3,RPS3A,RPS3,RPS4X,TTC37,UBA52
0.000531	50	245	8	0.033	0.16	GO:0006418	BP	1	tRNA aminoacylation for protein translation	1	GARS,LARS,EPRS,WARS,RARS2,AIMP1,MARS,FARSA
0.000583	2839	245	67	0.273	0.024	GO:0031090	CC	1	organelle membrane	1	SLC25A5,DNAJC11,EHD3,SLC25A39,TNPO3,IPO5,NSF,XPO1,ERGIC2,ARCN1,CTSZ,CDS2,NUP93,VAC14,SNX8,DNM1,SFXN3,KPNB1,ATP5B,IPO13,ABCD3,RPN2,CHPF,NUP153,MAP2K2,TBC1D5,CHSY1,RAF1,AP3B1,SMPD4,DERL1,LRPPRC,DNAJC13,ITGAV,NDUFA9,IQGAP1,AFG3L2,TMCO1,DYNC1LI1,SRPRB,SURF4,RPS3,NUP205,MCU,AIFM1,AP2M1,SFXN1,ATP5C1,QSOX2,ATP5L,RAB8A,STAT3,TMEM43,TMEM126A,RAB33B,DHCR7,MYD88,CNP,ATP2A2,LMNB2,SLC25A22,SLC25A21,AP3M1,SACM…
0.000599	227	245	15	0.061	0.066	GO:0006402	BP	1	mRNA catabolic process	1	GSPT1,RPL18A,MTPAP,DDX6,RPL21,RPL27,RPS15A,RPS24,RPS2,EIF4A3,RPS3A,RPS3,RPS4X,TTC37,UBA52
0.000633	1213	245	38	0.155	0.031	GO:0009057	BP	1	macromolecule catabolic process	1	NSF,DNAJC10,GSK3B,XPO1,PSMC5,AURKA,LGMN,PSMC1,PSMB5,CTSZ,GSPT1,RPL18A,MTPAP,KPNB1,DDX6,RPL21,USP9X,ADRM1,RPL27,RPS15A,DERL1,LRPPRC,RPS24,TMTC3,CUL4A,RPS2,EIF4A3,RPS3A,ERLIN2,RPS3,AIFM1,SQSTM1,PSMC2,AP2M1,PSMC3,RPS4X,TTC37,UBA52
0.000687	443	245	21	0.086	0.047	GO:0051169	BP	1	nuclear transport	1	TNPO3,IPO5,GSK3B,XPO1,NUP93,TSC2,KPNB1,IPO13,CSE1L,XPO5,NUP153,EIF4A3,NUP205,STAT3,NMD3,KPNA2,XPOT,NF1,IPO9,IPO7,PHB2
0.000758	333	245	18	0.073	0.054	GO:0007059	BP	1	chromosome segregation	1	SLC25A5,WAPAL,TRIP13,TOP2B,XPO1,PDS5B,SMC3,KPNB1,SMC4,NEK6,USP9X,SMC2,DYNC1LI1,RPS3,MMS19,CKAP5,KNTC1,PHB2
0.000839	1176	245	37	0.151	0.031	GO:0051276	BP	1	chromosome organization	1	RFC2,WAPAL,TRIP13,MCM6,TOP2B,XPO1,PDS5B,AURKA,MSH2,MCM5,MCM4,SMC3,KPNB1,RFC5,MCM3,SMC4,HDAC1,NEK6,HELLS,CDK2,PCNA,ACTL6A,SMC2,CUL4A,DYNC1LI1,CCT5,SMARCA5,HNRNPU,AIFM1,OTUB1,SDR16C5,CKAP5,RUVBL1,UBE2N,KNTC1,PHB2,UBA52
0.000848	53	245	8	0.033	0.151	GO:0043039	BP	1	tRNA aminoacylation	1	GARS,LARS,EPRS,WARS,RARS2,AIMP1,MARS,FARSA
0.000952	6	245	4	0.016	0.667	GO:0036402	MF	1	proteasome-activating ATPase activity	1	PSMC5,PSMC1,PSMC2,PSMC3
0.000969	303	245	17	0.069	0.056	GO:0045296	MF	1	cadherin binding	1	PFKP,EPB41L1,AHSA1,DDX6,HDLBP,KTN1,EIF2S3,UNC45A,IQGAP1,RPS2,EPHA2,FMNL2,ABCF3,FASN,CKAP5,RUVBL1,PPME1
0.000985	54	245	8	0.033	0.148	GO:0043038	BP	1	amino acid activation	1	GARS,LARS,EPRS,WARS,RARS2,AIMP1,MARS,FARSA
0.00111	306	245	17	0.069	0.056	GO:0006839	BP	1	mitochondrial transport	1	SLC25A5,SLC25A39,GSK3B,ATP5B,ACTL6A,NPEPPS,AFG3L2,MCU,ATP5C1,ATP5L,STAT3,CNP,RUVBL1,SLC25A22,SLC25A21,TIMM23,ACACA
0.00117	75	245	9	0.037	0.12	GO:0044766	BP	1	multi-organism transport	1	XPO1,NUP93,KPNB1,RAB7L1,NUP153,DERL1,NUP205,KPNA2,UBA52
0.00117	75	245	9	0.037	0.12	GO:1902579	BP	1	multi-organism localization	1	XPO1,NUP93,KPNB1,RAB7L1,NUP153,DERL1,NUP205,KPNA2,UBA52
0.0012	17091	245	239	0.976	0.014	GO:0003674	MF	1	molecular_function	1	SLC25A5,DNAJC11,EHD3,SLC25A39,PGM3,ABCF2,MAP2K3,RPL26L1,RFC2,NOP58,SEC61A1,ATP2B4,MON2,ELMO2,WAPAL,TNPO3,IPO5,ELAVL1,PFKP,TRIP13,NSF,MCM6,TOP2B,DNAJC10,CAPN6,GSK3B,XPO1,PDS5B,CAD,PPEF1,PSMC5,ERGIC2,AURKA,DDX18,EPB41L1,FH,MSH2,ARCN1,MYO9B,HNRNPM,MCM5,RBFOX2,EIF3D,AHSA1,LGMN,MTHFD1,PSMC1,PSMB5,CTSZ,PRPF6,CDS2,NUP93,VAC14,TSC2,ABCC1,SLC7A5,GSPT1,RPAP1,MCM4,LIG1,RPL18A,CDK6,PBEF1,GARS,EIF3B,SNX8,DNM1…
0.00125	98	245	10	0.041	0.102	GO:0008565	MF	1	protein transporter activity	1	TNPO3,IPO5,XPO1,KPNB1,IPO13,CSE1L,XPO5,KPNA2,IPO9,TIMM23
0.00131	383	245	19	0.078	0.05	GO:0034655	BP	1	nucleobase-containing compound catabolic process	1	GSPT1,RPL18A,MTPAP,KPNB1,DDX6,RPL21,RPL27,RPS15A,LRPPRC,RPS24,RPS2,EIF4A3,RPS3A,RPS3,AIFM1,CNP,RPS4X,TTC37,UBA52
0.00131	76	245	9	0.037	0.118	GO:0005643	CC	1	nuclear pore	1	IPO5,NUP93,KPNB1,TMEM33,NUP153,NUP205,KPNA2,XPOT,IPO7
0.00136	6848	245	125	0.51	0.018	GO:1901564	BP	1	organonitrogen compound metabolic process	1	SLC25A39,PGM3,MAP2K3,RPL26L1,ATP2B4,ELAVL1,PFKP,NSF,TOP2B,DNAJC10,CAPN6,GSK3B,XPO1,CAD,PPEF1,PSMC5,AURKA,MSH2,EIF3D,LGMN,MTHFD1,PSMC1,PSMB5,CTSZ,NUP93,TSC2,ABCC1,SLC7A5,GSPT1,RPL18A,CDK6,PBEF1,GARS,EIF3B,EIF3A,DDX6,ATP5B,CAND1,HDAC1,FASTKD2,RPN2,NEK6,ALG5,RPL21,CDK2,CHPF,MOCS3,USP9X,XPO5,NUP153,EIF2S2,KTN1,MAP2K2,ADRM1,EIF2S3,RPL27,CHSY1,RAF1,PCNA,LARS,EIF2S1,RPS15A,TBRG4,ACTL6A,EPRS,SMPD4,DERL1,…
0.00148	14	245	5	0.02	0.357	GO:0045898	BP	1	regulation of RNA polymerase II transcriptional preinitiation complex assembly	1	PSMC5,PSMC1,CAND1,PSMC2,PSMC3
0.00167	8541	245	147	0.6	0.017	GO:0044260	BP	1	cellular macromolecule metabolic process	1	EHD3,PGM3,MAP2K3,RPL26L1,WDR37,RFC2,NOP58,ATP2B4,WAPAL,ELAVL1,TRIP13,NSF,MCM6,TOP2B,DNAJC10,GSK3B,XPO1,PDS5B,CAD,PPEF1,PSMC5,AURKA,DDX18,MSH2,HNRNPM,MCM5,RBFOX2,EIF3D,LGMN,PSMC1,PSMB5,CTSZ,PRPF6,NUP93,TSC2,GSPT1,RPAP1,MCM4,LIG1,RPL18A,CDK6,PBEF1,GARS,EIF3B,EIF3A,MTPAP,SMC3,KPNB1,DDX6,RFC5,CAND1,MCM3,MSH6,HDAC1,RAB7L1,FASTKD2,RPN2,HEATR1,NEK6,HELLS,ALG5,RPL21,CDK2,CHPF,MOCS3,DDX27,USP9X,XPO5,NUP15…
0.00173	4207	245	87	0.355	0.021	GO:0031982	CC	1	vesicle	1	SLC25A5,DNAJC11,EHD3,RPL26L1,MON2,PFKP,NSF,CAD,PSMC5,FH,ARCN1,HNRNPM,AHSA1,LGMN,MTHFD1,PSMB5,CTSZ,VAC14,ABCC1,SLC7A5,PBEF1,GARS,EIF3B,SNX8,DNM1,KPNB1,TMEM33,ATP5B,CAND1,SLC1A4,RAB7L1,CDK2,CSE1L,MAP2K2,EIF2S3,TBC1D5,RFTN1,RPL27,PCNA,AP3B1,EIF2S1,RPS15A,SMC2,DERL1,THBS1,DNAJC13,ITGAV,WARS,IQGAP1,RPS2,NPEPPS,PRKACB,DYNC1LI1,RPS3A,ERLIN2,SURF4,RPS3,CCT5,SQSTM1,PSMC2,AP2M1,ATP1A1,RPN1,AIMP1,ATP5C1,HSP…
0.00182	1975	245	51	0.208	0.026	GO:0044248	BP	1	cellular catabolic process	1	ATP2B4,DNAJC10,GSK3B,PSMC5,AURKA,LGMN,PSMC1,PSMB5,CTSZ,TSC2,GSPT1,RPL18A,MTPAP,KPNB1,DDX6,ABCD3,RPL21,USP9X,ADRM1,TBC1D5,RPL27,LARS,RPS15A,ACTL6A,SMPD4,DERL1,LRPPRC,RPS24,TMTC3,CUL4A,RPS2,NPEPPS,EIF4A3,RPS3A,ERLIN2,GLUD1,RPS3,AIFM1,SQSTM1,PSMC2,AP2M1,PSMC3,RAB8A,RAB33B,CNP,RUVBL1,SLC25A21,ACADSB,RPS4X,TTC37,UBA52
0.00189	26	245	6	0.024	0.231	GO:0008139	MF	1	nuclear localization sequence binding	1	TNPO3,IPO5,KPNB1,IPO13,NUP153,KPNA2
0.00193	393	245	19	0.078	0.048	GO:0034470	BP	1	ncRNA processing	1	WDR37,NOP58,RPL18A,HEATR1,RPL21,MOCS3,DDX27,RPL27,RPS15A,RPS24,RPS2,NOB1,EIF4A3,RPS3A,RPS3,TP53RK,RPS4X,DDX47,UBA52
0.00214	5110	245	100	0.408	0.02	GO:0044267	BP	1	cellular protein metabolic process	1	PGM3,MAP2K3,RPL26L1,ATP2B4,ELAVL1,TOP2B,DNAJC10,GSK3B,CAD,PPEF1,PSMC5,AURKA,EIF3D,LGMN,PSMC1,PSMB5,CTSZ,NUP93,TSC2,GSPT1,RPL18A,CDK6,GARS,EIF3B,EIF3A,DDX6,CAND1,HDAC1,FASTKD2,RPN2,NEK6,ALG5,RPL21,CDK2,MOCS3,USP9X,XPO5,NUP153,EIF2S2,KTN1,MAP2K2,ADRM1,EIF2S3,RPL27,RAF1,PCNA,LARS,EIF2S1,RPS15A,TBRG4,ACTL6A,EPRS,DERL1,THBS1,LRPPRC,RPS24,ITGAV,TMTC3,CUL4A,WARS,IQGAP1,RPS2,NPEPPS,AFG3L2,EIF4A3,EPHA2,PR…
0.00229	17148	245	239	0.976	0.014	GO:0008150	BP	1	biological_process	1	SLC25A5,EHD3,SLC25A39,PGM3,ABCF2,MAP2K3,RPL26L1,WDR37,RFC2,NOP58,SEC61A1,ATP2B4,MON2,ELMO2,WAPAL,TNPO3,IPO5,ELAVL1,PFKP,TRIP13,NSF,MCM6,TOP2B,DNAJC10,CAPN6,GSK3B,XPO1,PDS5B,CAD,PPEF1,PSMC5,ERGIC2,AURKA,DDX18,EPB41L1,FH,MSH2,ARCN1,MYO9B,HNRNPM,MCM5,RBFOX2,EIF3D,AHSA1,LGMN,MTHFD1,PSMC1,PSMB5,CTSZ,PRPF6,CDS2,NUP93,VAC14,TSC2,ABCC1,SLC7A5,GSPT1,RPAP1,MCM4,LIG1,RPL18A,CDK6,PBEF1,GARS,EIF3B,SNX8,DNM1,E…
0.00276	10955	245	176	0.718	0.016	GO:0071704	BP	1	organic substance metabolic process	1	EHD3,SLC25A39,PGM3,MAP2K3,RPL26L1,WDR37,RFC2,NOP58,ATP2B4,WAPAL,ELAVL1,PFKP,TRIP13,NSF,MCM6,TOP2B,DNAJC10,CAPN6,GSK3B,XPO1,PDS5B,CAD,PPEF1,PSMC5,AURKA,DDX18,FH,MSH2,HNRNPM,MCM5,RBFOX2,EIF3D,LGMN,MTHFD1,PSMC1,PSMB5,CTSZ,PRPF6,CDS2,NUP93,VAC14,TSC2,ABCC1,SLC7A5,GSPT1,RPAP1,MCM4,LIG1,RPL18A,CDK6,PBEF1,GARS,EIF3B,EIF3A,MTPAP,SMC3,KPNB1,DDX6,ATP5B,RFC5,CAND1,MCM3,HDLBP,MSH6,HDAC1,RAB7L1,ABCD3,FASTKD2,…
0.00294	192	245	13	0.053	0.068	GO:0006612	BP	1	protein targeting to membrane	1	EHD3,SEC61A1,RPL18A,RPL21,RPL27,RPS15A,RPS24,RPS2,SRPRB,RPS3A,RPS3,RPS4X,UBA52
0.00302	987	245	32	0.131	0.032	GO:0006259	BP	1	DNA metabolic process	1	RFC2,WAPAL,TRIP13,MCM6,TOP2B,PDS5B,MSH2,MCM5,MCM4,LIG1,SMC3,KPNB1,RFC5,MCM3,MSH6,HDAC1,HELLS,CDK2,PCNA,ACTL6A,CUL4A,RPS3,CCT5,SMARCA5,HNRNPU,MMS19,AIFM1,OTUB1,RUVBL1,UBE2N,KPNA2,UBA52
0.00317	2128	245	53	0.216	0.025	GO:0044281	BP	1	small molecule metabolic process	1	ATP2B4,PFKP,GSK3B,CAD,PSMC5,FH,MSH2,LGMN,MTHFD1,PSMC1,PSMB5,ABCC1,SLC7A5,PBEF1,GARS,KPNB1,ATP5B,HDLBP,ABCD3,CHPF,MOCS3,CHSY1,RAF1,HSD17B7,LARS,EPRS,THBS1,NDUFA9,WARS,EPHA2,PYCR2,RARS2,GBAS,ERLIN2,GLUD1,PSMC2,AIMP1,ATP5C1,PSMC3,MARS,ATP5L,STAT3,FASN,SDR16C5,DHCR7,CNP,PTPN2,FARSA,SLC25A21,ACADSB,NF1,GFPT1,ACACA
0.00324	941	245	31	0.127	0.033	GO:1902580	BP	1	single-organism cellular localization	1	EHD3,TNPO3,IPO5,GSK3B,NUP93,TSC2,DNM1,KPNB1,ATP5B,IPO13,NUP153,RFTN1,AP3B1,LRPPRC,EPHA2,NUP205,AP2M1,ATP5C1,ATP5L,RAB8A,STAT3,ATP2A2,KPNA2,XPOT,AP3M1,NF1,IPO9,IPO7,PHB2,TIMM23,ACACA
0.00324	44	245	7	0.029	0.159	GO:0005048	MF	1	signal sequence binding	1	TNPO3,IPO5,KPNB1,IPO13,NUP153,AP2M1,KPNA2
0.00365	576	245	23	0.094	0.04	GO:0045786	BP	1	negative regulation of cell cycle	1	WAPAL,TOP2B,PSMC5,AURKA,MSH2,PSMC1,PSMB5,TSC2,CDK6,SMC3,NEK6,CDK2,PCNA,TBRG4,THBS1,CUL4A,PRKACB,DYNC1LI1,PSMC2,PSMC3,MAP2K1,KNTC1,UBA52
0.0038	45	245	7	0.029	0.156	GO:0006984	BP	1	ER-nucleus signaling pathway	1	GSK3B,TMEM33,EIF2S1,TMCO1,ERLIN2,ATP2A2,PTPN2
0.00401	10583	245	171	0.698	0.016	GO:0044238	BP	1	primary metabolic process	1	PGM3,MAP2K3,RPL26L1,WDR37,RFC2,NOP58,ATP2B4,WAPAL,ELAVL1,PFKP,TRIP13,NSF,MCM6,TOP2B,DNAJC10,CAPN6,GSK3B,XPO1,PDS5B,CAD,PPEF1,PSMC5,AURKA,DDX18,FH,MSH2,HNRNPM,MCM5,RBFOX2,EIF3D,LGMN,MTHFD1,PSMC1,PSMB5,CTSZ,PRPF6,CDS2,NUP93,VAC14,TSC2,SLC7A5,GSPT1,RPAP1,MCM4,LIG1,RPL18A,CDK6,PBEF1,GARS,EIF3B,EIF3A,MTPAP,SMC3,KPNB1,DDX6,ATP5B,RFC5,CAND1,MCM3,HDLBP,MSH6,HDAC1,ABCD3,FASTKD2,RPN2,HEATR1,NEK6,HELLS,ALG5…
0.00413	495	245	21	0.086	0.042	GO:0005743	CC	1	mitochondrial inner membrane	1	SLC25A5,DNAJC11,SLC25A39,CDS2,ATP5B,ABCD3,NDUFA9,AFG3L2,RPS3,MCU,AIFM1,SFXN1,ATP5C1,ATP5L,STAT3,TMEM126A,CNP,SLC25A22,SLC25A21,PHB2,TIMM23
0.00435	8	245	4	0.016	0.5	GO:0031595	CC	1	nuclear proteasome complex	1	PSMC5,PSMC1,PSMC2,PSMC3
0.00444	46	245	7	0.029	0.152	GO:0004812	MF	1	aminoacyl-tRNA ligase activity	1	GARS,LARS,EPRS,WARS,RARS2,MARS,FARSA
0.00444	46	245	7	0.029	0.152	GO:0016876	MF	1	ligase activity, forming aminoacyl-tRNA and related compounds	1	GARS,LARS,EPRS,WARS,RARS2,MARS,FARSA
0.00444	46	245	7	0.029	0.152	GO:0016875	MF	1	ligase activity, forming carbon-oxygen bonds	1	GARS,LARS,EPRS,WARS,RARS2,MARS,FARSA
0.00502	4110	245	84	0.343	0.02	GO:0003676	MF	1	nucleic acid binding	1	SLC25A5,EHD3,RFC2,NOP58,IPO5,ELAVL1,MCM6,TOP2B,XPO1,PDS5B,DDX18,MSH2,ARCN1,HNRNPM,MCM5,RBFOX2,EIF3D,PSMC1,PRPF6,GSPT1,RPAP1,MCM4,LIG1,RPL18A,EIF3B,DNM1,EIF3A,MTPAP,KPNB1,DDX6,RFC5,MCM3,HDLBP,MSH6,HDAC1,FASTKD2,HEATR1,RPL21,DDX27,XPO5,NUP153,EIF2S2,KTN1,EIF2S3,RFTN1,RPL27,DHX30,PCNA,EIF2S1,RPS15A,TBRG4,ACTL6A,EPRS,LRPPRC,RPS24,RPS2,EIF4A3,DYNC1LI1,RPS3A,RARS2,PURB,RPS3,CCT5,SMARCA5,HNRNPU,AIFM1,IG…
0.00509	114	245	10	0.041	0.088	GO:0022626	CC	1	cytosolic ribosome	1	RPL18A,RPL21,RPL27,RPS15A,RPS24,RPS2,RPS3A,RPS3,RPS4X,UBA52
0.00532	10042	245	164	0.669	0.016	GO:0006807	BP	1	nitrogen compound metabolic process	1	SLC25A39,PGM3,MAP2K3,RPL26L1,WDR37,RFC2,NOP58,ATP2B4,WAPAL,ELAVL1,PFKP,TRIP13,NSF,MCM6,TOP2B,DNAJC10,CAPN6,GSK3B,XPO1,PDS5B,CAD,PPEF1,PSMC5,AURKA,DDX18,MSH2,HNRNPM,MCM5,RBFOX2,EIF3D,LGMN,MTHFD1,PSMC1,PSMB5,CTSZ,PRPF6,NUP93,TSC2,ABCC1,SLC7A5,GSPT1,RPAP1,MCM4,LIG1,RPL18A,CDK6,PBEF1,GARS,EIF3B,EIF3A,MTPAP,SMC3,KPNB1,DDX6,ATP5B,RFC5,CAND1,MCM3,MSH6,HDAC1,FASTKD2,RPN2,HEATR1,NEK6,HELLS,ALG5,RPL21,CDK2…
0.00553	11468	245	181	0.739	0.016	GO:0008152	BP	1	metabolic process	1	EHD3,SLC25A39,PGM3,MAP2K3,RPL26L1,WDR37,RFC2,NOP58,ATP2B4,WAPAL,ELAVL1,PFKP,TRIP13,NSF,MCM6,TOP2B,DNAJC10,CAPN6,GSK3B,XPO1,PDS5B,CAD,PPEF1,PSMC5,AURKA,DDX18,FH,MSH2,HNRNPM,MCM5,RBFOX2,EIF3D,LGMN,MTHFD1,PSMC1,PSMB5,CTSZ,PRPF6,CDS2,NUP93,VAC14,TSC2,ABCC1,SLC7A5,GSPT1,RPAP1,MCM4,LIG1,RPL18A,CDK6,PBEF1,GARS,EIF3B,EIF3A,MTPAP,SMC3,KPNB1,DDX6,ATP5B,RFC5,CAND1,MCM3,HDLBP,MSH6,GPX7,HDAC1,RAB7L1,ABCD3,FAS…
0.00565	5143	245	99	0.404	0.019	GO:0090304	BP	1	nucleic acid metabolic process	1	MAP2K3,WDR37,RFC2,NOP58,ATP2B4,WAPAL,ELAVL1,TRIP13,MCM6,TOP2B,XPO1,PDS5B,PSMC5,DDX18,MSH2,HNRNPM,MCM5,RBFOX2,PSMC1,PSMB5,PRPF6,GSPT1,RPAP1,MCM4,LIG1,RPL18A,CDK6,PBEF1,GARS,MTPAP,SMC3,KPNB1,DDX6,RFC5,CAND1,MCM3,MSH6,HDAC1,HEATR1,HELLS,RPL21,CDK2,MOCS3,DDX27,USP9X,XPO5,MAP2K2,ADRM1,RPL27,DHX30,RAF1,PCNA,LARS,RPS15A,ACTL6A,EPRS,LRPPRC,RPS24,SBNO1,CUL4A,WARS,RPS2,NOB1,EIF4A3,RPS3A,RARS2,PURB,ERLIN2,R…
0.00566	505	245	21	0.086	0.042	GO:0006417	BP	1	regulation of translation	1	ELAVL1,EIF3D,NUP93,EIF3B,DDX6,XPO5,NUP153,MAP2K2,LARS,EIF2S1,EPRS,THBS1,LRPPRC,EIF4A3,RPS3,NUP205,IGF2BP1,STAT3,MAP2K1,RPS6KA3,RPS4X
0.00646	732	245	26	0.106	0.036	GO:0005740	CC	1	mitochondrial envelope	1	SLC25A5,DNAJC11,SLC25A39,ABCF2,CDS2,DNM1,SFXN3,ATP5B,ABCD3,RAF1,NDUFA9,AFG3L2,RPS3,MCU,AIFM1,SFXN1,ATP5C1,ATP5L,STAT3,TMEM126A,CNP,SLC25A22,SLC25A21,PHB2,UBA52,TIMM23
0.00659	427	245	19	0.078	0.044	GO:0046700	BP	1	heterocycle catabolic process	1	GSPT1,RPL18A,MTPAP,KPNB1,DDX6,RPL21,RPL27,RPS15A,LRPPRC,RPS24,RPS2,EIF4A3,RPS3A,RPS3,AIFM1,CNP,RPS4X,TTC37,UBA52
0.00704	146	245	11	0.045	0.075	GO:0043488	BP	1	regulation of mRNA stability	1	ELAVL1,XPO1,PSMC5,PSMC1,PSMB5,HNRNPU,IGF2BP1,PSMC2,PSMC3,MYD88,UBA52
0.0073	430	245	19	0.078	0.044	GO:0044270	BP	1	cellular nitrogen compound catabolic process	1	GSPT1,RPL18A,MTPAP,KPNB1,DDX6,RPL21,RPL27,RPS15A,LRPPRC,RPS24,RPS2,EIF4A3,RPS3A,RPS3,AIFM1,CNP,RPS4X,TTC37,UBA52
0.00776	693	245	25	0.102	0.036	GO:0031966	CC	1	mitochondrial membrane	1	SLC25A5,DNAJC11,SLC25A39,CDS2,DNM1,SFXN3,ATP5B,ABCD3,RAF1,NDUFA9,AFG3L2,RPS3,MCU,AIFM1,SFXN1,ATP5C1,ATP5L,STAT3,TMEM126A,CNP,SLC25A22,SLC25A21,PHB2,UBA52,TIMM23
0.00862	1908	245	48	0.196	0.025	GO:1901575	BP	1	organic substance catabolic process	1	ATP2B4,PFKP,NSF,DNAJC10,GSK3B,XPO1,PSMC5,AURKA,LGMN,PSMC1,PSMB5,CTSZ,GSPT1,RPL18A,MTPAP,KPNB1,DDX6,ABCD3,RPL21,USP9X,ADRM1,RPL27,RPS15A,SMPD4,DERL1,LRPPRC,RPS24,TMTC3,CUL4A,RPS2,NPEPPS,EIF4A3,RPS3A,ERLIN2,GLUD1,RPS3,AIFM1,SQSTM1,PSMC2,AP2M1,PSMC3,STAT3,CNP,SLC25A21,ACADSB,RPS4X,TTC37,UBA52
0.0101	4247	245	85	0.347	0.02	GO:0012505	CC	1	endomembrane system	1	EHD3,SEC61A1,TNPO3,IPO5,NSF,DNAJC10,XPO1,ERGIC2,ARCN1,AHSA1,LGMN,CTSZ,CDS2,NUP93,VAC14,TSC2,GARS,SNX8,KPNB1,TMEM33,CAND1,MSH6,GPX7,RAB7L1,IPO13,RPN2,ATL2,ALG5,CDK2,CHPF,NUP153,KTN1,MAP2K2,EMC1,TBC1D5,RFTN1,CHSY1,RAF1,HSD17B7,AP3B1,LARS,SMPD4,DERL1,THBS1,LRPPRC,DNAJC13,ITGAV,TMTC3,UNC45A,IQGAP1,TMCO1,DYNC1LI1,SRPRB,RPS3A,ERLIN2,SURF4,RPS3,NUP205,SQSTM1,PSMC2,AP2M1,ATP1A1,RPN1,AIMP1,QSOX2,PSMC3,RAB…
0.0105	441	245	19	0.078	0.043	GO:0019439	BP	1	aromatic compound catabolic process	1	GSPT1,RPL18A,MTPAP,KPNB1,DDX6,RPL21,RPL27,RPS15A,LRPPRC,RPS24,RPS2,EIF4A3,RPS3A,RPS3,AIFM1,CNP,RPS4X,TTC37,UBA52
0.0106	2335	245	55	0.224	0.024	GO:0009056	BP	1	catabolic process	1	ATP2B4,PFKP,NSF,DNAJC10,GSK3B,XPO1,PSMC5,AURKA,LGMN,PSMC1,PSMB5,CTSZ,TSC2,GSPT1,RPL18A,MTPAP,KPNB1,DDX6,ABCD3,RPL21,USP9X,ADRM1,TBC1D5,RPL27,LARS,RPS15A,ACTL6A,SMPD4,DERL1,LRPPRC,RPS24,TMTC3,CUL4A,RPS2,NPEPPS,EIF4A3,RPS3A,ERLIN2,GLUD1,RPS3,AIFM1,SQSTM1,PSMC2,AP2M1,PSMC3,RAB8A,STAT3,RAB33B,CNP,RUVBL1,SLC25A21,ACADSB,RPS4X,TTC37,UBA52
0.0108	20	245	5	0.02	0.25	GO:0060261	BP	1	positive regulation of transcription initiation from RNA polymerase II promoter	1	PSMC5,PSMC1,CAND1,PSMC2,PSMC3
0.0115	363	245	17	0.069	0.047	GO:0034504	BP	1	protein localization to nucleus	1	TNPO3,IPO5,GSK3B,XPO1,NUP93,TSC2,KPNB1,IPO13,NUP153,CCT5,STAT3,NMD3,KPNA2,NF1,IPO9,IPO7,PHB2
0.0126	155	245	11	0.045	0.071	GO:0043487	BP	1	regulation of RNA stability	1	ELAVL1,XPO1,PSMC5,PSMC1,PSMB5,HNRNPU,IGF2BP1,PSMC2,PSMC3,MYD88,UBA52
0.0126	219	245	13	0.053	0.059	GO:0000819	BP	1	sister chromatid segregation	1	WAPAL,TOP2B,XPO1,PDS5B,SMC3,KPNB1,SMC4,NEK6,SMC2,DYNC1LI1,CKAP5,KNTC1,PHB2
0.0128	10	245	4	0.016	0.4	GO:0031597	CC	1	cytosolic proteasome complex	1	PSMC5,PSMC1,PSMC2,PSMC3
0.0128	10	245	4	0.016	0.4	GO:0008540	CC	1	proteasome regulatory particle, base subcomplex	1	PSMC5,PSMC1,PSMC2,PSMC3
0.0128	10	245	4	0.016	0.4	GO:0051292	BP	1	nuclear pore complex assembly	1	NUP93,TMEM33,NUP153,NUP205
0.0128	5024	245	96	0.392	0.019	GO:0044271	BP	1	cellular nitrogen compound biosynthetic process	1	SLC25A39,PGM3,MAP2K3,RPL26L1,RFC2,ATP2B4,ELAVL1,TRIP13,XPO1,CAD,PSMC5,RBFOX2,EIF3D,MTHFD1,PSMC1,PSMB5,PRPF6,NUP93,GSPT1,RPAP1,LIG1,RPL18A,CDK6,PBEF1,GARS,EIF3B,EIF3A,MTPAP,DDX6,ATP5B,RFC5,CAND1,HDAC1,HEATR1,HELLS,RPL21,CDK2,USP9X,XPO5,NUP153,EIF2S2,MAP2K2,ADRM1,EIF2S3,RPL27,RAF1,PCNA,LARS,EIF2S1,RPS15A,ACTL6A,EPRS,SMPD4,THBS1,LRPPRC,RPS24,SBNO1,WARS,RPS2,EIF4A3,RPS3A,RARS2,PURB,GBAS,ERLIN2,RPS3,C…
0.0144	36	245	6	0.024	0.167	GO:0042769	BP	1	DNA damage response, detection of DNA damage	1	RFC2,RFC5,PCNA,CUL4A,RPS3,UBA52
0.0144	36	245	6	0.024	0.167	GO:0043531	MF	1	ADP binding	1	MSH2,MYO9B,MSH6,GLUD1,ATP1A1,RUVBL1
0.0146	101	245	9	0.037	0.089	GO:0008026	MF	1	ATP-dependent helicase activity	1	MCM6,DDX18,MCM4,DDX6,DDX27,DHX30,EIF4A3,RUVBL1,DDX47
0.0146	101	245	9	0.037	0.089	GO:0070035	MF	1	purine NTP-dependent helicase activity	1	MCM6,DDX18,MCM4,DDX6,DDX27,DHX30,EIF4A3,RUVBL1,DDX47
0.015	452	245	19	0.078	0.042	GO:0050839	MF	1	cell adhesion molecule binding	1	PFKP,EPB41L1,AHSA1,DDX6,HDLBP,KTN1,EIF2S3,THBS1,UNC45A,IQGAP1,RPS2,EPHA2,FMNL2,ABCF3,FASN,CKAP5,PTPN2,RUVBL1,PPME1
0.0156	190	245	12	0.049	0.063	GO:0050657	BP	1	nucleic acid transport	1	XPO1,NUP93,XPO5,NUP153,RFTN1,LRPPRC,EIF4A3,NUP205,IGF2BP1,NMD3,CKAP5,XPOT
0.0156	190	245	12	0.049	0.063	GO:0050658	BP	1	RNA transport	1	XPO1,NUP93,XPO5,NUP153,RFTN1,LRPPRC,EIF4A3,NUP205,IGF2BP1,NMD3,CKAP5,XPOT
0.0156	190	245	12	0.049	0.063	GO:0016874	MF	1	ligase activity	1	CAD,MTHFD1,LIG1,GARS,MOCS3,LARS,EPRS,WARS,RARS2,MARS,FARSA,ACACA
0.0165	541	245	21	0.086	0.039	GO:0034248	BP	1	regulation of cellular amide metabolic process	1	ELAVL1,EIF3D,NUP93,EIF3B,DDX6,XPO5,NUP153,MAP2K2,LARS,EIF2S1,EPRS,THBS1,LRPPRC,EIF4A3,RPS3,NUP205,IGF2BP1,STAT3,MAP2K1,RPS6KA3,RPS4X
0.0165	5262	245	99	0.404	0.019	GO:0009059	BP	1	macromolecule biosynthetic process	1	PGM3,MAP2K3,RPL26L1,RFC2,ATP2B4,WAPAL,ELAVL1,TRIP13,MCM6,GSK3B,XPO1,PSMC5,MCM5,RBFOX2,EIF3D,PSMC1,PSMB5,PRPF6,NUP93,GSPT1,RPAP1,MCM4,LIG1,RPL18A,CDK6,PBEF1,GARS,EIF3B,EIF3A,MTPAP,SMC3,DDX6,RFC5,CAND1,MCM3,HDAC1,RPN2,HEATR1,HELLS,ALG5,RPL21,CDK2,CHPF,USP9X,XPO5,NUP153,EIF2S2,MAP2K2,ADRM1,EIF2S3,RPL27,CHSY1,RAF1,PCNA,LARS,EIF2S1,RPS15A,ACTL6A,EPRS,THBS1,LRPPRC,RPS24,ITGAV,SBNO1,WARS,RPS2,EIF4A3,RPS…
0.017	5125	245	97	0.396	0.019	GO:0034645	BP	1	cellular macromolecule biosynthetic process	1	PGM3,MAP2K3,RPL26L1,RFC2,ATP2B4,WAPAL,ELAVL1,TRIP13,MCM6,GSK3B,XPO1,PSMC5,MCM5,RBFOX2,EIF3D,PSMC1,PSMB5,PRPF6,NUP93,GSPT1,RPAP1,MCM4,LIG1,RPL18A,CDK6,PBEF1,GARS,EIF3B,EIF3A,MTPAP,SMC3,DDX6,RFC5,CAND1,MCM3,HDAC1,RPN2,HEATR1,HELLS,ALG5,RPL21,CDK2,CHPF,USP9X,XPO5,NUP153,EIF2S2,MAP2K2,ADRM1,EIF2S3,RPL27,CHSY1,RAF1,PCNA,LARS,EIF2S1,RPS15A,ACTL6A,EPRS,THBS1,LRPPRC,RPS24,SBNO1,WARS,RPS2,EIF4A3,RPS3A,RAR…
0.0178	226	245	13	0.053	0.058	GO:0019882	BP	1	antigen processing and presentation	1	PSMC5,LGMN,PSMC1,PSMB5,RFTN1,AP3B1,THBS1,ITGAV,DYNC1LI1,PSMC2,AP2M1,PSMC3,DYNC1H1
0.0179	22	245	5	0.02	0.227	GO:0005838	CC	1	proteasome regulatory particle	1	PSMC5,PSMC1,ADRM1,PSMC2,PSMC3
0.0183	193	245	12	0.049	0.062	GO:0051236	BP	1	establishment of RNA localization	1	XPO1,NUP93,XPO5,NUP153,RFTN1,LRPPRC,EIF4A3,NUP205,IGF2BP1,NMD3,CKAP5,XPOT
0.0196	228	245	13	0.053	0.057	GO:0015931	BP	1	nucleobase-containing compound transport	1	SLC25A5,XPO1,NUP93,XPO5,NUP153,RFTN1,LRPPRC,EIF4A3,NUP205,IGF2BP1,NMD3,CKAP5,XPOT
0.0199	11	245	4	0.016	0.364	GO:0042555	CC	1	MCM complex	1	MCM6,MCM5,MCM4,MCM3
0.0199	11	245	4	0.016	0.364	GO:1903358	BP	1	regulation of Golgi organization	1	EHD3,MAP2K2,MAP2K1,RAB33B
0.0203	4	245	3	0.012	0.75	GO:0005850	CC	1	eukaryotic translation initiation factor 2 complex	1	EIF2S2,EIF2S3,EIF2S1
0.0227	23	245	5	0.02	0.217	GO:0017025	MF	1	TBP-class protein binding	1	PSMC5,PSMC1,CAND1,PSMC2,PSMC3
0.0227	23	245	5	0.02	0.217	GO:0006297	BP	1	nucleotide-excision repair, DNA gap filling	1	RFC2,LIG1,RFC5,PCNA,UBA52
0.0229	165	245	11	0.045	0.067	GO:0003735	MF	1	structural constituent of ribosome	1	RPL26L1,RPL18A,RPL21,RPL27,RPS15A,RPS24,RPS2,RPS3A,RPS3,RPS4X,UBA52
0.0232	5798	245	106	0.433	0.018	GO:0019538	BP	1	protein metabolic process	1	PGM3,MAP2K3,RPL26L1,ATP2B4,ELAVL1,NSF,TOP2B,DNAJC10,CAPN6,GSK3B,XPO1,CAD,PPEF1,PSMC5,AURKA,EIF3D,LGMN,PSMC1,PSMB5,CTSZ,NUP93,TSC2,GSPT1,RPL18A,CDK6,GARS,EIF3B,EIF3A,DDX6,CAND1,HDAC1,FASTKD2,RPN2,NEK6,ALG5,RPL21,CDK2,CHPF,MOCS3,USP9X,XPO5,NUP153,EIF2S2,KTN1,MAP2K2,ADRM1,EIF2S3,RPL27,CHSY1,RAF1,PCNA,LARS,EIF2S1,RPS15A,TBRG4,ACTL6A,EPRS,DERL1,THBS1,LRPPRC,RPS24,ITGAV,TMTC3,CUL4A,WARS,IQGAP1,RPS2,NPE…
0.0241	1412	245	38	0.155	0.027	GO:0055085	BP	1	transmembrane transport	1	SLC25A5,EHD3,SLC25A39,ATP2B4,PSMC5,PSMC1,PSMB5,ABCC1,SLC7A5,SFXN3,ATP5B,SLC1A4,ABCD3,EIF2S2,EIF2S3,RAF1,EIF2S1,DERL1,THBS1,ITGAV,AFG3L2,TMCO1,GBAS,ERLIN2,MCU,PSMC2,ATP1A1,SFXN1,ATP5C1,PSMC3,ATP5L,ATP2A2,SLC25A22,SLC25A21,PHB2,UBA52,TIMM23,ACACA
0.0267	3746	245	76	0.31	0.02	GO:0006950	BP	1	response to stress	1	EHD3,MAP2K3,RFC2,SEC61A1,ATP2B4,TRIP13,DNAJC10,GSK3B,PDS5B,CAD,PSMC5,AURKA,MSH2,AHSA1,LGMN,PSMC1,PSMB5,NUP93,LIG1,CDK6,SMC3,TMEM33,RFC5,MSH6,GPX7,HDAC1,NEK6,CDK2,NUP153,MAP2K2,TBC1D5,RFTN1,RAF1,PCNA,AP3B1,LARS,EIF2S1,ACTL6A,EPRS,DERL1,THBS1,TMTC3,CUL4A,NPEPPS,EPHA2,PRKACB,TMCO1,PYCR2,SRPRB,ERLIN2,RPS3,DOCK1,SMARCA5,MMS19,NUP205,AIFM1,IGF2BP1,SQSTM1,PSMC2,ABCF3,AIMP1,PSMC3,MARS,OTUB1,STAT3,MAP2K1,…
0.0269	1757	245	44	0.18	0.025	GO:0065003	BP	1	macromolecular complex assembly	1	EHD3,NSF,GSK3B,PSMC5,EIF3D,PSMC1,CTSZ,PRPF6,NUP93,EIF3B,DNM1,EIF3A,TMEM33,DDX6,CAND1,HDAC1,FASTKD2,ATL2,HELLS,NUP153,TUBGCP3,ADRM1,DHX30,RAF1,EPRS,DERL1,NDUFA9,CUL4A,WARS,PRKACB,RPS3,SMARCA5,NUP205,MCU,SQSTM1,PSMC2,PSMC3,CKAP5,RUVBL1,FARSA,KNTC1,DYNC1H1,UBA52,ACACA
0.0285	473	245	19	0.078	0.04	GO:1901361	BP	1	organic cyclic compound catabolic process	1	GSPT1,RPL18A,MTPAP,KPNB1,DDX6,RPL21,RPL27,RPS15A,LRPPRC,RPS24,RPS2,EIF4A3,RPS3A,RPS3,AIFM1,CNP,RPS4X,TTC37,UBA52
0.0286	996	245	30	0.122	0.03	GO:0019752	BP	1	carboxylic acid metabolic process	1	ATP2B4,PFKP,CAD,PSMC5,FH,MTHFD1,PSMC1,PSMB5,ABCC1,SLC7A5,GARS,ABCD3,LARS,EPRS,WARS,PYCR2,RARS2,ERLIN2,GLUD1,PSMC2,AIMP1,PSMC3,MARS,STAT3,FASN,FARSA,SLC25A21,ACADSB,GFPT1,ACACA
0.0294	273	245	14	0.057	0.051	GO:0006606	BP	1	protein import into nucleus	1	TNPO3,IPO5,GSK3B,NUP93,TSC2,KPNB1,IPO13,NUP153,STAT3,KPNA2,NF1,IPO9,IPO7,PHB2
0.0294	273	245	14	0.057	0.051	GO:0044744	BP	1	protein targeting to nucleus	1	TNPO3,IPO5,GSK3B,NUP93,TSC2,KPNB1,IPO13,NUP153,STAT3,KPNA2,NF1,IPO9,IPO7,PHB2
0.0296	12	245	4	0.016	0.333	GO:0017101	CC	1	aminoacyl-tRNA synthetase multienzyme complex	1	LARS,EPRS,AIMP1,MARS
0.0297	350	245	16	0.065	0.046	GO:0098687	CC	1	chromosomal region	1	WAPAL,MCM6,XPO1,PDS5B,AURKA,MSH2,MCM5,MCM4,SMC3,MCM3,HELLS,CDK2,PCNA,DYNC1LI1,CKAP5,KNTC1
0.0321	1106	245	32	0.131	0.029	GO:0043436	BP	1	oxoacid metabolic process	1	ATP2B4,PFKP,CAD,PSMC5,FH,MTHFD1,PSMC1,PSMB5,ABCC1,SLC7A5,GARS,ABCD3,CHPF,CHSY1,LARS,EPRS,WARS,PYCR2,RARS2,ERLIN2,GLUD1,PSMC2,AIMP1,PSMC3,MARS,STAT3,FASN,FARSA,SLC25A21,ACADSB,GFPT1,ACACA
0.0321	171	245	11	0.045	0.064	GO:0050852	BP	1	T cell receptor signaling pathway	1	PSMC5,PSMC1,PSMB5,RAB7L1,RFTN1,RPS3,PSMC2,PSMC3,PTPN2,UBE2N,UBA52
0.0321	171	245	11	0.045	0.064	GO:0019884	BP	1	antigen processing and presentation of exogenous antigen	1	PSMC5,LGMN,PSMC1,PSMB5,AP3B1,ITGAV,DYNC1LI1,PSMC2,AP2M1,PSMC3,DYNC1H1
0.0339	240	245	13	0.053	0.054	GO:0000086	BP	1	G2/M transition of mitotic cell cycle	1	PSMC5,AURKA,PSMC1,PSMB5,CDK6,CDK2,PSMC2,PSMC3,RAB8A,CKAP5,DYNC1H1,PPME1,UBA52
0.0351	25	245	5	0.02	0.2	GO:0022624	CC	1	proteasome accessory complex	1	PSMC5,PSMC1,ADRM1,PSMC2,PSMC3
0.0353	355	245	16	0.065	0.045	GO:1901987	BP	1	regulation of cell cycle phase transition	1	ATP2B4,PSMC5,AURKA,PSMC1,PSMB5,CDK6,NEK6,CDK2,PCNA,CUL4A,DYNC1LI1,PSMC2,PSMC3,KNTC1,PHB2,UBA52
0.0357	1165	245	33	0.135	0.028	GO:0032269	BP	1	negative regulation of cellular protein metabolic process	1	ATP2B4,ELAVL1,DNAJC10,PSMC5,PSMC1,PSMB5,CTSZ,NUP93,TSC2,EIF3A,CDK2,XPO5,NUP153,MAP2K2,RAF1,EIF2S1,EPRS,THBS1,WARS,EIF4A3,RPS3,NUP205,IGF2BP1,PSMC2,PSMC3,OTUB1,STAT3,MAP2K1,SDR16C5,PTPN2,RPS6KA3,NF1,UBA52
0.037	2014	245	48	0.196	0.024	GO:0043933	BP	1	macromolecular complex subunit organization	1	EHD3,NSF,GSK3B,PSMC5,EIF3D,PSMC1,CTSZ,PRPF6,NUP93,GSPT1,EIF3B,DNM1,EIF3A,TMEM33,DDX6,CAND1,SMC4,HDAC1,FASTKD2,ATL2,HELLS,NUP153,TUBGCP3,ADRM1,DHX30,RAF1,EPRS,SMC2,DERL1,NDUFA9,CUL4A,WARS,PRKACB,RPS3,SMARCA5,NUP205,MCU,SQSTM1,PSMC2,PSMC3,CKAP5,RUVBL1,FARSA,KNTC1,NF1,DYNC1H1,UBA52,ACACA
0.0387	143	245	10	0.041	0.07	GO:0006261	BP	1	DNA-dependent DNA replication	1	RFC2,MCM6,MCM5,MCM4,LIG1,SMC3,RFC5,MCM3,CDK2,PCNA
0.039	280	245	14	0.057	0.05	GO:0071103	BP	1	DNA conformation change	1	WAPAL,MCM6,TOP2B,MCM5,MCM4,MCM3,SMC4,HELLS,SMC2,CUL4A,SMARCA5,AIFM1,RUVBL1,UBA52
0.0413	1227	245	34	0.139	0.028	GO:0051248	BP	1	negative regulation of protein metabolic process	1	ATP2B4,ELAVL1,DNAJC10,PSMC5,PSMC1,PSMB5,CTSZ,NUP93,TSC2,EIF3A,CDK2,XPO5,NUP153,MAP2K2,RAF1,EIF2S1,EPRS,THBS1,ITGAV,WARS,EIF4A3,RPS3,NUP205,IGF2BP1,PSMC2,PSMC3,OTUB1,STAT3,MAP2K1,SDR16C5,PTPN2,RPS6KA3,NF1,UBA52
0.0431	10817	245	170	0.694	0.016	GO:0044763	BP	1	single-organism cellular process	1	SLC25A5,EHD3,SLC25A39,PGM3,MAP2K3,NOP58,SEC61A1,ATP2B4,ELMO2,WAPAL,ELAVL1,PFKP,TRIP13,NSF,MCM6,TOP2B,DNAJC10,GSK3B,XPO1,PDS5B,CAD,PSMC5,AURKA,EPB41L1,FH,MSH2,MYO9B,MCM5,RBFOX2,LGMN,MTHFD1,PSMC1,PSMB5,CTSZ,CDS2,NUP93,VAC14,TSC2,ABCC1,SLC7A5,GSPT1,MCM4,LIG1,CDK6,PBEF1,GARS,DNM1,EIF3A,SMC3,KPNB1,DDX6,ATP5B,CAND1,MCM3,SMC4,SLC1A4,MSH6,HDAC1,RAB7L1,ABCD3,FASTKD2,RPN2,NEK6,HELLS,ALG5,CDK2,CHPF,CSE1L,MO…
0.0434	1123	245	32	0.131	0.028	GO:0006082	BP	1	organic acid metabolic process	1	ATP2B4,PFKP,CAD,PSMC5,FH,MTHFD1,PSMC1,PSMB5,ABCC1,SLC7A5,GARS,ABCD3,CHPF,CHSY1,LARS,EPRS,WARS,PYCR2,RARS2,ERLIN2,GLUD1,PSMC2,AIMP1,PSMC3,MARS,STAT3,FASN,FARSA,SLC25A21,ACADSB,GFPT1,ACACA
0.0464	323	245	15	0.061	0.046	GO:0017038	BP	1	protein import	1	TNPO3,IPO5,GSK3B,NUP93,TSC2,KPNB1,IPO13,NUP153,STAT3,KPNA2,NF1,IPO9,IPO7,PHB2,TIMM23
DYNC1H1	DYNC1H1	dynein cytoplasmic 1 heavy chain 1 [Source:HGNC Symbol;Acc:HGNC:2961]
ATP2A2	ATP2A2	ATPase sarcoplasmic/endoplasmic reticulum Ca2+ transporting 2 [Source:HGNC Symbol;Acc:HGNC:812]
RCJMB04_2h4	N/A	N/A
NUP93	NUP93	nucleoporin 93 [Source:HGNC Symbol;Acc:HGNC:28958]
MCM4	MCM4	minichromosome maintenance complex component 4 [Source:HGNC Symbol;Acc:HGNC:6947]
GCN1L1	N/A	N/A
MTHFD1	MTHFD1	methylenetetrahydrofolate dehydrogenase, cyclohydrolase and formyltetrahydrofolate synthetase 1 [Source:HGNC Symbol;Acc:HGNC:7432]
COPG	N/A	N/A
AIFM1	AIFM1	apoptosis inducing factor mitochondria associated 1 [Source:HGNC Symbol;Acc:HGNC:8768]
NUP205	NUP205	nucleoporin 205 [Source:HGNC Symbol;Acc:HGNC:18658]
SMC3	SMC3	structural maintenance of chromosomes 3 [Source:HGNC Symbol;Acc:HGNC:2468]
SMC1	N/A	N/A
Q90WF1	N/A	N/A
LMNB2	LMNB2	lamin B2 [Source:HGNC Symbol;Acc:HGNC:6638]
PBEF1	NAMPT	nicotinamide phosphoribosyltransferase [Source:HGNC Symbol;Acc:HGNC:30092]
NSF	NSF	N-ethylmaleimide sensitive factor, vesicle fusing ATPase [Source:HGNC Symbol;Acc:HGNC:8016]
IQGAP1	IQGAP1	IQ motif containing GTPase activating protein 1 [Source:HGNC Symbol;Acc:HGNC:6110]
IPO5	IPO5	importin 5 [Source:HGNC Symbol;Acc:HGNC:6402]
NPEPPS	NPEPPS	aminopeptidase puromycin sensitive [Source:HGNC Symbol;Acc:HGNC:7900]
Gga.55651	N/A	N/A
PTPN9	PTPN9	protein tyrosine phosphatase, non-receptor type 9 [Source:HGNC Symbol;Acc:HGNC:9661]
SMC2	SMC2	structural maintenance of chromosomes 2 [Source:HGNC Symbol;Acc:HGNC:14011]
KNTC1	KNTC1	kinetochore associated 1 [Source:HGNC Symbol;Acc:HGNC:17255]
CAND1	CAND1	cullin associated and neddylation dissociated 1 [Source:HGNC Symbol;Acc:HGNC:30688]
MCM6	MCM6	minichromosome maintenance complex component 6 [Source:HGNC Symbol;Acc:HGNC:6949]
DHX30	DHX30	DExH-box helicase 30 [Source:HGNC Symbol;Acc:HGNC:16716]
LOC776067	N/A	N/A
ATP2B4	ATP2B4	ATPase plasma membrane Ca2+ transporting 4 [Source:HGNC Symbol;Acc:HGNC:817]
DOCK1	DOCK1	dedicator of cytokinesis 1 [Source:HGNC Symbol;Acc:HGNC:2987]
EIF3A	EIF3A	eukaryotic translation initiation factor 3 subunit A [Source:HGNC Symbol;Acc:HGNC:3271]
HDLBP	HDLBP	high density lipoprotein binding protein [Source:HGNC Symbol;Acc:HGNC:4857]
LRPPRC	LRPPRC	leucine rich pentatricopeptide repeat containing [Source:HGNC Symbol;Acc:HGNC:15714]
LOC100859596	N/A	N/A
ACACA	ACACA	acetyl-CoA carboxylase alpha [Source:HGNC Symbol;Acc:HGNC:84]
MCM3	MCM3	minichromosome maintenance complex component 3 [Source:HGNC Symbol;Acc:HGNC:6945]
ABCC1	ABCC1	ATP binding cassette subfamily C member 1 [Source:HGNC Symbol;Acc:HGNC:51]
EPRS	EPRS	glutamyl-prolyl-tRNA synthetase [Source:HGNC Symbol;Acc:HGNC:3418]
P09644	N/A	N/A
CSE1L	CSE1L	chromosome segregation 1 like [Source:HGNC Symbol;Acc:HGNC:2431]
ARCN1	ARCN1	archain 1 [Source:HGNC Symbol;Acc:HGNC:649]
CCT5	CCT5	chaperonin containing TCP1 subunit 5 [Source:HGNC Symbol;Acc:HGNC:1618]
MCM5	MCM5	minichromosome maintenance complex component 5 [Source:HGNC Symbol;Acc:HGNC:6948]
XPO5	XPO5	exportin 5 [Source:HGNC Symbol;Acc:HGNC:17675]
SMC4	SMC4	structural maintenance of chromosomes 4 [Source:HGNC Symbol;Acc:HGNC:14013]
LIG1	LIG1	DNA ligase 1 [Source:HGNC Symbol;Acc:HGNC:6598]
ABCD3	ABCD3	ATP binding cassette subfamily D member 3 [Source:HGNC Symbol;Acc:HGNC:67]
UNC45A	UNC45A	unc-45 myosin chaperone A [Source:HGNC Symbol;Acc:HGNC:30594]
EMC1	EMC1	ER membrane protein complex subunit 1 [Source:HGNC Symbol;Acc:HGNC:28957]
PYC	N/A	N/A
LOC100857104	N/A	N/A
XPOT	XPOT	exportin for tRNA [Source:HGNC Symbol;Acc:HGNC:12826]
TTC37	TTC37	tetratricopeptide repeat domain 37 [Source:HGNC Symbol;Acc:HGNC:23639]
ATP1A1	ATP1A1	ATPase Na+/K+ transporting subunit alpha 1 [Source:HGNC Symbol;Acc:HGNC:799]
MAP2K1	MAP2K1	mitogen-activated protein kinase kinase 1 [Source:HGNC Symbol;Acc:HGNC:6840]
tcp-1	N/A	N/A
PRPF6	PRPF6	pre-mRNA processing factor 6 [Source:HGNC Symbol;Acc:HGNC:15860]
CAD	CAD	carbamoyl-phosphate synthetase 2, aspartate transcarbamylase, and dihydroorotase [Source:HGNC Symbol;Acc:HGNC:1424]
DNM1	DNM1	dynamin 1 [Source:HGNC Symbol;Acc:HGNC:2972]
FASN	FASN	fatty acid synthase [Source:HGNC Symbol;Acc:HGNC:3594]
SLC25A5	SLC25A5	solute carrier family 25 member 5 [Source:HGNC Symbol;Acc:HGNC:10991]
DYNC1LI1	DYNC1LI1	dynein cytoplasmic 1 light intermediate chain 1 [Source:HGNC Symbol;Acc:HGNC:18745]
AFG3L2	AFG3L2	AFG3 like matrix AAA peptidase subunit 2 [Source:HGNC Symbol;Acc:HGNC:315]
RPN1	RPN1	ribophorin I [Source:HGNC Symbol;Acc:HGNC:10381]
AP3B1	AP3B1	adaptor related protein complex 3 beta 1 subunit [Source:HGNC Symbol;Acc:HGNC:566]
LTN1	LTN1	listerin E3 ubiquitin protein ligase 1 [Source:HGNC Symbol;Acc:HGNC:13082]
ATP5B	ATP5B	ATP synthase, H+ transporting, mitochondrial F1 complex, beta polypeptide [Source:HGNC Symbol;Acc:HGNC:830]
HNRNPU	HNRNPU	heterogeneous nuclear ribonucleoprotein U [Source:HGNC Symbol;Acc:HGNC:5048]
MON2	MON2	MON2 homolog, regulator of endosome-to-Golgi trafficking [Source:HGNC Symbol;Acc:HGNC:29177]
Q90XD9	N/A	N/A
MSH2	MSH2	mutS homolog 2 [Source:HGNC Symbol;Acc:HGNC:7325]
VAC14	VAC14	Vac14, PIKFYVE complex component [Source:HGNC Symbol;Acc:HGNC:25507]
TBRG4	TBRG4	transforming growth factor beta regulator 4 [Source:HGNC Symbol;Acc:HGNC:17443]
RCJMB04_23c19	N/A	N/A
SRPR	N/A	N/A
F1NY52	N/A	N/A
DDX27	DDX27	DEAD-box helicase 27 [Source:HGNC Symbol;Acc:HGNC:15837]
NUP153	NUP153	nucleoporin 153 [Source:HGNC Symbol;Acc:HGNC:8062]
RCJMB04_22f12	N/A	N/A
Gga.14530	N/A	N/A
PSMC5	PSMC5	proteasome 26S subunit, ATPase 5 [Source:HGNC Symbol;Acc:HGNC:9552]
RPN2	RPN2	ribophorin II [Source:HGNC Symbol;Acc:HGNC:10382]
D0VX29	N/A	N/A
LOC430067	N/A	N/A
PPEF1	PPEF1	protein phosphatase with EF-hand domain 1 [Source:HGNC Symbol;Acc:HGNC:9243]
HELLS	HELLS	helicase, lymphoid-specific [Source:HGNC Symbol;Acc:HGNC:4861]
HNRNPM	HNRNPM	heterogeneous nuclear ribonucleoprotein M [Source:HGNC Symbol;Acc:HGNC:5046]
LARS	LARS	leucyl-tRNA synthetase [Source:HGNC Symbol;Acc:HGNC:6512]
CKAP5	CKAP5	cytoskeleton associated protein 5 [Source:HGNC Symbol;Acc:HGNC:28959]
PSMC1	PSMC1	proteasome 26S subunit, ATPase 1 [Source:HGNC Symbol;Acc:HGNC:9547]
RPS3	RPS3	ribosomal protein S3 [Source:HGNC Symbol;Acc:HGNC:10420]
GULP1	GULP1	GULP, engulfment adaptor PTB domain containing 1 [Source:HGNC Symbol;Acc:HGNC:18649]
WAPAL	WAPL	WAPL cohesin release factor [Source:HGNC Symbol;Acc:HGNC:23293]
MAP2K2	MAP2K2	mitogen-activated protein kinase kinase 2 [Source:HGNC Symbol;Acc:HGNC:6842]
PSMC2	PSMC2	proteasome 26S subunit, ATPase 2 [Source:HGNC Symbol;Acc:HGNC:9548]
LOC100857165	N/A	N/A
IPO7	IPO7	importin 7 [Source:HGNC Symbol;Acc:HGNC:9852]
XPO1	XPO1	exportin 1 [Source:HGNC Symbol;Acc:HGNC:12825]
Q9DEH3	N/A	N/A
QSOX2	QSOX2	quiescin sulfhydryl oxidase 2 [Source:HGNC Symbol;Acc:HGNC:30249]
SACM1L	SACM1L	SAC1 suppressor of actin mutations 1 like (yeast) [Source:HGNC Symbol;Acc:HGNC:17059]
CAPN6	CAPN6	calpain 6 [Source:HGNC Symbol;Acc:HGNC:1483]
P00368	N/A	N/A
LOC100858210	N/A	N/A
PHB2	PHB2	prohibitin 2 [Source:HGNC Symbol;Acc:HGNC:30306]
CDK2	CDK2	cyclin dependent kinase 2 [Source:HGNC Symbol;Acc:HGNC:1771]
ABCF2	ABCF2	ATP binding cassette subfamily F member 2 [Source:HGNC Symbol;Acc:HGNC:71]
DNAJC13	DNAJC13	DnaJ heat shock protein family (Hsp40) member C13 [Source:HGNC Symbol;Acc:HGNC:30343]
SMARCA5	SMARCA5	SWI/SNF related, matrix associated, actin dependent regulator of chromatin, subfamily a, member 5 [Source:HGNC Symbol;Acc:HGNC:11101]
STAT3	STAT3	signal transducer and activator of transcription 3 [Source:HGNC Symbol;Acc:HGNC:11364]
MSH6	MSH6	mutS homolog 6 [Source:HGNC Symbol;Acc:HGNC:7329]
MYO9B	MYO9B	myosin IXB [Source:HGNC Symbol;Acc:HGNC:7609]
LOC100859909	N/A	N/A
ATP5C1	ATP5C1	ATP synthase, H+ transporting, mitochondrial F1 complex, gamma polypeptide 1 [Source:HGNC Symbol;Acc:HGNC:833]
WARS	WARS	tryptophanyl-tRNA synthetase [Source:HGNC Symbol;Acc:HGNC:12729]
TNPO3	TNPO3	transportin 3 [Source:HGNC Symbol;Acc:HGNC:17103]
EPHA2	EPHA2	EPH receptor A2 [Source:HGNC Symbol;Acc:HGNC:3386]
EIF4A3	EIF4A3	eukaryotic translation initiation factor 4A3 [Source:HGNC Symbol;Acc:HGNC:18683]
GARS	GARS	glycyl-tRNA synthetase [Source:HGNC Symbol;Acc:HGNC:4162]
LOC100859860	N/A	N/A
FASTKD2	FASTKD2	FAST kinase domains 2 [Source:HGNC Symbol;Acc:HGNC:29160]
USP9X	USP9X	ubiquitin specific peptidase 9, X-linked [Source:HGNC Symbol;Acc:HGNC:12632]
PDS5B	PDS5B	PDS5 cohesin associated factor B [Source:HGNC Symbol;Acc:HGNC:20418]
RCJMB04_29p4	N/A	N/A
PSMC3	PSMC3	proteasome 26S subunit, ATPase 3 [Source:HGNC Symbol;Acc:HGNC:9549]
IGF2BP1	IGF2BP1	insulin like growth factor 2 mRNA binding protein 1 [Source:HGNC Symbol;Acc:HGNC:28866]
KPNA2	KPNA2	karyopherin subunit alpha 2 [Source:HGNC Symbol;Acc:HGNC:6395]
SBNO1	SBNO1	strawberry notch homolog 1 [Source:HGNC Symbol;Acc:HGNC:22973]
SFXN3	SFXN3	sideroflexin 3 [Source:HGNC Symbol;Acc:HGNC:16087]
MMS19	MMS19	MMS19 homolog, cytosolic iron-sulfur assembly component [Source:HGNC Symbol;Acc:HGNC:13824]
P32882	N/A	N/A
CHSY1	CHSY1	chondroitin sulfate synthase 1 [Source:HGNC Symbol;Acc:HGNC:17198]
TOP2B	TOP2B	topoisomerase (DNA) II beta [Source:HGNC Symbol;Acc:HGNC:11990]
RPS4X	RPS4X	ribosomal protein S4, X-linked [Source:HGNC Symbol;Acc:HGNC:10424]
RARS2	RARS2	arginyl-tRNA synthetase 2, mitochondrial [Source:HGNC Symbol;Acc:HGNC:21406]
EIF3B	EIF3B	eukaryotic translation initiation factor 3 subunit B [Source:HGNC Symbol;Acc:HGNC:3280]
HSPA12A	HSPA12A	heat shock protein family A (Hsp70) member 12A [Source:HGNC Symbol;Acc:HGNC:19022]
RPS3A	RPS3A	ribosomal protein S3A [Source:HGNC Symbol;Acc:HGNC:10421]
TRIP13	TRIP13	thyroid hormone receptor interactor 13 [Source:HGNC Symbol;Acc:HGNC:12307]
SEC61A1	SEC61A1	Sec61 translocon alpha 1 subunit [Source:HGNC Symbol;Acc:HGNC:18276]
EIF2S3	EIF2S3	eukaryotic translation initiation factor 2 subunit gamma [Source:HGNC Symbol;Acc:HGNC:3267]
RPL26L1	RPL26L1	ribosomal protein L26 like 1 [Source:HGNC Symbol;Acc:HGNC:17050]
IPO13	IPO13	importin 13 [Source:HGNC Symbol;Acc:HGNC:16853]
cRPS11	N/A	N/A
SRPRB	SRPRB	SRP receptor beta subunit [Source:HGNC Symbol;Acc:HGNC:24085]
RPL21	RPL21	ribosomal protein L21 [Source:HGNC Symbol;Acc:HGNC:10313]
RCJMB04_34k10	N/A	N/A
Q98TT7	N/A	N/A
RPL18A	RPL18A	ribosomal protein L18a [Source:HGNC Symbol;Acc:HGNC:10311]
LOC770025	N/A	N/A
RPS6KA3	RPS6KA3	ribosomal protein S6 kinase A3 [Source:HGNC Symbol;Acc:HGNC:10432]
RFTN1	RFTN1	raftlin, lipid raft linker 1 [Source:HGNC Symbol;Acc:HGNC:30278]
DDX18	DDX18	DEAD-box helicase 18 [Source:HGNC Symbol;Acc:HGNC:2741]
SLC25A22	SLC25A22	solute carrier family 25 member 22 [Source:HGNC Symbol;Acc:HGNC:19954]
PYCR2	PYCR2	pyrroline-5-carboxylate reductase 2 [Source:HGNC Symbol;Acc:HGNC:30262]
SMPD4	SMPD4	sphingomyelin phosphodiesterase 4 [Source:HGNC Symbol;Acc:HGNC:32949]
Gga.32618	N/A	N/A
RPAP1	RPAP1	RNA polymerase II associated protein 1 [Source:HGNC Symbol;Acc:HGNC:24567]
TBC1D9B	TBC1D9B	TBC1 domain family member 9B [Source:HGNC Symbol;Acc:HGNC:29097]
PTPN2	PTPN2	protein tyrosine phosphatase, non-receptor type 2 [Source:HGNC Symbol;Acc:HGNC:9650]
PGM3	PGM3	phosphoglucomutase 3 [Source:HGNC Symbol;Acc:HGNC:8907]
RCJMB04_20p15	N/A	N/A
LOC100857691	N/A	N/A
H9L3L1	N/A	N/A
PCNA	PCNA	proliferating cell nuclear antigen [Source:HGNC Symbol;Acc:HGNC:8729]
ELAVL1	ELAVL1	ELAV like RNA binding protein 1 [Source:HGNC Symbol;Acc:HGNC:3312]
RAB8A	RAB8A	RAB8A, member RAS oncogene family [Source:HGNC Symbol;Acc:HGNC:7007]
E1BQ63	N/A	N/A
GLUD1	GLUD1	glutamate dehydrogenase 1 [Source:HGNC Symbol;Acc:HGNC:4335]
UBA52	UBA52	ubiquitin A-52 residue ribosomal protein fusion product 1 [Source:HGNC Symbol;Acc:HGNC:12458]
DDX6	DDX6	DEAD-box helicase 6 [Source:HGNC Symbol;Acc:HGNC:2747]
FH	FH	fumarate hydratase [Source:HGNC Symbol;Acc:HGNC:3700]
ATL2	ATL2	atlastin GTPase 2 [Source:HGNC Symbol;Acc:HGNC:24047]
AP3M1	AP3M1	adaptor related protein complex 3 mu 1 subunit [Source:HGNC Symbol;Acc:HGNC:569]
CRMP4A	N/A	N/A
KPNB1	KPNB1	karyopherin subunit beta 1 [Source:HGNC Symbol;Acc:HGNC:6400]
DNAJC10	DNAJC10	DnaJ heat shock protein family (Hsp40) member C10 [Source:HGNC Symbol;Acc:HGNC:24637]
PRKACB	PRKACB	protein kinase cAMP-activated catalytic subunit beta [Source:HGNC Symbol;Acc:HGNC:9381]
TMEM33	TMEM33	transmembrane protein 33 [Source:HGNC Symbol;Acc:HGNC:25541]
DOK2	DOK2	docking protein 2 [Source:HGNC Symbol;Acc:HGNC:2991]
MYD88	MYD88	myeloid differentiation primary response 88 [Source:HGNC Symbol;Acc:HGNC:7562]
RPS2	RPS2	ribosomal protein S2 [Source:HGNC Symbol;Acc:HGNC:10404]
PPME1	PPME1	protein phosphatase methylesterase 1 [Source:HGNC Symbol;Acc:HGNC:30178]
SDR16C5	SDR16C5	short chain dehydrogenase/reductase family 16C member 5 [Source:HGNC Symbol;Acc:HGNC:30311]
F1NHH9	N/A	N/A
ERLIN2	ERLIN2	ER lipid raft associated 2 [Source:HGNC Symbol;Acc:HGNC:1356]
RUVBL1	RUVBL1	RuvB like AAA ATPase 1 [Source:HGNC Symbol;Acc:HGNC:10474]
RFC2	RFC2	replication factor C subunit 2 [Source:HGNC Symbol;Acc:HGNC:9970]
MTPAP	MTPAP	mitochondrial poly(A) polymerase [Source:HGNC Symbol;Acc:HGNC:25532]
DHCR7	DHCR7	7-dehydrocholesterol reductase [Source:HGNC Symbol;Acc:HGNC:2860]
PFKP	PFKP	phosphofructokinase, platelet [Source:HGNC Symbol;Acc:HGNC:8878]
ACADSB	ACADSB	acyl-CoA dehydrogenase, short/branched chain [Source:HGNC Symbol;Acc:HGNC:91]
PURB	PURB	purine rich element binding protein B [Source:HGNC Symbol;Acc:HGNC:9702]
TUBGCP3	TUBGCP3	tubulin gamma complex associated protein 3 [Source:HGNC Symbol;Acc:HGNC:18598]
MOCS3	MOCS3	molybdenum cofactor synthesis 3 [Source:HGNC Symbol;Acc:HGNC:15765]
CYP20A1	CYP20A1	cytochrome P450 family 20 subfamily A member 1 [Source:HGNC Symbol;Acc:HGNC:20576]
RFC5	RFC5	replication factor C subunit 5 [Source:HGNC Symbol;Acc:HGNC:9973]
ITPRIP	ITPRIP	inositol 1,4,5-trisphosphate receptor interacting protein [Source:HGNC Symbol;Acc:HGNC:29370]
ELMO2	ELMO2	engulfment and cell motility 2 [Source:HGNC Symbol;Acc:HGNC:17233]
SFXN1	SFXN1	sideroflexin 1 [Source:HGNC Symbol;Acc:HGNC:16085]
AIMP1	AIMP1	aminoacyl tRNA synthetase complex interacting multifunctional protein 1 [Source:HGNC Symbol;Acc:HGNC:10648]
SMTN	SMTN	smoothelin [Source:HGNC Symbol;Acc:HGNC:11126]
AHSA1	AHSA1	activator of HSP90 ATPase activity 1 [Source:HGNC Symbol;Acc:HGNC:1189]
AHSA2	AHSA2	activator of HSP90 ATPase homolog 2 [Source:HGNC Symbol;Acc:HGNC:20437]
GFPT1	GFPT1	glutamine--fructose-6-phosphate transaminase 1 [Source:HGNC Symbol;Acc:HGNC:4241]
EIF2S2	EIF2S2	eukaryotic translation initiation factor 2 subunit beta [Source:HGNC Symbol;Acc:HGNC:3266]
SNX8	SNX8	sorting nexin 8 [Source:HGNC Symbol;Acc:HGNC:14972]
F1NY99	N/A	N/A
RAF1	RAF1	Raf-1 proto-oncogene, serine/threonine kinase [Source:HGNC Symbol;Acc:HGNC:9829]
WDR37	WDR37	WD repeat domain 37 [Source:HGNC Symbol;Acc:HGNC:31406]
C22ORF28	N/A	N/A
LGMN	LGMN	legumain [Source:HGNC Symbol;Acc:HGNC:9472]
NOB1	NOB1	NIN1/PSMD8 binding protein 1 homolog [Source:HGNC Symbol;Acc:HGNC:29540]
cdk6	CDK6	cyclin dependent kinase 6 [Source:HGNC Symbol;Acc:HGNC:1777]
CNP	CNP	2',3'-cyclic nucleotide 3' phosphodiesterase [Source:HGNC Symbol;Acc:HGNC:2158]
NDUFA9	NDUFA9	NADH:ubiquinone oxidoreductase subunit A9 [Source:HGNC Symbol;Acc:HGNC:7693]
CHPF	CHPF	chondroitin polymerizing factor [Source:HGNC Symbol;Acc:HGNC:24291]
F1NYI8	N/A	N/A
SQSTM1	SQSTM1	sequestosome 1 [Source:HGNC Symbol;Acc:HGNC:11280]
OTUB1	OTUB1	OTU deubiquitinase, ubiquitin aldehyde binding 1 [Source:HGNC Symbol;Acc:HGNC:23077]
CUL4A	CUL4A	cullin 4A [Source:HGNC Symbol;Acc:HGNC:2554]
FARSA	FARSA	phenylalanyl-tRNA synthetase alpha subunit [Source:HGNC Symbol;Acc:HGNC:3592]
TMTC3	TMTC3	transmembrane and tetratricopeptide repeat containing 3 [Source:HGNC Symbol;Acc:HGNC:26899]
AP2M1	AP2M1	adaptor related protein complex 2 mu 1 subunit [Source:HGNC Symbol;Acc:HGNC:564]
IPO9	IPO9	importin 9 [Source:HGNC Symbol;Acc:HGNC:19425]
NEK6	NEK6	NIMA related kinase 6 [Source:HGNC Symbol;Acc:HGNC:7749]
RCJMB04_3m18	N/A	N/A
NOP58	NOP58	NOP58 ribonucleoprotein [Source:HGNC Symbol;Acc:HGNC:29926]
RCJMB04_8n14	N/A	N/A
PARVA	PARVA	parvin alpha [Source:HGNC Symbol;Acc:HGNC:14652]
F1NW17	N/A	N/A
MAP2K3	MAP2K3	mitogen-activated protein kinase kinase 3 [Source:HGNC Symbol;Acc:HGNC:6843]
TBC1D5	TBC1D5	TBC1 domain family member 5 [Source:HGNC Symbol;Acc:HGNC:19166]
RPL27	RPL27	ribosomal protein L27 [Source:HGNC Symbol;Acc:HGNC:10328]
THBS1	THBS1	thrombospondin 1 [Source:HGNC Symbol;Acc:HGNC:11785]
NMD3	NMD3	NMD3 ribosome export adaptor [Source:HGNC Symbol;Acc:HGNC:24250]
TMEM209	TMEM209	transmembrane protein 209 [Source:HGNC Symbol;Acc:HGNC:21898]
EPB41L1	EPB41L1	erythrocyte membrane protein band 4.1 like 1 [Source:HGNC Symbol;Acc:HGNC:3378]
RPS15A	RPS15A	ribosomal protein S15a [Source:HGNC Symbol;Acc:HGNC:10389]
DNAJC11	DNAJC11	DnaJ heat shock protein family (Hsp40) member C11 [Source:HGNC Symbol;Acc:HGNC:25570]
HEATR1	HEATR1	HEAT repeat containing 1 [Source:HGNC Symbol;Acc:HGNC:25517]
ALG5	ALG5	ALG5, dolichyl-phosphate beta-glucosyltransferase [Source:HGNC Symbol;Acc:HGNC:20266]
ITGAV	ITGAV	integrin subunit alpha V [Source:HGNC Symbol;Acc:HGNC:6150]
EIF3D	EIF3D	eukaryotic translation initiation factor 3 subunit D [Source:HGNC Symbol;Acc:HGNC:3278]
GSPT1	GSPT1	G1 to S phase transition 1 [Source:HGNC Symbol;Acc:HGNC:4621]
GBAS	NIPSNAP2	nipsnap homolog 2 [Source:HGNC Symbol;Acc:HGNC:4179]
HSD17B7	HSD17B7	hydroxysteroid 17-beta dehydrogenase 7 [Source:HGNC Symbol;Acc:HGNC:5215]
EIF2S1	EIF2S1	eukaryotic translation initiation factor 2 subunit alpha [Source:HGNC Symbol;Acc:HGNC:3265]
SLC1A4	SLC1A4	solute carrier family 1 member 4 [Source:HGNC Symbol;Acc:HGNC:10942]
MCU	MCU	mitochondrial calcium uniporter [Source:HGNC Symbol;Acc:HGNC:23526]
ACTL6A	ACTL6A	actin like 6A [Source:HGNC Symbol;Acc:HGNC:24124]
MARS	MARS	methionyl-tRNA synthetase [Source:HGNC Symbol;Acc:HGNC:6898]
brg1	N/A	N/A
EHD3	EHD3	EH domain containing 3 [Source:HGNC Symbol;Acc:HGNC:3244]
TM9SF3	TM9SF3	transmembrane 9 superfamily member 3 [Source:HGNC Symbol;Acc:HGNC:21529]
CTSZ	CTSZ	cathepsin Z [Source:HGNC Symbol;Acc:HGNC:2547]
Gga.30681	N/A	N/A
ERGIC2	ERGIC2	ERGIC and golgi 2 [Source:HGNC Symbol;Acc:HGNC:30208]
F1NRQ2	N/A	N/A
TSC2	TSC2	tuberous sclerosis 2 [Source:HGNC Symbol;Acc:HGNC:12363]
TMEM43	TMEM43	transmembrane protein 43 [Source:HGNC Symbol;Acc:HGNC:28472]
Gga.12343	N/A	N/A
PSMB5	PSMB5	proteasome subunit beta 5 [Source:HGNC Symbol;Acc:HGNC:9542]
SLC7A5	SLC7A5	solute carrier family 7 member 5 [Source:HGNC Symbol;Acc:HGNC:11063]
LOC776992	N/A	N/A
ABCF3	ABCF3	ATP binding cassette subfamily F member 3 [Source:HGNC Symbol;Acc:HGNC:72]
PTPLAD1	N/A	N/A
GSK3B	GSK3B	glycogen synthase kinase 3 beta [Source:HGNC Symbol;Acc:HGNC:4617]
UBE2N	UBE2N	ubiquitin conjugating enzyme E2 N [Source:HGNC Symbol;Acc:HGNC:12492]
CDS2	CDS2	CDP-diacylglycerol synthase 2 [Source:HGNC Symbol;Acc:HGNC:1801]
SURF4	SURF4	surfeit 4 [Source:HGNC Symbol;Acc:HGNC:11476]
RAB33B	RAB33B	RAB33B, member RAS oncogene family [Source:HGNC Symbol;Acc:HGNC:16075]
SLC25A39	SLC25A39	solute carrier family 25 member 39 [Source:HGNC Symbol;Acc:HGNC:24279]
DRG1	DRG1	developmentally regulated GTP binding protein 1 [Source:HGNC Symbol;Acc:HGNC:3029]
DDX47	DDX47	DEAD-box helicase 47 [Source:HGNC Symbol;Acc:HGNC:18682]
RPS24	RPS24	ribosomal protein S24 [Source:HGNC Symbol;Acc:HGNC:10411]
DERL1	DERL1	derlin 1 [Source:HGNC Symbol;Acc:HGNC:28454]
TP53RK	TP53RK	TP53 regulating kinase [Source:HGNC Symbol;Acc:HGNC:16197]
Q9I898	N/A	N/A
KTN1	KTN1	kinectin 1 [Source:HGNC Symbol;Acc:HGNC:6467]
TMCO1	TMCO1	transmembrane and coiled-coil domains 1 [Source:HGNC Symbol;Acc:HGNC:18188]
LOC100859387	N/A	N/A
AURKA	AURKA	aurora kinase A [Source:HGNC Symbol;Acc:HGNC:11393]
PARP14	PARP14	poly(ADP-ribose) polymerase family member 14 [Source:HGNC Symbol;Acc:HGNC:29232]
TMEM126A	TMEM126A	transmembrane protein 126A [Source:HGNC Symbol;Acc:HGNC:25382]
RAB28	RAB28	RAB28, member RAS oncogene family [Source:HGNC Symbol;Acc:HGNC:9768]
LOC101747528	N/A	N/A
RAB7L1	RAB29	RAB29, member RAS oncogene family [Source:HGNC Symbol;Acc:HGNC:9789]
CZH9ORF64	N/A	N/A
HDAC1	HDAC1	histone deacetylase 1 [Source:HGNC Symbol;Acc:HGNC:4852]
RCJMB04_9e4	N/A	N/A
GPX7	GPX7	glutathione peroxidase 7 [Source:HGNC Symbol;Acc:HGNC:4559]
F1NF68	N/A	N/A
RBFOX2	RBFOX2	RNA binding protein, fox-1 homolog 2 [Source:HGNC Symbol;Acc:HGNC:9906]
PURG	PURG	purine rich element binding protein G [Source:HGNC Symbol;Acc:HGNC:17930]
TIMM23	TIMM23	translocase of inner mitochondrial membrane 23 [Source:HGNC Symbol;Acc:HGNC:17312]
SLC25A21	SLC25A21	solute carrier family 25 member 21 [Source:HGNC Symbol;Acc:HGNC:14411]
ADRM1	ADRM1	adhesion regulating molecule 1 [Source:HGNC Symbol;Acc:HGNC:15759]
TMEM164	TMEM164	transmembrane protein 164 [Source:HGNC Symbol;Acc:HGNC:26217]
ATP5L	ATP5L	ATP synthase, H+ transporting, mitochondrial Fo complex subunit G [Source:HGNC Symbol;Acc:HGNC:14247]
HSDL2	HSDL2	hydroxysteroid dehydrogenase like 2 [Source:HGNC Symbol;Acc:HGNC:18572]
FMNL2	FMNL2	formin like 2 [Source:HGNC Symbol;Acc:HGNC:18267]
NF1	NF1	neurofibromin 1 [Source:HGNC Symbol;Acc:HGNC:7765]
